# Supplementary material for: Undifferentiated Sarcomas Develop through Distinct Evolutionary Pathways
Source: Cancer Cell. 2019 Mar 18;35(3):441–456.e8. doi: 10.1016/j.ccell.2019.02.002 (PMC6428691; doi:10.1016/j.ccell.2019.02.002)
Supplement: Table S1. Gene Expression, DNA Mutation Calls and Clinical Metadata, Related to Figure 1 [file mmc2.xlsx]

## Sheet: RNA metadata
Table S1, related to Figure 1
Sample	Nature	RIN	Diagnosis	EGA_ID
PD26854a	Tumour	8.8	USARC	S00049478
PD31187a	Tumour	6.8	USARC	S00049630
PD26859a	Tumour	7.5	USARC	S00049816
PD26859b	Normal	8.1	Normal	S00049816N
PD26860a	Tumour	6.7	USARC	S00049957
PD26858a	Tumour	7.6	USARC	S00049882
PD26861a	Tumour	7.8	USARC	S00049824
PD26862a	Tumour	7.3	USARC	S00049935
PD26863a	Tumour	8.5	USARC	S00049755
PD26863b	Normal	8.3	Normal	S00049755N
PD26864a	Tumour	6.3	USARC	S00049272
PD26865a	Tumour	8.4	USARC	S00049854
PD26866a	Tumour	7.9	USARC	S00049857
PD31203a	Tumour	5.1	USARC	S00049559
PD26868a	Tumour	6.7	USARC	S00049859
PD26869a	Tumour	7.7	USARC	S00049860
PD26851a	Tumour	7.4	USARC	S00049907
PD26851b	Normal	7.7	Normal	S00049907N
PD26921a	Tumour	9	USARC	S00049965
PD26921b	Normal	7.8	Normal	S00049965N
PD26871a	Tumour	6.7	USARC	S00049270
PD26874a	Tumour	8.8	USARC	S00049625
PD26875a	Tumour	6.8	USARC	S00002094
PD26876a	Tumour	5.6	USARC	S00049485
PD26877a	Tumour	8.3	USARC	S00049863
PD31204a	Tumour	5.2	USARC	S00049565
PD26872a	Tumour	6.3	USARC	S00049961
S00049967	Normal	8.7	USARC	S00049967
PD31205a	Tumour	7.2	USARC	S00049576
PD26882a	Tumour	5.5	USARC	S00049524
PD26886a	Tumour	6.8	USARC	S00049481
PD26922a	Tumour	7.4	USARC	S00049800
PD31201a	Tumour	7.1	USARC	S00049510
PD26889a	Tumour	7.8	USARC	S00049274
PD26890a	Tumour	8.1	USARC	S00049506
PD26891a	Tumour	7.9	USARC	S00049796
PD26893a	Tumour	7.8	USARC	S00049662
PD31184a	Tumour	6	USARC	S00049645
PD26894a	Tumour	5.3	USARC	S00049628
PD26901a	Tumour	6.3	USARC	S00049534
PD26899a	Tumour	7.7	USARC	S00049757
PD26902a	Tumour	7.4	USARC	S00049536
PD26907a	Tumour	9.1	USARC	S00049579
PD26911a	Tumour	6.1	USARC	S00049495
PD26914b	Normal	7.8	Normal	S00049828N
PD26913a	Tumour	8.8	USARC	S00049623
PD26917a	Tumour	5.5	USARC	S00049563
PD26918a	Tumour	9.2	USARC	S00050874
PD26912a	Tumour	7	USARC	S00049830
PD26919a	Tumour	5.9	USARC	S00050868
PD26920a	Tumour	9	USARC	S00055267
PD31196a	Tumour	8.4	USARC	S00055258
PD26905a	Tumour	7.7	USARC	S00055262

## Sheet: Gene expression
Table S1, related to Figure 1
	PD26854a	PD31187a	PD26859a	PD26859b	PD26860a	PD26858a	PD26861a	PD26862a	PD26865a	PD26863a	PD26863b	PD26864a	PD26866a	PD31203a	PD26868a	PD26869a	PD26921a	PD26851a	PD26851b	PD26921b	PD31204a	PD26872a	S00049967	PD26871a	PD26874a	PD26875a	PD26876a	PD26877a	PD26882a	PD31205a	PD26886a	PD26922a	PD31201a	PD26889a	PD26890a	PD26891a	PD26893a	PD31184a	PD26894a	PD26899a	PD26901a	PD26902a	PD26907a	PD26911a	PD26917a	PD26918a	PD26914b	PD26913a	PD26912a
ENSG00000237613	0.00139238	0.000806742	0.000806742	-0.000451234	0.000806742	0.00136506	-0.000278214	0.00136506	-0.000278214	0.00139238	0.00139238	0.000960237	0.0256579	-0.000278214	0.000960237	-0.000451234	0.00187245	0.000806742	0.00136506	0.00140104	-0.000278214	0.00140104	0.000960237	0.000806742	0.00139238	0.000806742	0.000960237	0.00139238	0.0130791	0.00136506	0.000806742	0.00136506	0.000806742	-0.000451234	-0.000451234	-0.000451234	-0.000451234	0.00140104	0.000960237	-0.000451234	0.00140104	0.00136506	0.00139238	0.00140104	-0.000278214	-0.000278214	0.00140104	0.00139238	0.00140104
ENSG00000230368	0.0780976	-0.00110773	-0.00110773	-0.00334286	0.0629203	0.129854	0.00142827	0.00561325	0.0973177	-0.00458435	-0.00458435	0.0217204	0.107198	0.00142827	0.0217204	-0.00334286	0.00996417	-0.00110773	0.00561325	0.0724316	0.0268004	-0.000302117	0.0217204	-0.00110773	0.12052	0.0559329	0.0217204	0.120994	0.00142827	0.00561325	0.171986	0.00561325	0.0985268	-0.00334286	-0.00334286	0.101119	-0.00334286	-0.000302117	0.0217204	0.106682	0.106621	0.00561325	-0.00458435	0.1134	0.101751	0.00142827	-0.000302117	-0.00458435	0.140883
ENSG00000234711	0.00244099	0.0139204	0.000859887	0.00142835	0.0855711	0.027523	-0.00250816	-0.00317351	0.0359865	0.0564576	0.00244099	0.0034284	0.00142835	0.0457078	0.0034284	0.036037	0.0663488	0.000859887	0.0495306	0.0433844	-0.00250816	0.00689967	0.0034284	0.0479759	0.00244099	0.0140161	0.0034284	0.0753064	0.0184389	-0.00317351	0.000859887	0.0594735	0.000859887	0.0678536	0.00142835	0.00142835	0.00142835	-0.00375051	0.0034284	0.00142835	0.0563395	-0.00317351	0.00244099	-0.00375051	-0.00250816	-0.00250816	0.0337968	0.00244099	-0.00375051
ENSG00000233542	0.0451869	0.339152	-0.00418197	0.0750356	0.168193	0.207417	0.076556	0.0138487	0.10089	0.128831	0.00437311	0.0848498	0.217371	0.279606	0.193709	0.179853	0.0839787	0.132147	0.0138487	0.0246939	0.00427281	0.0246939	0.00574442	-0.00418197	0.00437311	0.0191366	0.09247	0.287473	0.00427281	0.140151	0.116644	0.0786936	0.160965	-0.0102957	-0.0102957	0.258796	0.193564	0.0773979	0.126616	-0.0102957	0.269978	0.0645775	0.00437311	0.315554	0.0383233	0.040926	0.0246939	0.188631	0.0246939
ENSG00000142609	-0.00410059	-0.0142372	0.0185372	-0.0157438	0.0158296	0.0673737	0.0186778	0.0402466	0.0257711	0.0428038	-0.00410059	0.0071423	0.092541	0.0288376	0.0071423	0.115096	0.0313284	0.0420069	0.0181963	0.00653957	0.112585	0.00653957	0.0071423	-0.0142372	-0.00410059	0.029126	0.0328249	0.0217721	0.0249101	0.0181963	0.0999074	0.0181963	0.090825	-0.0157438	0.00321312	0.027725	0.104933	0.00653957	0.0239188	-0.00199596	0.0368738	0.0875757	-0.00410059	0.199547	0.162155	0.00189803	0.00653957	0.121403	0.051157
ENSG00000197921	0.246713	0.391562	-0.000906746	-0.0601559	0.228851	0.0839545	0.350312	0.104399	0.0594806	-0.0113673	0.148354	0.293881	0.144605	0.0183908	-0.000138659	0.177761	0.397908	0.0376427	0.258371	0.0239891	0.393764	0.135298	0.125317	-0.000906746	-0.0113673	-0.000906746	0.0526197	-0.0113673	0.0183908	0.0766332	0.152066	-0.00694095	0.0635639	0.0479036	0.080827	0.310743	0.0649973	0.0239891	-0.000138659	0.116642	0.316309	-0.00694095	-0.0113673	0.0832535	0.0521372	0.100197	0.0239891	0.221022	0.0239891
ENSG00000225077	0.0188475	0.0872181	0.0632284	0.0102582	0.0977392	0.277474	-0.00187983	0.138287	-0.00187983	0.0188475	0.0188475	0.121053	0.0841014	0.0809236	0.0239363	0.237663	-0.0417588	0.189971	0.11147	0.0494249	0.181883	0.10359	0.0239363	-0.00314818	0.135549	0.432497	0.0239363	0.0188475	0.112645	0.0154289	0.109071	0.238584	0.0924707	0.111047	0.241855	0.29089	0.287961	0.0494249	0.235732	-0.00473186	0.0494249	0.308427	0.351524	0.469651	0.113931	0.400371	0.202539	0.0751536	0.120214
ENSG00000232456	0.0106883	0.189095	-0.00335725	0.00794546	-0.00335725	-0.00146285	-0.00549138	-0.00146285	-0.00549138	0.0106883	0.0106883	-0.00212369	0.00794546	-0.00549138	-0.00212369	0.00794546	0.0143602	-0.00335725	-0.00146285	0.00634768	0.102406	0.00634768	-0.00212369	-0.00335725	0.0106883	-0.00335725	-0.00212369	0.0106883	-0.00549138	-0.00146285	-0.00335725	-0.00146285	-0.00335725	0.00794546	0.00794546	0.00794546	0.00794546	0.00634768	-0.00212369	0.00794546	0.00634768	-0.00146285	0.0106883	0.00634768	-0.00549138	-0.00549138	0.00634768	0.0106883	0.206111
ENSG00000184908	0.0100609	0.0196111	0.269251	0.0254881	0.000968852	0.0151976	0.00246183	0.0151976	0.0168729	0.0100609	0.0100609	0.025427	0.074841	0.116161	0.025427	0.401169	0.31521	0.000968852	0.046576	0.0499425	0.379735	0.0283174	0.120334	0.0395237	0.281547	0.335094	0.025427	0.06861	0.0410417	0.0151976	0.115224	0.0151976	0.115328	0.0894018	0.102665	0.20465	0.0425623	0.129403	0.025427	0.0725516	0.0283174	0.213103	0.044941	0.0283174	0.0192706	0.00246183	0.0873723	0.0100609	0.0283174
ENSG00000204362	0.43221	0.0151874	0.0451443	0.0294106	0.00582686	0.0243983	0.00232935	0.103923	0.0117639	0.174485	0.00877112	-0.0178137	0.0294106	0.43276	0.188725	0.0294106	0.0634617	0.0529243	0.00365886	0.0170134	0.0401926	0.0170134	-0.0178137	0.424946	0.00877112	0.328271	0.0521727	0.00877112	0.0122353	0.306359	0.080895	0.026581	0.144753	0.0519538	0.0995955	0.0294106	0.0540771	0.0321435	-0.0178137	0.0761832	0.0820337	0.395908	0.00877112	0.0170134	0.00232935	0.0264695	0.0170134	0.00877112	0.317514
ENSG00000142623	0.277566	0.0155809	0.00528887	0.0193943	0.00528887	0.0163177	-0.00290243	0.0163177	-0.00290243	0.083866	0.00353521	-0.0195908	0.0492836	0.167294	0.200144	0.0193943	0.0396632	0.182785	0.0244124	0.0215783	0.0273678	0.0215783	-0.0195908	0.104339	0.00353521	0.287546	0.0477887	0.00353521	-0.00290243	0.0767748	0.0436146	0.0163177	0.0933318	0.0193943	0.0644072	0.0193943	0.0193943	0.0215783	-0.0195908	0.0193943	0.0488123	0.324635	0.00353521	0.0215783	-0.00290243	0.0694561	0.0215783	0.00353521	0.0896165
ENSG00000256049	0.000655866	0.000227852	0.000227852	0.000367031	0.000227852	0.000653209	2.11e-05	0.000653209	2.11e-05	0.000655866	0.000655866	0.000256566	0.000367031	2.11e-05	0.000256566	0.000367031	0.000891082	0.000227852	0.000653209	0.000364921	2.11e-05	0.000364921	0.000256566	0.000227852	0.000655866	0.000227852	0.000256566	0.000655866	2.11e-05	0.000653209	0.000227852	0.000653209	0.000227852	0.000367031	0.000367031	0.000367031	0.000367031	0.000364921	0.000256566	0.000367031	0.000364921	0.000653209	0.000655866	0.000364921	2.11e-05	2.11e-05	0.000364921	0.000655866	0.000364921
ENSG00000225387	0.0151437	0.00859539	0.00859539	0.0108868	0.00859539	0.0148587	-0.00998577	0.0148587	0.273722	0.0151437	0.0151437	-0.00624199	0.0108868	-0.00998577	-0.00624199	0.0108868	0.0203752	0.00859539	0.0148587	0.0152223	0.120584	0.0152223	-0.00624199	0.00859539	0.0151437	0.00859539	-0.00624199	0.0151437	-0.00998577	0.0148587	0.00859539	0.0148587	0.00859539	0.0108868	0.0108868	0.0108868	0.0108868	0.0152223	-0.00624199	0.0108868	0.0152223	0.0148587	0.0151437	0.0152223	-0.00998577	-0.00998577	0.0152223	0.0151437	0.0152223
ENSG00000187980	0.00380958	0.0145781	0.00399968	0.00455905	0.00399968	-0.00539608	-0.00315695	-0.00539608	-0.00315695	0.00380958	0.0597507	0.00689129	0.00455905	0.0258354	0.00689129	0.00455905	-0.00108957	0.00399968	-0.00539608	-0.00223657	0.0416019	-0.00223657	0.00689129	0.133606	0.00380958	0.00399968	0.00689129	0.00380958	-0.00315695	0.0572754	0.0124697	0.0866398	0.00399968	0.0365511	0.00455905	0.00455905	0.00455905	-0.00223657	0.0199585	0.00455905	0.0800153	-0.00539608	0.00380958	-0.00223657	0.0180602	-0.00315695	-0.00223657	0.00380958	-0.00223657
ENSG00000228823	0.01141	0.00649652	0.00649652	-0.00705287	0.00649652	0.0111939	0.00409613	0.0111939	0.00409613	0.01141	0.01141	0.00772119	-0.00705287	0.00409613	0.00772119	-0.00705287	0.0153505	0.00649652	0.0111939	0.198463	0.00409613	0.00719421	0.00772119	0.00649652	0.01141	0.00649652	0.00772119	0.01141	0.00409613	0.0111939	0.00649652	0.0111939	0.00649652	-0.00705287	-0.00705287	-0.00705287	0.172489	0.00719421	0.00772119	-0.00705287	0.00719421	0.0111939	0.01141	0.00719421	0.00409613	0.00409613	0.140522	0.01141	0.00719421
ENSG00000234397	0.0788123	0.0187966	0.0718095	0.0186988	0.133772	0.0355135	0.074183	0.0549383	0.0429295	0.0903966	0.0213954	0.060249	0.0822132	0.100716	0.097021	0.022998	0.0507274	0.0328588	-0.00124054	0.0167742	0.0286177	0.112929	0.0181067	0.0871067	0.0492779	0.0643875	0.0318632	0.132941	0.0525736	0.0359507	0.0306089	0.123458	0.0369831	0.0249456	0.122296	0.0543526	0.049798	0.0998456	0.070653	0.110284	0.0276667	0.0631611	0.0535967	0.0593083	0.110735	0.110422	0.0202254	0.0216977	0.106139
ENSG00000227868	0.0858305	0.0122418	0.0122418	-0.00334412	0.131551	0.173924	-0.00674265	0.189543	0.160401	0.103122	0.0882017	-0.0235414	-0.00334412	0.133276	-0.0235414	0.229639	0.0232409	0.0122418	0.208416	0.0276373	0.253537	0.0276373	-0.0235414	0.0122418	0.315399	0.0122418	0.196736	0.200215	-0.00674265	0.00217545	0.0122418	0.00217545	0.304303	-0.00334412	0.154815	0.13934	0.279214	0.0276373	0.226804	-0.00334412	0.0276373	0.00217545	-0.00540011	0.313493	-0.00674265	-0.00674265	0.0276373	-0.00540011	0.0276373
ENSG00000235052	-0.00275694	0.00915368	0.280861	0.00480982	0.00915368	0.0268532	-0.00977631	0.0268532	-0.00977631	-0.00275694	0.110054	0.00022445	0.00480982	0.111679	0.00022445	0.234112	0.015551	0.00915368	0.0268532	-0.00419451	0.213817	-0.00419451	0.00022445	0.00915368	0.20112	0.00915368	0.100085	-0.00275694	-0.00977631	0.0268532	0.00915368	0.0268532	0.00915368	0.00480982	0.00480982	0.00480982	0.00480982	-0.00419451	0.00022445	0.00480982	-0.00419451	0.0268532	0.0901179	0.176649	-0.00977631	-0.00977631	0.137915	0.200648	-0.00419451
ENSG00000197880	0.111084	0.000855111	0.000855111	0.0690062	0.000855111	0.0584764	-0.0077562	0.00254344	0.0547828	0.0110205	0.0110205	0.0126071	-0.00643618	0.0709357	0.0126071	0.134788	0.12287	0.0423161	0.00254344	0.0122646	0.132802	0.0122646	0.0126071	0.000855111	0.0110205	0.139899	0.0126071	0.0110205	-0.0077562	0.00254344	0.000855111	0.00254344	0.000855111	-0.00643618	-0.00643618	0.160245	0.0234912	0.0122646	0.0126071	-0.00643618	0.0122646	0.00254344	0.0110205	0.110905	-0.0077562	-0.0077562	0.0122646	0.0110205	0.0122646
ENSG00000230023	-0.000753116	0.00204943	0.00204943	0.00258478	0.00204943	0.00350639	-0.00299045	0.00350639	-0.00299045	-0.000753116	-0.000753116	-0.000828154	0.00258478	-0.00299045	-0.000828154	0.00258478	0.0048089	0.00204943	0.00350639	-0.000192523	0.0592152	-0.000192523	-0.000828154	0.00204943	-0.000753116	0.00204943	-0.000828154	-0.000753116	-0.00299045	0.00350639	0.00204943	0.00350639	0.00204943	0.00258478	0.00258478	0.00258478	0.00258478	-0.000192523	-0.000828154	0.00258478	-0.000192523	0.00350639	-0.000753116	-0.000192523	-0.00299045	-0.00299045	-0.000192523	-0.000753116	-0.000192523
ENSG00000142677	0.159486	-0.00858878	0.0384755	-0.0173163	-0.00858878	0.152761	-0.00260679	0.066742	0.307358	0.170451	0.0544727	0.0199707	0.215371	0.350162	0.074027	0.104893	0.0846089	-0.00858878	0.00479271	0.055162	0.310868	0.160673	0.0499209	0.30269	0.143623	0.220208	0.272614	0.00930073	0.0486242	0.00479271	0.259947	0.372938	0.183478	0.26235	0.44373	0.0970343	0.0549368	0.0236907	0.0199707	-0.0173163	0.308639	0.468403	0.0278828	0.0236907	-0.00260679	0.0916636	0.0792409	0.359686	0.482477
ENSG00000229239	0.00110026	0.000382237	0.000382237	0.000615719	0.000382237	0.0010958	3.54e-05	0.0010958	3.54e-05	0.00110026	0.00110026	0.000430407	0.000615719	3.54e-05	0.000430407	0.000615719	0.00149485	0.000382237	0.0010958	0.000612179	3.54e-05	0.000612179	0.000430407	0.000382237	0.00110026	0.000382237	0.000430407	0.00110026	3.54e-05	0.0010958	0.000382237	0.0010958	0.000382237	0.000615719	0.000615719	0.000615719	0.000615719	0.000612179	0.000430407	0.000615719	0.0317589	0.0010958	0.00110026	0.000612179	3.54e-05	3.54e-05	0.000612179	0.00110026	0.000612179
ENSG00000184454	0.0120972	0.0309187	-0.00039842	0.00218815	0.0174229	0.0193596	-0.00381041	-0.00114091	0.0144927	-0.00118974	0.0147351	0.00140198	0.0295913	0.0424485	0.00140198	0.00218815	-0.00328621	-0.00039842	0.014785	0.0112605	-0.00381041	0.00180698	0.15852	-0.00039842	-0.00118974	0.0209802	0.0211018	-0.00118974	0.033674	-0.00114091	-0.00039842	-0.00114091	0.0227407	0.0509749	0.00218815	0.00218815	0.00218815	0.0119682	0.00140198	0.00218815	0.00180698	-0.00114091	-0.00118974	0.00180698	-0.00381041	0.0122056	0.0189129	0.127999	0.00180698
ENSG00000227312	0.00156905	0.000833027	0.000833027	0.00134187	0.000833027	0.00238813	7.72e-05	0.00238813	7.72e-05	0.00156905	0.00156905	0.000938006	0.00134187	7.72e-05	0.000938006	0.00134187	0.0032578	0.000833027	0.00238813	0.00236457	7.72e-05	0.00236457	0.000938006	0.000833027	0.00156905	0.000833027	0.000938006	0.00156905	7.72e-05	0.00238813	0.000833027	0.00238813	0.000833027	0.00134187	0.00134187	0.00134187	0.00134187	0.00236457	0.000938006	0.00134187	0.00236457	0.00238813	0.00156905	0.00236457	7.72e-05	7.72e-05	0.00236457	0.0690169	0.00236457
ENSG00000176092	0.00396549	-0.0104737	-0.0104737	0.0264217	-0.0104737	0.0305706	0.0518278	-0.0191155	0.0845839	0.184809	-0.0161901	-0.0167796	0.0800904	0.0724681	0.150509	0.117751	0.289865	0.04138	-0.0191155	0.00462223	0.202771	0.00462223	-0.0167796	-0.0104737	-0.0161901	0.275878	0.167677	0.246175	-0.00779791	0.138409	0.023724	0.160319	0.170118	0.421795	0.0264217	0.0608512	0.0264217	0.00462223	0.158444	0.0264217	0.040833	-0.0191155	0.0862229	0.00462223	-0.00779791	-0.00779791	0.206237	0.0658058	0.130954
ENSG00000225854	0.00510719	0.00319842	0.00319842	-0.000418509	0.00319842	0.00499079	-0.00342813	0.00499079	-0.00342813	0.00510719	0.00510719	-0.00147378	0.0574888	0.066122	-0.00147378	0.0746253	0.00685475	0.00319842	0.00499079	0.00515995	-0.00342813	0.00515995	-0.00147378	0.00319842	0.00510719	0.00319842	0.0884892	0.00510719	-0.00342813	0.00499079	0.00319842	0.00499079	0.00319842	-0.000418509	-0.000418509	-0.000418509	-0.000418509	0.00515995	-0.00147378	-0.000418509	0.00515995	0.00499079	0.00510719	0.00515995	-0.00342813	-0.00342813	0.00515995	0.00510719	0.00515995
ENSG00000265143	0.000776808	-1.74e-05	-1.74e-05	-0.00023151	-1.74e-05	0.000766149	0.000190103	0.000766149	0.000190103	0.000776808	0.000776808	0.000448032	-0.00023151	0.000190103	0.000448032	-0.00023151	0.00104861	0.0177989	0.000766149	0.000775719	0.000190103	0.000775719	0.000448032	-1.74e-05	0.000776808	-1.74e-05	0.000448032	0.000776808	0.000190103	0.000766149	-1.74e-05	0.000766149	-1.74e-05	-0.00023151	-0.00023151	-0.00023151	-0.00023151	0.000775719	0.000448032	0.0172456	0.000775719	0.000766149	0.000776808	0.000775719	0.000190103	0.000190103	0.000775719	0.000776808	0.000775719
ENSG00000243905	0.00142753	0.000546571	0.000546571	0.000835494	0.000546571	0.00141836	-0.000466565	0.00141836	-0.000466565	0.00142753	0.00142753	-0.000477092	0.000835494	-0.000466565	-0.000477092	0.000835494	0.0019364	0.000546571	0.00141836	0.00141208	0.0386674	0.00141208	-0.000477092	0.000546571	0.00142753	0.000546571	-0.000477092	0.00142753	-0.000466565	0.00141836	0.000546571	0.00141836	0.000546571	0.000835494	0.000835494	0.000835494	0.000835494	0.00141208	-0.000477092	0.000835494	0.00141208	0.00141836	0.00142753	0.00141208	-0.000466565	-0.000466565	0.00141208	0.00142753	0.00141208
ENSG00000214973	0.0162733	-0.000683993	0.0237057	0.00071176	0.0213427	0.00287598	0.0125662	0.0917592	-0.000791074	0.00273107	0.00273107	0.00250777	0.00071176	0.0782247	0.00250777	0.0563234	0.0487574	0.0808722	0.0200714	0.00319994	-0.000791074	0.00319994	0.00250777	-0.000683993	0.00273107	-0.000683993	0.00250777	0.00273107	-0.000791074	0.0154575	-0.000683993	0.00287598	0.0229561	0.00071176	0.00071176	0.00071176	0.04001	0.00319994	0.00250777	0.00071176	0.0440147	0.02029	0.0841379	0.00319994	0.0156211	0.0249046	0.0426835	0.00273107	0.00319994
ENSG00000225159	0.238928	0.578479	0.215236	0.190433	0.526514	0.364006	0.166847	0.502396	0.599755	0.513135	0.0542748	0.169347	0.415426	0.387744	0.407789	0.22994	0.221136	0.346281	0.104998	0.268054	0.139642	0.643782	0.181567	0.233737	0.375571	0.505285	0.258222	0.452976	0.245906	0.656846	0.181834	0.269134	0.408918	0.178823	0.465615	0.169334	0.252495	0.295446	0.373172	0.424222	0.492368	0.350195	0.180476	0.223478	0.431305	0.513689	0.14104	0.51473	0.378504
ENSG00000175707	0.00364718	0.00200945	0.00200945	-0.00152135	0.00200945	-0.000714954	-0.00051147	-0.000714954	0.0755479	0.00364718	0.00364718	0.0023815	-0.00152135	-0.00051147	0.0023815	-0.00152135	0.000569495	0.00200945	-0.000714954	0.00366081	-0.00051147	0.00366081	0.0023815	0.00200945	0.00364718	0.00200945	0.0023815	0.00364718	-0.00051147	-0.000714954	0.00200945	-0.000714954	0.00200945	0.0703188	-0.00152135	-0.00152135	-0.00152135	0.00366081	0.0023815	-0.00152135	0.00366081	-0.000714954	0.00364718	0.00366081	-0.00051147	-0.00051147	0.00366081	0.00364718	0.00366081
ENSG00000172746	0.00246132	-0.000473665	-0.000473665	0.0016458	-0.000473665	0.0024265	0.000625449	0.0024265	0.000625449	0.00246132	0.00246132	0.00143979	0.0016458	0.000625449	0.00143979	0.0016458	0.00142207	-0.000473665	0.0024265	0.00245923	0.000625449	0.00245923	0.00143979	-0.000473665	0.00246132	0.0549464	0.00143979	0.00246132	0.000625449	0.0024265	-0.000473665	0.0024265	-0.000473665	0.0016458	0.0016458	0.0016458	0.0016458	0.00245923	0.00143979	0.0016458	0.00245923	0.0024265	0.00246132	0.00245923	0.000625449	0.000625449	0.00245923	0.00246132	0.00245923
ENSG00000225294	0.00077419	0.000747432	0.000747432	-0.000119593	0.000747432	0.00520172	-0.000239003	0.000283826	-0.000239003	0.00309899	0.00077419	0.000898096	-0.000119593	0.00527619	0.000898096	-0.000119593	-0.000295154	0.000747432	0.000283826	0.00116144	-0.000239003	0.00116144	0.000898096	0.000747432	0.00077419	0.000747432	0.000898096	0.00077419	0.00276296	0.000283826	0.000747432	0.0188305	0.000747432	-0.000119593	0.0103509	-0.000119593	-0.000119593	0.00116144	0.000898096	-0.000119593	0.00116144	0.000283826	0.00077419	0.00116144	-0.000239003	-0.000239003	0.00116144	0.00077419	0.00116144
ENSG00000233975	0.282508	-0.0130208	0.13249	0.00034746	-0.0130208	0.0259187	0.00678184	0.116126	0.00678184	-0.00211927	-0.00211927	0.0103237	0.00034746	0.00678184	0.0103237	0.00034746	0.250587	0.175294	0.0259187	0.0146876	0.366379	0.0146876	0.0103237	0.278814	0.104394	-0.0130208	0.0103237	-0.00211927	0.00678184	0.0259187	-0.0130208	0.0259187	-0.0130208	0.0707497	0.00034746	0.289357	0.00034746	0.0146876	0.0103237	0.00034746	0.0146876	0.0259187	0.236793	0.0146876	0.00678184	0.0658043	0.0146876	-0.00211927	0.0146876
ENSG00000174950	0.00397705	0.00213831	0.00213831	-0.00215773	0.00213831	0.00391021	-0.000671507	0.00391021	-0.000671507	0.00397705	0.00397705	0.00252875	-0.00215773	-0.000671507	0.00252875	-0.00215773	-0.000686728	0.00213831	0.00391021	0.00398732	0.0842909	0.00398732	0.00252875	0.00213831	0.00397705	0.00213831	0.00252875	0.00397705	-0.000671507	0.00391021	0.00213831	0.00391021	0.00213831	0.0765017	-0.00215773	-0.00215773	-0.00215773	0.00398732	0.00252875	-0.00215773	0.00398732	0.00391021	0.00397705	0.00398732	-0.000671507	-0.000671507	0.00398732	0.00397705	0.00398732
ENSG00000199756	0.00435047	0.00151138	0.00151138	0.00243458	0.00151138	0.00433285	0.000140008	0.00433285	0.000140008	0.00435047	0.00435047	-0.00268993	0.00243458	0.000140008	-0.00268993	0.00243458	0.0059107	0.00151138	0.00433285	0.00429009	0.000140008	0.00429009	-0.00268993	0.00151138	0.00435047	0.00151138	-0.00268993	0.00435047	0.000140008	0.00433285	0.00151138	0.00433285	0.00151138	0.00243458	0.00243458	0.00243458	0.00243458	0.00429009	-0.00268993	0.00243458	0.00429009	0.00433285	0.00435047	0.00429009	0.000140008	0.000140008	0.00429009	0.00435047	0.00429009
ENSG00000225750	0.00398429	0.00225994	0.00225994	0.00286323	0.00225994	-0.000812317	0.00141768	-0.000812317	0.00141768	0.00398429	0.00398429	-0.00140299	0.00286323	0.00141768	-0.00140299	0.00286323	0.00536076	0.00225994	0.0592123	0.00400483	0.00141768	0.00400483	-0.00140299	0.00225994	0.00398429	0.00225994	-0.00140299	0.00398429	0.00141768	-0.000812317	0.00225994	-0.000812317	0.00225994	0.00286323	0.00286323	0.00286323	0.00286323	0.00400483	0.0501802	0.00286323	0.00400483	-0.000812317	0.00398429	0.00400483	0.00141768	0.00141768	0.00400483	0.00398429	0.00400483
ENSG00000225142	0.00103907	0.00278189	7.68e-05	0.00431992	7.68e-05	3.4e-05	0.00488274	3.4e-05	0.000404414	0.00832099	0.00103907	0.00125725	0.00536773	0.012601	0.00125725	-0.000464082	-0.000544672	0.000773637	3.4e-05	-0.000504719	0.000404414	0.00723773	0.00125725	0.00569854	0.00103907	0.00297257	0.00125725	0.00103907	0.000404414	0.0066746	0.00490691	0.00645946	0.013268	0.00392704	-0.000464082	0.00512202	-0.000464082	0.0026361	0.00821901	0.011928	-0.000504719	0.0081062	0.00103907	0.00720241	0.00603909	0.000404414	0.00323607	0.00103907	-0.000504719
ENSG00000229167	0.0172298	-0.000307443	-0.000307443	0.106879	-0.000307443	0.0102564	-0.00946765	0.0102564	-0.00946765	0.0172298	0.0172298	0.0148278	-0.00176548	-0.00946765	0.0148278	-0.00176548	0.188521	-0.000307443	0.0102564	0.00250173	0.210332	0.00250173	0.0148278	-0.000307443	0.0172298	0.131847	0.0148278	0.0172298	-0.00946765	0.0102564	-0.000307443	0.0429538	-0.000307443	0.231527	-0.00176548	-0.00176548	-0.00176548	0.00250173	0.0148278	-0.00176548	0.183268	0.0102564	0.0172298	0.00250173	-0.00946765	-0.00946765	0.00250173	0.0172298	0.00250173
ENSG00000183317	0.00750478	0.135321	0.00196115	0.00463734	0.00196115	0.00154539	-0.0010279	0.00154539	0.0922896	0.00750478	0.00750478	0.00410928	-0.00345253	-0.00687054	0.00410928	0.12139	0.0289367	0.00196115	0.00154539	0.00604112	0.00835157	0.00604112	0.00410928	0.00196115	0.00750478	0.0224004	0.00410928	0.00750478	-0.00687054	0.00154539	0.00196115	0.00154539	0.00196115	0.00612253	-0.00345253	-0.00345253	-0.00345253	0.0224464	0.00410928	-0.00345253	0.00604112	0.040301	0.00750478	0.00604112	-0.00287753	-0.00687054	0.00604112	0.00750478	0.00604112
ENSG00000215895	0.206064	0.114045	0.318817	0.128484	0.22577	0.226156	0.216237	0.377574	0.238088	0.448981	0.0544043	0.27341	0.486446	0.367808	0.343136	0.242553	0.0725976	0.450474	0.105482	0.0729312	0.315702	0.320873	0.0838114	0.451202	0.320312	0.320067	0.216345	0.240537	0.586798	0.187694	0.33202	0.553759	0.198753	0.084875	0.232459	0.333375	0.410302	0.306087	0.303687	0.251157	0.395454	0.327174	0.214049	0.390123	0.328409	0.214484	0.0719609	0.304288	0.301408
ENSG00000224592	-0.00353613	0.218151	-0.0234044	0.123641	0.00779936	0.143791	-0.0077836	0.00227606	0.0900386	0.254664	0.0215305	0.00165551	0.0180704	-0.0077836	0.00165551	0.0180704	0.0816343	-0.0234044	0.138433	0.0782852	-0.0077836	0.0151919	0.00165551	0.170564	0.089886	0.00875909	0.00165551	-0.00353613	0.0178516	0.00227606	0.0599323	0.0166257	0.152369	0.0334254	0.0180704	0.0462111	0.0180704	0.0151919	0.11749	0.329311	0.0151919	0.00227606	-0.00353613	0.127498	-0.0077836	0.0346378	0.0151919	0.0409002	0.0151919
ENSG00000265596	0.00542673	0.00267535	0.00267535	0.00360841	0.00267535	0.00535182	-0.00201276	0.00535182	-0.00201276	0.00542673	0.00542673	-0.00479278	0.00360841	-0.00201276	-0.00479278	0.00360841	0.00732511	0.00267535	0.00535182	0.00541969	-0.00201276	0.00541969	-0.00479278	0.00267535	0.00542673	0.00267535	-0.00479278	0.00542673	-0.00201276	0.00535182	0.00267535	0.00535182	0.00267535	0.00360841	0.00360841	0.00360841	0.00360841	0.00541969	-0.00479278	0.00360841	0.00541969	0.00535182	0.00542673	0.00541969	-0.00201276	-0.00201276	0.00541969	0.00542673	0.00541969
ENSG00000227311	0.119634	0.0742332	0.0338971	0.0941974	0.099481	0.0263778	0.0885556	0.0358338	0.0980034	0.0619103	0.0176022	0.152674	0.0342571	0.0866037	0.0616847	0.00615104	0.0565494	0.0561844	0.0851636	0.101755	0.0296018	0.1494	0.0238764	0.0250092	0.12522	0.0579001	0.0884497	0.043996	0.115087	0.171964	0.0622579	0.0761173	0.154401	0.121066	0.0889659	0.0647161	0.0671987	0.0581365	0.0506756	0.0555694	0.087812	0.05661	0.0356234	0.100634	0.185739	0.0423199	0.0592719	0.069036	0.0929117
ENSG00000164007	0.00257631	-0.00501126	-0.00501126	0.000675989	-0.00501126	0.00515539	0.00194196	0.00515539	0.00194196	0.00257631	0.0301733	-0.0012429	0.000675989	0.00194196	-0.0012429	0.000675989	0.00707104	-0.00501126	0.00515539	0.00261428	0.00194196	0.00261428	0.101341	0.0320035	0.00257631	0.0186007	-0.0012429	0.00257631	0.00194196	0.00515539	-0.00501126	0.00515539	0.020416	0.000675989	0.000675989	0.000675989	0.000675989	0.00261428	-0.0012429	0.0324592	0.00261428	0.00515539	0.00257631	0.0312645	0.00194196	0.00194196	0.00261428	0.00257631	0.00261428
ENSG00000207256	0.0288082	-0.00139256	-0.00139256	-0.00826669	-0.00139256	0.0029789	0.0026712	0.304181	0.0026712	0.121489	-0.0153372	0.00444855	0.273613	0.0563491	0.00444855	-0.00826669	0.0604407	0.239091	0.0215145	0.0204694	0.0026712	0.0204694	0.00444855	-0.00139256	0.224235	0.375378	0.00444855	0.308868	0.0026712	0.167863	-0.00139256	0.0029789	0.105194	0.158531	0.323061	-0.00826669	-0.00826669	0.0204694	0.283357	-0.00826669	0.0204694	0.0029789	0.264274	0.313703	0.0026712	0.156367	0.0204694	-0.0153372	0.0204694
ENSG00000271329	0.154741	0.103883	0.00359808	0.00123675	0.216912	0.248509	-0.00980957	0.0107233	0.220878	0.183077	0.0930884	0.0179381	0.00123675	0.0575159	0.0179381	0.00123675	0.238877	0.00359808	0.0107233	0.0050529	-0.00980957	0.0050529	0.0179381	0.00359808	-0.0103453	0.179059	0.0179381	-0.0103453	-0.00980957	0.0107233	0.162926	0.0107233	0.00359808	0.00123675	0.00123675	0.183418	0.00123675	0.0050529	0.0179381	0.178087	0.213212	0.160405	-0.0103453	0.149398	0.132497	0.0816443	0.0050529	-0.0103453	0.0391072
ENSG00000225671	0.0655441	0.0719585	-0.000344213	0.00440136	-0.000344213	0.0501191	0.00309667	-0.00150246	0.00309667	0.000440082	0.000440082	-0.000205041	0.00440136	0.00309667	-0.000205041	0.00440136	-0.00124368	-0.000344213	-0.00150246	0.000798204	0.00309667	0.000798204	-0.000205041	-0.000344213	0.000440082	-0.000344213	-0.000205041	0.000440082	0.00309667	-0.00150246	0.00608362	0.0439142	-0.000344213	0.00440136	0.00440136	0.00440136	0.00440136	0.000798204	-0.000205041	0.00440136	0.000798204	-0.00150246	0.000440082	0.000798204	0.00309667	0.00309667	0.0635784	0.000440082	0.000798204
ENSG00000234080	0.00731324	0.00354	-0.000737477	0.00462717	0.0314172	0.00164344	-0.00135665	0.00164344	0.0271024	0.0023017	0.0023017	0.00101988	0.0149667	0.0380398	0.00101988	0.00462717	0.00300164	0.00289768	0.00164344	0.0290631	-0.00135665	0.0237099	0.00559964	-0.000737477	0.0373464	0.00373428	0.00101988	0.00521688	0.0103898	0.0430795	0.0367401	0.00457087	0.0299985	0.00462717	0.00462717	0.00462717	0.00462717	-2.51e-05	0.00101988	0.00462717	0.00368491	0.00948503	0.0023017	0.00447336	0.0086552	-0.00135665	-2.51e-05	0.0424585	-2.51e-05
ENSG00000213478	0.00306668	0.0167346	0.0158136	0.00237579	0.00260023	-0.000361655	7.51e-05	-0.000361655	7.51e-05	0.00306668	0.00306668	0.00394874	0.00237579	7.51e-05	0.00394874	0.00237579	-0.00323954	0.00260023	-0.000361655	-0.00576496	7.51e-05	-0.00576496	0.00394874	0.00260023	0.00306668	0.00260023	0.00394874	0.0307242	7.51e-05	-0.000361655	0.0938204	-0.000361655	0.00260023	0.0930198	0.021259	0.00237579	0.0253811	0.0311586	0.00394874	0.00237579	0.0677219	0.0216522	0.0325876	0.01528	0.0377863	0.0300524	0.0259957	0.00306668	0.0067899
ENSG00000239101	0.0036895	0.00149529	0.00149529	0.000884651	0.00149529	0.00366027	0.000433066	0.00366027	0.000433066	0.0036895	0.0036895	-0.00272764	0.000884651	0.000433066	-0.00272764	0.0980532	0.00499965	0.00149529	0.00366027	0.00365672	0.000433066	0.00365672	-0.00272764	0.00149529	0.0036895	0.00149529	-0.00272764	0.0036895	0.000433066	0.00366027	0.00149529	0.00366027	0.00149529	0.000884651	0.000884651	0.000884651	0.000884651	0.00365672	-0.00272764	0.000884651	0.00365672	0.00366027	0.0036895	0.00365672	0.000433066	0.000433066	0.00365672	0.0036895	0.00365672
ENSG00000221492	0.00394831	0.00593409	0.00593409	-0.00135553	0.00593409	0.00563433	0.00432148	0.00563433	0.00432148	0.00394831	0.00394831	0.085853	-0.00135553	0.00432148	-0.00629977	-0.00135553	0.0123576	0.00593409	0.0412004	0.00932332	0.00432148	0.00932332	-0.00629977	0.00593409	0.159256	0.00593409	-0.00629977	0.00394831	0.00432148	0.00563433	0.00593409	0.00563433	0.00593409	-0.00135553	-0.00135553	-0.00135553	0.150371	0.00932332	-0.00629977	-0.00135553	0.00932332	0.00563433	0.00394831	0.00932332	0.00432148	0.00432148	0.00932332	0.00394831	0.00932332
ENSG00000203356	0.00470672	0.0407847	0.0986387	0.0814677	-0.00431898	0.0383373	0.0157273	0.00322374	0.0375522	0.00470672	0.0890193	0.00941242	0.000474285	0.0219704	0.00941242	0.00887966	0.00406264	-0.00431898	0.089274	0.0788767	0.0629427	0.0815211	0.0314051	0.0203037	0.0286222	0.0549701	0.10091	0.105271	4.65e-05	0.00322374	0.0208541	0.0106103	0.0104831	0.085936	0.00754916	0.0462247	0.0762011	0.0170386	0.00941242	0.110902	0.019992	0.106713	0.00470672	0.0132515	0.0402239	0.00593007	0.0206582	0.00470672	0.00259956
ENSG00000238618	0.00319362	0.00150864	0.00150864	0.00207594	0.00150864	0.0705436	0.000690387	-0.000185679	0.000690387	0.00319362	0.00319362	-0.00139937	0.00207594	0.000690387	-0.00139937	0.00207594	0.00431474	0.00150864	-0.000185679	0.00318378	0.000690387	0.00318378	-0.00139937	0.00150864	0.00319362	0.00150864	-0.00139937	0.00319362	0.000690387	-0.000185679	0.00150864	-0.000185679	0.00150864	0.00207594	0.00207594	0.00207594	0.00207594	0.00318378	-0.00139937	0.00207594	0.00318378	-0.000185679	0.00319362	0.00318378	0.000690387	0.000690387	0.00318378	0.00319362	0.00318378
ENSG00000236290	0.0231068	0.260057	0.00271129	0.0730288	0.00271129	-0.00563378	-0.00352274	-0.00563378	-0.00352274	0.0231068	0.0231068	0.236998	-0.0191987	-0.00352274	-0.00117624	0.14804	0.0186359	0.00271129	-0.00563378	-0.00144858	0.0323826	-0.00144858	-0.00117624	0.00271129	0.0231068	0.00271129	-0.00117624	0.0231068	-0.00352274	0.046661	0.00271129	-0.00563378	0.00271129	0.0379139	-0.0191987	0.104257	-0.0191987	-0.00144858	0.101843	-0.0191987	0.0909896	0.126424	0.0231068	0.095034	-0.00352274	-0.00352274	0.0882189	0.0231068	-0.00144858
ENSG00000230138	0.203259	0.0132812	0.0132812	0.168881	0.301235	0.228056	0.102194	0.0412293	0.0485874	-0.00658402	0.123272	0.169985	0.00415179	0.31149	0.185188	0.123419	0.0231131	0.0132812	0.0412293	0.0113082	0.277718	0.0113082	0.198491	0.266058	0.141083	0.0132812	0.363972	0.137653	0.0023566	0.0412293	0.134487	0.0412293	0.0132812	0.318917	0.00415179	0.0914407	0.00415179	0.0584828	0.0919094	0.00415179	0.253292	0.0412293	-0.00658402	0.174562	0.148432	0.0023566	0.0694518	-0.00658402	0.36883
ENSG00000236253	-3.88e-05	0.000762592	0.000762592	0.000981911	0.000762592	0.00137126	-0.00136023	0.00137126	-0.00136023	-3.88e-05	-3.88e-05	-0.00044567	0.000981911	-0.00136023	-0.00044567	0.000981911	0.00187934	0.000762592	0.00137126	0.00140021	-0.00136023	0.00140021	-0.00044567	0.000762592	-3.88e-05	0.000762592	-0.00044567	0.0273766	-0.00136023	0.00137126	0.000762592	0.00137126	0.000762592	0.000981911	0.000981911	0.000981911	0.000981911	0.00140021	-0.00044567	0.000981911	0.00140021	0.00137126	-3.88e-05	0.00140021	-0.00136023	-0.00136023	0.00140021	-3.88e-05	0.00140021
ENSG00000143006	0.0037565	0.00018402	0.0822365	0.00257707	0.00018402	0.00369729	0.00108735	0.00369729	0.00108735	0.0037565	0.0037565	-0.00334625	0.00257707	0.00108735	0.0718209	0.00257707	0.00506411	0.00018402	0.00369729	0.00376113	0.00108735	0.00376113	-0.00334625	0.00018402	0.0037565	0.012146	-0.00334625	0.0037565	0.00108735	0.00369729	0.00018402	0.00369729	0.00018402	0.00257707	0.00257707	0.00257707	0.00257707	0.00376113	-0.00334625	0.00257707	0.00376113	0.00369729	0.0037565	0.00376113	0.00108735	0.00108735	0.00376113	0.0037565	0.00376113
ENSG00000219102	0.182342	0.216134	0.234867	0.0682239	0.343871	0.306342	0.0666664	0.117654	0.249338	0.299567	0.163803	0.239915	0.22802	0.239086	0.190355	0.167156	0.189455	0.253014	0.0820525	0.220185	0.180392	0.246665	0.134056	0.141974	0.266824	0.0943606	0.192907	0.201116	0.21072	0.0781265	0.215062	0.195762	0.157748	0.275926	0.242387	0.0933012	0.243832	0.108706	0.268379	0.288259	0.280315	0.228994	0.275975	0.241931	0.327798	0.134988	0.0996599	0.250704	0.0913473
ENSG00000006555	0.120933	0.0289844	0.014616	0.0809706	0.0669235	-0.00412701	-0.00616139	-0.00412701	0.0288065	-0.00739346	-0.00739346	-0.0154022	0.293087	0.187793	0.185937	0.0646065	0.0130276	0.0456	0.0176661	0.0313401	-0.00616139	0.0178816	-0.0154022	0.014616	-0.00739346	0.298177	0.248455	0.0698796	0.124928	0.123571	0.23827	-0.00412701	0.014616	0.170448	-0.0116018	0.0834885	0.0066917	0.0178816	0.029292	-0.0116018	0.104935	0.0465595	0.122001	0.0178816	-0.00616139	0.00968125	0.0178816	0.1701	0.0326385
ENSG00000162598	0.00275384	-0.00314193	-0.00314193	-0.0011894	-0.00314193	0.0158608	0.00387356	0.0158608	0.00387356	0.315504	0.0369303	0.000564651	-0.0011894	0.0820979	0.000564651	-0.0011894	0.00327009	-0.00314193	0.0158608	0.00329439	0.00387356	0.00329439	0.000564651	0.136037	0.00275384	-0.00314193	0.0902748	0.00275384	0.00387356	0.07377	0.0434624	0.0158608	-0.00314193	0.0654794	0.0807641	-0.0011894	-0.0011894	0.00329439	0.000564651	0.0356958	0.00329439	0.339817	0.00275384	0.211868	0.00387356	0.00387356	0.00329439	0.00275384	0.00329439
ENSG00000226476	0.0653968	0.0325062	0.0598766	-0.00489234	0.0563622	0.00269581	0.0753692	0.0725669	0.233434	-0.00882897	0.101122	-0.0028423	-0.00489234	-0.00876781	0.0984606	0.292471	0.299359	0.0460158	0.00269581	0.0196974	0.170915	0.0196974	0.0892677	0.011278	-0.00882897	0.358034	-0.0028423	0.0823024	-0.00876781	0.00269581	0.0532039	0.00269581	0.0744743	0.0272308	-0.00489234	0.0899615	0.0783688	0.0633003	0.0858906	-0.00489234	0.0196974	0.0974718	-0.00882897	0.0196974	-0.00876781	-0.00876781	0.0196974	0.237861	0.0196974
ENSG00000231252	0.0614123	-0.00388081	-0.00388081	0.0409807	0.145104	0.0950774	0.10094	0.00384442	0.0486165	0.041098	0.15637	0.132684	0.01973	0.0417526	0.0684869	0.319893	0.370483	0.103182	0.00384442	0.0092631	0.234748	0.0092631	0.101664	0.0440505	-0.0129396	-0.00388081	-0.0286237	0.171416	-0.00530762	0.00384442	0.0321903	0.00384442	0.287736	0.131297	0.0878488	0.0929699	-0.0046246	0.0092631	0.118742	-0.0046246	0.0819528	0.0531197	0.0408737	0.188418	-0.00530762	-0.00530762	0.0570649	0.275619	0.0092631
ENSG00000271593	-0.00350776	0.00735994	0.00735994	0.00141715	0.00735994	0.0106381	0.00560241	0.0106381	0.00560241	-0.00350776	-0.00350776	-0.00289918	0.00141715	0.00560241	-0.00289918	0.00141715	0.178471	0.00735994	0.0106381	0.000439967	0.00560241	0.000439967	-0.00289918	0.00735994	-0.00350776	0.00735994	-0.00289918	-0.00350776	0.00560241	0.0106381	0.00735994	0.0106381	0.00735994	0.174356	0.00141715	0.00141715	0.00141715	0.000439967	-0.00289918	0.00141715	0.142407	0.0106381	-0.00350776	0.000439967	0.00560241	0.00560241	0.000439967	0.136982	0.000439967
ENSG00000224209	0.00410711	0.000852558	0.000852558	0.0699156	0.000852558	0.00403027	-0.00334611	0.00403027	0.0520222	0.00410711	0.00410711	0.00276097	-0.00247727	-0.00334611	0.00276097	-0.00247727	0.00552632	0.000852558	0.00403027	-0.000766532	-0.00334611	-0.000766532	0.00276097	0.0838617	0.00410711	0.000852558	0.00276097	0.00410711	-0.00334611	0.00403027	0.000852558	0.00403027	0.000852558	-0.00247727	-0.00247727	-0.00247727	-0.00247727	-0.000766532	0.00276097	-0.00247727	-0.000766532	0.00403027	0.00410711	-0.000766532	-0.00334611	-0.00334611	-0.000766532	0.00410711	-0.000766532
ENSG00000228734	0.000788995	0.000274102	0.000274102	0.000441532	0.000274102	0.000785798	2.54e-05	0.000785798	2.54e-05	0.000788995	0.000788995	0.000308644	0.000441532	2.54e-05	0.000308644	0.000441532	0.022639	0.000274102	0.000785798	0.000778044	2.54e-05	0.000778044	0.000308644	0.000274102	0.000788995	0.000274102	0.000308644	0.000788995	2.54e-05	0.000785798	0.000274102	0.000785798	0.000274102	0.000441532	0.000441532	0.000441532	0.000441532	0.000778044	0.000308644	0.000441532	0.000778044	0.000785798	0.000788995	0.000778044	2.54e-05	2.54e-05	0.000778044	0.000788995	0.000778044
ENSG00000223683	0.00178773	0.000621067	0.000621067	0.00100043	0.000621067	0.00178048	5.75e-05	0.00178048	5.75e-05	0.00178773	0.00178773	0.000699334	0.00100043	5.75e-05	0.000699334	0.00100043	0.0512961	0.000621067	0.00178048	0.00176291	5.75e-05	0.00176291	0.000699334	0.000621067	0.00178773	0.000621067	0.000699334	0.00178773	5.75e-05	0.00178048	0.000621067	0.00178048	0.000621067	0.00100043	0.00100043	0.00100043	0.00100043	0.00176291	0.000699334	0.00100043	0.00176291	0.00178048	0.00178773	0.00176291	5.75e-05	5.75e-05	0.00176291	0.00178773	0.00176291
ENSG00000177414	0.0259846	-0.00402774	-0.00402774	-0.0444192	-0.00402774	0.0325844	0.120543	0.0325844	-0.0151362	0.0604724	0.0259846	0.234736	0.267831	0.280319	-0.0115352	0.115791	0.0449643	-0.00402774	0.0325844	0.000475187	-0.0151362	0.000475187	-0.0115352	0.277987	0.0259846	-0.00402774	-0.0115352	0.463904	-0.0151362	0.0325844	0.0342304	0.0325844	-0.00402774	0.0372378	-0.0444192	0.203454	0.0412428	0.000475187	0.191118	-0.0444192	0.177396	0.0325844	0.0259846	0.375835	-0.0151362	-0.0151362	0.000475187	0.0259846	0.000475187
ENSG00000225605	0.00122237	0.00042466	0.00042466	0.00021106	0.00042466	0.00121742	3.93e-05	0.00121742	3.93e-05	0.00122237	0.00122237	0.000478176	0.00021106	3.93e-05	0.000478176	0.00021106	0.00166076	0.00042466	0.00121742	0.00120541	3.93e-05	0.00120541	0.000478176	0.00042466	0.00122237	0.00042466	0.000478176	0.00122237	3.93e-05	0.00121742	0.00042466	0.00121742	0.00042466	0.0350686	0.00021106	0.00021106	0.00021106	0.00120541	0.000478176	0.00021106	0.00120541	0.00121742	0.00122237	0.00120541	3.93e-05	3.93e-05	0.00120541	0.00122237	0.00120541
ENSG00000230027	0.01915	0.109198	-0.00363027	-0.00186774	-0.00363027	0.00388271	-0.0124812	0.00388271	-0.0124812	0.01915	0.01915	0.257067	-0.00186774	0.161257	-0.00406823	-0.00186774	0.0256122	-0.00363027	0.168375	0.0195139	0.182345	0.0195139	-0.00406823	-0.00363027	0.01915	0.246075	-0.00406823	0.01915	-0.0124812	0.00388271	-0.00363027	0.00388271	-0.00363027	0.189206	-0.00186774	-0.00186774	-0.00186774	0.0195139	-0.00406823	-0.00186774	0.0195139	0.00388271	0.01915	0.0195139	-0.0124812	-0.0124812	0.0195139	0.01915	0.0195139
ENSG00000229752	0.0123605	0.0360612	0.000967795	0.0230634	0.0119635	0.00060048	0.00284863	0.00550707	0.00725207	0.00137473	-0.00307357	0.00432303	0.0315209	-0.000124781	0.00432303	0.000435009	0.0043693	0.00387248	0.0154411	0.00371194	-0.000124781	0.0304896	0.00432303	0.00548989	0.0178311	0.000967795	0.00432303	0.00811589	0.00742484	0.00907111	0.000967795	0.0172463	0.0135371	0.000435009	0.0168078	0.00931935	0.00473813	0.0159727	0.00432303	0.000435009	0.0102974	0.00060048	0.0179814	0.00420992	0.0327708	0.00237838	0.000474603	-0.00307357	0.000474603
ENSG00000230285	0.00406602	0.00811056	0.00811056	-0.00278629	0.00811056	0.0115402	0.00625994	0.0115402	0.00625994	0.00406602	0.184159	-0.00261371	-0.00278629	0.00625994	-0.00261371	0.162917	0.0158792	0.00811056	0.0115402	0.0595186	0.00625994	0.000244507	0.174237	0.00811056	0.00406602	0.00811056	-0.00261371	0.00406602	0.00625994	0.0115402	0.00811056	0.0115402	0.00811056	-0.00278629	-0.00278629	-0.00278629	-0.00278629	0.0643957	-0.00261371	-0.00278629	0.000244507	0.0115402	0.00406602	0.000244507	0.00625994	0.00625994	0.171232	0.00406602	0.000244507
ENSG00000016602	0.00111073	-0.000785418	-0.000785418	0.00203136	-0.000785418	0.00177335	0.00102213	0.00177335	0.00102213	0.00111073	0.00111073	0.000374191	0.00203136	0.00102213	0.000374191	0.00203136	0.00378258	-0.000785418	0.00177335	0.000232634	0.00102213	0.000232634	0.000374191	-0.000785418	0.00111073	0.0244563	0.0156634	0.0560253	0.00102213	0.00177335	-0.000785418	0.00177335	-0.000785418	0.00203136	0.00203136	0.00203136	0.00203136	0.000232634	0.000374191	0.00203136	0.000232634	0.0570108	0.00111073	0.000232634	0.00102213	0.00102213	0.000232634	0.00111073	0.000232634
ENSG00000224466	0.00273671	0.00151899	0.00151899	-0.00182702	0.00151899	0.00268752	-0.00126911	0.00268752	-0.00126911	0.00273671	0.00273671	-0.00139794	-0.00182702	-0.00126911	-0.00139794	-0.00182702	0.0036841	0.00151899	0.00268752	0.00274792	0.0539945	0.00274792	-0.00139794	0.00151899	0.00273671	0.00151899	-0.00139794	0.00273671	-0.00126911	0.00268752	0.00151899	0.00268752	0.00151899	0.0445292	-0.00182702	-0.00182702	-0.00182702	0.00274792	-0.00139794	-0.00182702	0.00274792	0.00268752	0.00273671	0.00274792	-0.00126911	-0.00126911	0.00274792	0.00273671	0.00274792
ENSG00000236915	-0.0301284	0.117646	0.0159143	-0.00431707	0.196906	-0.00130959	-7.72e-05	-0.00130959	-7.72e-05	0.0892567	0.184997	0.0244878	-0.0168774	0.132189	0.0733412	-0.0168774	0.0239488	0.0420479	0.0848464	0.0225391	0.149784	0.0225391	0.00264544	0.082383	0.0366252	-0.00912524	0.167017	0.10669	-7.72e-05	-0.00130959	-0.00912524	0.125635	-0.00912524	0.100767	0.0498231	0.0980637	0.0696638	0.0225391	0.0705384	0.144161	0.140235	0.061458	-0.0301284	0.287966	-7.72e-05	0.0743207	0.0455131	0.125334	0.0225391
ENSG00000221702	0.00905925	0.0987288	-0.0156119	0.0143095	0.179467	0.0101183	-0.0164293	0.0101183	-0.0164293	0.00905925	0.00905925	0.248259	0.0143095	0.127546	-0.0119811	0.0143095	0.0456638	-0.0156119	0.0101183	0.0184091	0.244001	0.142171	-0.0119811	0.249011	0.00905925	-0.0156119	0.0855459	0.00905925	-0.0164293	0.0101183	-0.0156119	0.0101183	-0.0156119	0.177493	0.0143095	0.0143095	0.0143095	0.0184091	-0.0119811	0.0143095	0.0184091	0.274325	0.00905925	0.172925	-0.0164293	0.100905	0.0184091	0.00905925	0.0184091
ENSG00000153923	-0.00853143	-0.00570782	-0.00570782	0.0169233	0.187309	0.00425726	-0.000956443	0.00425726	0.153795	-0.00853143	-0.00853143	0.23681	0.0169233	-0.000956443	0.0264202	0.0169233	-0.0180055	-0.00570782	0.00425726	0.0105047	-0.000956443	0.0105047	0.00119581	0.0371785	0.0838555	-0.00570782	0.0119317	0.096777	-0.000956443	0.0128114	0.0142372	0.22309	-0.00570782	0.0169233	0.0169233	0.0169233	0.0169233	0.0105047	0.00119581	0.0169233	0.0921511	0.0201845	-0.00853143	0.0294342	-0.000956443	-0.000956443	0.0105047	-0.00853143	0.0105047
ENSG00000230721	0.180565	0.342669	0.141199	0.0125154	0.158484	0.107195	0.0766134	0.160329	0.269755	0.125145	0.0356134	0.153945	0.069291	0.186389	0.235778	0.111923	0.0741496	0.112485	0.0404167	0.0722465	0.179948	0.199487	0.130222	0.107326	0.101271	0.14089	0.278735	0.125816	0.052217	0.318716	0.0510562	0.0827015	0.204291	0.129143	0.264672	0.151726	0.146755	0.270518	0.13612	0.15374	0.241872	0.0557978	0.098828	0.190446	0.197906	0.148763	0.102712	0.331597	0.235067
ENSG00000232882	0.128738	0.181721	0.233442	0.131836	0.33518	0.16914	0.248265	0.390255	0.0891556	0.137308	0.472502	0.246623	0.157233	-0.00118965	0.0629634	0.458018	0.519698	0.174448	0.20429	0.496362	0.221584	0.0721453	0.435352	0.0322051	0.0305468	0.278371	0.0809115	0.221459	0.0806367	-0.00351428	-0.00865039	0.104858	0.142981	0.371278	0.13855	0.228864	0.185317	0.295032	0.18562	0.0925308	0.176728	0.290248	0.126071	0.201594	0.16507	0.220365	0.269068	0.284416	0.152403
ENSG00000233228	0.000685892	0.000327123	0.000327123	-0.00041685	0.000327123	0.000677164	0.000152859	0.000677164	0.000152859	0.000685892	0.000685892	-0.000306418	-0.00041685	0.000152859	-0.000306418	-0.00041685	0.000926488	0.000327123	0.000677164	0.000684048	0.000152859	0.000684048	-0.000306418	0.000327123	0.000685892	0.000327123	-0.000306418	0.000685892	0.000152859	0.000677164	0.000327123	0.000677164	0.000327123	0.0148992	-0.00041685	-0.00041685	-0.00041685	0.000684048	-0.000306418	-0.00041685	0.000684048	0.000677164	0.000685892	0.000684048	0.000152859	0.000152859	0.000684048	0.000685892	0.000684048
ENSG00000273487	0.150693	0.249431	0.0307672	0.0918097	0.367276	0.175374	0.318011	0.244027	0.0103914	0.100217	0.357092	0.115177	0.291976	0.13856	0.0234446	0.238801	0.00701869	0.0307672	0.30582	0.342184	0.220743	0.065643	0.179239	0.0307672	0.0262542	0.179631	0.274453	0.0262542	0.0103914	0.0913598	0.19359	-0.0138667	0.087931	0.296804	0.0580439	0.214026	0.0394815	0.0525029	0.212865	0.108347	0.208588	0.0379097	0.0262542	0.284491	0.127956	0.0547885	0.22839	0.218582	0.102013
ENSG00000259946	0.00289406	0.218609	0.00714519	0.0363457	0.147544	0.0658797	0.393095	0.130868	0.0634086	0.245782	0.00289406	-0.0304451	0.093868	0.176039	0.179332	0.0888248	0.0278013	-0.0200948	0.0107483	0.0132698	0.12367	0.0132698	-0.0304451	0.0141929	0.00289406	0.170508	0.110728	0.126866	0.00851113	0.0807296	0.332998	0.314305	0.139027	0.0363457	0.0808969	0.0363457	0.149004	0.319553	0.15093	0.0363457	0.122334	0.0107483	0.264056	0.105327	0.0402977	0.196626	0.0132698	0.102428	0.040413
ENSG00000223656	-0.00438303	0.49053	0.0734249	0.430127	0.12898	0.0360151	0.132372	0.0360151	0.089691	0.175314	0.402008	0.00534225	0.147326	-0.0202054	0.138856	0.0129733	0.290173	0.015563	0.529665	0.325488	0.339743	-0.00504444	0.210069	0.015563	-0.00438303	0.015563	0.00534225	0.280347	0.228145	0.0360151	0.122474	0.0360151	0.015563	0.189354	0.0129733	0.0129733	0.0129733	-0.00504444	0.46534	0.0129733	0.211837	0.0360151	-0.00438303	0.0870118	-0.0202054	-0.0202054	0.151941	-0.00438303	0.394952
ENSG00000215871	0.0309436	0.0607805	0.0555439	0.0354328	0.0449543	0.127533	0.00278248	0.0590689	0.0750541	0.0530449	0.0215889	0.0498584	0.0911944	0.0543249	0.101082	0.0250791	0.0336369	0.0259975	0.00652658	0.0391668	0.101807	0.0622402	0.0104417	0.0303239	0.0907606	0.12492	0.0104417	0.111543	0.00278248	0.0265077	-0.00327397	0.0558205	0.0233787	0.0762185	0.0228362	-0.00598842	0.0195671	0.0233521	0.0104417	0.0784168	0.0297438	0.00652658	0.0300828	0.0887728	0.0961261	0.0561912	0.0445534	0.0933412	0.0623505
ENSG00000221777	0.00539276	0.00294574	0.00294574	0.00379356	0.00294574	0.00343367	-0.00497208	0.00343367	-0.00497208	0.00539276	0.00539276	-0.00393927	0.00379356	-0.00497208	-0.00393927	0.00379356	0.00726235	0.00294574	0.00343367	0.00541071	0.0742441	0.00541071	-0.00393927	0.00294574	0.00539276	0.00294574	-0.00393927	0.00539276	-0.00497208	0.114664	0.00294574	0.00343367	0.00294574	0.00379356	0.00379356	0.00379356	0.00379356	0.00541071	-0.00393927	0.00379356	0.00541071	0.00343367	0.00539276	0.00541071	-0.00497208	-0.00497208	0.00541071	0.00539276	0.00541071
ENSG00000237763	0.0136219	0.00473232	0.00473232	0.00762297	0.00473232	0.0135667	-0.00542331	0.0135667	-0.00542331	0.0136219	0.0136219	0.00532869	0.00762297	-0.00542331	0.00532869	0.00762297	0.0185071	0.00473232	0.0135667	0.0134328	-0.00542331	0.0134328	0.00532869	0.00473232	0.0136219	0.00473232	0.00532869	0.0136219	-0.00542331	0.0135667	0.00473232	0.0135667	0.00473232	0.00762297	0.00762297	0.00762297	0.00762297	0.0134328	0.00532869	0.00762297	0.0134328	0.0135667	0.0136219	0.0134328	-0.00542331	-0.00542331	0.0134328	0.0136219	0.0134328
ENSG00000232952	0.0495751	0.0267124	0.0641445	0.0390284	0.0200489	0.032237	0.0444238	0.0500023	0.0316976	0.028351	0.0121183	0.0301884	0.0210694	0.0290836	0.0497411	-0.00214971	0.0239877	0.0134533	0.0240027	0.0638617	0.0140328	0.0184059	0.0230253	0.0601194	0.0667554	0.0243759	0.0119506	0.0199126	0.00582969	0.0281976	-4.84e-05	0.0933037	0.031784	0.0705368	0.0444172	0.0339761	0.0189016	0.0464944	0.0119506	0.0716989	0.0269574	0.0080083	0.00507152	0.0275248	0.0786779	0.0515294	-0.000101875	0.0810312	0.041924
ENSG00000224550	0.124897	0.239013	0.0277719	0.0612513	0.277077	0.286284	0.158119	0.175139	0.204214	0.267728	0.240222	0.0756726	0.10963	0.023729	0.0756726	0.0952396	0.0189233	0.0611276	0.066253	0.207902	0.0893352	0.280351	0.0756726	0.0277719	0.248707	0.0277719	0.0756726	0.00524741	0.0502545	0.00156616	0.0277719	0.224962	0.0814144	0.0187599	0.0935778	0.259564	0.109084	0.0388272	0.0756726	0.140338	0.252251	0.0529146	0.0544359	0.102129	0.184705	0.188692	0.169857	0.0654781	0.0265898
ENSG00000238310	0.203503	0.000247352	0.000247352	-0.0040059	0.000247352	-0.00167039	-0.000605755	-0.00167039	0.233623	-0.00150538	-0.00150538	0.216511	0.234903	-0.000605755	-0.00790122	-0.0040059	0.0391977	0.000247352	-0.00167039	0.0118723	-0.000605755	0.329903	-0.00790122	0.000247352	0.135126	0.000247352	0.23674	-0.00150538	-0.000605755	-0.00167039	0.267012	0.211925	0.000247352	-0.0040059	-0.0040059	0.244165	-0.0040059	0.0118723	-0.00790122	-0.0040059	0.0118723	0.237613	-0.00150538	0.146935	-0.000605755	-0.000605755	0.0118723	-0.00150538	0.0118723
ENSG00000236887	0.0131171	0.00591877	0.00591877	0.00181252	0.0128206	0.0221137	0.0270473	-0.00412445	-0.00363558	-0.00329738	0.0100056	0.0239817	0.0303726	0.0164409	0.00377422	-0.00699018	0.0382068	0.00591877	0.0189691	0.00867626	-0.00363558	0.0204166	0.0181071	0.011517	0.0268773	0.0884034	0.00377422	-0.00329738	0.0216977	0.0174422	0.011792	-0.00412445	0.0155435	-0.00699018	0.0385499	0.0336996	0.0112848	-0.00772268	0.00377422	0.0110305	0.0442721	-0.00412445	-0.00329738	0.0305367	0.0512471	-0.00363558	0.00381126	0.0259318	0.00659983
ENSG00000236480	0.0516824	-0.000802527	-0.000802527	0.00542603	0.0455823	-0.0014418	0.00446553	0.0280356	0.00446553	0.00107021	0.00107021	0.00239454	0.00542603	0.00446553	0.0390817	0.00542603	0.00147579	-0.000802527	-0.0014418	0.0023805	0.00446553	0.0023805	0.00239454	-0.000802527	0.0298466	0.020626	0.00239454	0.00107021	0.00446553	-0.0014418	-0.000802527	-0.0014418	0.0362675	0.00542603	0.00542603	0.00542603	0.00542603	0.0387714	0.00239454	0.00542603	0.0283295	0.0359187	0.00107021	0.0023805	0.00446553	0.00446553	0.0154903	0.00107021	0.0492758
ENSG00000239984	0.000626038	0.00332369	0.00332369	0.00420621	0.00332369	0.00123166	0.00209235	0.113329	0.00209235	0.112628	0.000626038	-0.00237716	0.00420621	0.00209235	-0.00237716	0.00420621	0.00786289	0.00332369	0.00123166	0.00587521	0.00209235	0.00587521	-0.00237716	0.00332369	0.000626038	0.00332369	-0.00237716	0.000626038	0.00209235	0.00123166	0.00332369	0.00123166	0.00332369	0.00420621	0.00420621	0.00420621	0.00420621	0.00587521	-0.00237716	0.00420621	0.00587521	0.00123166	0.000626038	0.00587521	0.00209235	0.00209235	0.00587521	0.000626038	0.00587521
ENSG00000236866	0.00179675	0.000869721	0.000869721	0.00118309	0.000869721	0.00177303	0.000419266	0.00177303	0.000419266	0.00179675	0.00179675	0.00101843	0.00118309	0.000419266	0.00101843	0.00118309	0.0405758	0.000869721	0.00177303	0.000990509	0.000419266	0.000990509	0.00101843	0.000869721	0.00179675	0.000869721	0.00101843	0.00179675	0.000419266	0.00177303	0.000869721	0.00177303	0.000869721	0.00118309	0.00118309	0.00118309	0.00118309	0.000990509	0.00101843	0.00118309	0.000990509	0.00177303	0.00179675	0.0425267	0.000419266	0.000419266	0.000990509	0.00179675	0.000990509
ENSG00000232650	0.0021769	0.00513191	0.00513191	-0.00622234	0.00513191	0.0077194	-0.00313727	0.0077194	0.124145	0.0021769	0.0021769	0.00616417	-0.00622234	-0.00313727	0.00616417	-0.00622234	0.0106096	0.00513191	0.0077194	0.00318652	-0.00313727	0.00318652	0.00616417	0.00513191	0.0021769	0.00513191	0.00616417	0.0021769	-0.00313727	0.0077194	0.00513191	0.0077194	0.00513191	-0.00622234	-0.00622234	0.104139	-0.00622234	0.00318652	0.00616417	0.0557867	0.00318652	0.0077194	0.132158	0.00318652	-0.00313727	-0.00313727	0.00318652	0.0021769	0.00318652
ENSG00000203859	0.0324294	0.0954243	-0.00772594	-0.0028001	0.084514	0.0438476	0.2021	9.16e-05	0.00292504	0.0398785	0.000845605	0.00539623	0.0748504	0.0540504	0.00539623	0.179139	0.0150101	0.0742819	0.0378692	0.00198114	0.0483403	0.00198114	0.00539623	-0.00772594	0.000845605	-0.00772594	0.0539819	0.000845605	0.00292504	9.16e-05	-0.00772594	9.16e-05	-0.00772594	-0.0028001	-0.0028001	-0.0028001	-0.0028001	0.0246331	0.00539623	0.067447	0.1882	9.16e-05	0.000845605	0.0693203	0.00292504	0.00292504	0.00198114	0.000845605	0.00198114
ENSG00000215864	0.0033389	-0.000475078	-0.000475078	0.00125168	-0.000475078	0.000739539	-0.00178712	0.000739539	-0.00178712	0.0033389	0.0033389	0.00037812	0.00125168	-0.00178712	0.00037812	0.046662	0.0011507	0.032753	0.000739539	-0.000407174	0.0350076	0.0360376	0.00037812	-0.000475078	0.0033389	-0.000475078	0.00037812	0.0033389	-0.00178712	0.000739539	-0.000475078	0.000739539	-0.000475078	0.00125168	0.00125168	0.00125168	0.00125168	-0.000407174	0.00037812	0.0111362	-0.000407174	0.0286727	0.0033389	-0.000407174	-0.00178712	-0.00178712	-0.000407174	0.0033389	-0.000407174
ENSG00000134249	0.00256884	0.0250259	0.00014087	0.000389307	0.00014087	0.000645957	0.0154364	0.000645957	-0.00146097	0.00256884	0.00256884	0.000346094	0.000389307	-0.00146097	0.000346094	0.000389307	-0.000468052	0.00014087	0.000645957	0.000828076	0.0192481	0.000828076	0.000346094	0.00014087	0.00256884	0.00014087	0.000346094	0.00256884	0.0117441	0.000645957	0.00014087	0.0226499	0.00014087	0.0261898	0.000389307	0.0154169	0.000389307	0.000828076	0.000346094	0.000389307	0.000828076	0.000645957	0.00256884	0.000828076	-0.00146097	-0.00146097	0.000828076	0.00256884	0.0225863
ENSG00000201105	0.00203512	-0.000497823	-0.000497823	-0.00212691	-0.000497823	0.00367882	-0.00118636	0.00367882	-0.00118636	0.00203512	0.00203512	0.00109582	-0.00212691	-0.00118636	0.00109582	0.0883516	0.0155311	-0.000497823	0.00367882	0.00788521	-0.00118636	0.00788521	0.00109582	-0.000497823	0.00203512	-0.000497823	0.00109582	0.120284	-0.00118636	0.00367882	0.109751	0.00367882	-0.000497823	0.0415517	0.0903462	-0.00212691	-0.00212691	0.00788521	0.00109582	0.0894653	0.0504353	0.135076	0.00203512	0.00788521	-0.00118636	-0.00118636	0.00788521	0.00203512	0.00788521
ENSG00000234245	0.358263	0.629622	0.163135	-0.0484179	-0.0152416	0.446201	0.115631	0.00654092	0.224241	0.0222467	0.0222467	0.0154954	0.22312	0.234106	0.114665	0.397647	0.387687	0.144403	0.00654092	0.0258895	-0.0168605	0.169075	0.0154954	-0.0152416	0.0222467	0.245007	0.247101	0.0222467	0.136528	0.00654092	0.330937	0.00654092	0.144487	-0.0484179	-0.0484179	0.249725	0.267044	0.0258895	0.0154954	0.406965	0.0258895	0.262701	0.0222467	0.25145	-0.0168605	0.031762	0.0258895	0.0222467	0.0258895
ENSG00000213226	0.00781527	0.00494169	0.00494169	-0.00725962	0.00494169	1.15e-05	0.000290274	1.15e-05	0.000290274	0.00781527	0.00781527	-0.0026378	-0.00725962	0.138919	-0.0026378	-0.00725962	0.0104869	0.00494169	1.15e-05	-0.000160524	0.000290274	-0.000160524	-0.0026378	0.00494169	0.00781527	0.00494169	-0.0026378	0.00781527	0.000290274	1.15e-05	0.00494169	1.15e-05	0.00494169	0.098239	-0.00725962	-0.00725962	0.0615629	-0.000160524	-0.0026378	-0.00725962	0.118025	0.088387	0.00781527	-0.000160524	0.000290274	0.000290274	-0.000160524	0.00781527	-0.000160524
ENSG00000272443	0.00551091	0.105494	-0.00246856	0.00391732	-0.00246856	0.00541133	0.00187337	0.00541133	0.00187337	0.00551091	0.00551091	-0.00203212	0.00391732	0.00187337	-0.00203212	0.00391732	0.00741821	-0.00246856	0.00541133	-0.000906002	0.00187337	-0.000906002	-0.00203212	-0.00246856	0.00551091	-0.00246856	-0.00203212	0.00551091	0.00187337	0.00541133	-0.00246856	0.00541133	-0.00246856	0.00391732	0.00391732	0.00391732	0.00391732	-0.000906002	-0.00203212	0.00391732	-0.000906002	0.00541133	0.00551091	0.0967977	0.00187337	0.00187337	-0.000906002	0.00551091	-0.000906002
ENSG00000234610	0.00391477	0.00474724	0.00474724	-0.0025844	0.00474724	0.00737799	-0.00225897	0.00737799	-0.00225897	0.00391477	0.00391477	0.00568812	-0.0025844	-0.00225897	0.00568812	-0.0025844	0.0101342	0.00474724	0.00737799	0.110298	-0.00225897	-0.00263254	0.00568812	0.00474724	0.00391477	0.00474724	0.00568812	0.00391477	-0.00225897	0.00737799	0.00474724	0.00737799	0.00474724	-0.0025844	-0.0025844	-0.0025844	-0.0025844	-0.00263254	0.00568812	0.0874373	-0.00263254	0.00737799	0.00391477	-0.00263254	-0.00225897	-0.00225897	0.0523933	0.00391477	-0.00263254
ENSG00000215859	0.000702574	0.000244078	0.000244078	0.000393169	0.000244078	0.000699727	0.0199322	0.000699727	-0.000279718	0.000702574	0.000702574	0.000274837	0.000393169	-0.000279718	0.000274837	0.000393169	0.00095454	0.000244078	0.000699727	0.000692822	-0.000279718	0.000692822	0.000274837	0.000244078	0.000702574	0.000244078	0.000274837	0.000702574	-0.000279718	0.000699727	0.000244078	0.000699727	0.000244078	0.000393169	0.000393169	0.000393169	0.000393169	0.000692822	0.000274837	0.000393169	0.000692822	0.000699727	0.000702574	0.000692822	-0.000279718	-0.000279718	0.000692822	0.000702574	0.000692822
ENSG00000244211	0.00267902	0.00093071	0.00093071	0.00149922	0.00093071	0.00266817	0.0760046	0.00266817	-0.00106661	0.00267902	0.00267902	0.001048	0.00149922	-0.00106661	0.001048	0.00149922	0.00363981	0.00093071	0.00266817	0.00264184	-0.00106661	0.00264184	0.001048	0.00093071	0.00267902	0.00093071	0.001048	0.00267902	-0.00106661	0.00266817	0.00093071	0.00266817	0.00093071	0.00149922	0.00149922	0.00149922	0.00149922	0.00264184	0.001048	0.00149922	0.00264184	0.00266817	0.00267902	0.00264184	-0.00106661	-0.00106661	0.00264184	0.00267902	0.00264184
ENSG00000273059	0.12807	0.338693	0.0739755	-0.0255394	0.0692557	0.409005	0.275847	0.0731304	0.201087	0.00909377	0.0748588	0.197083	0.206414	0.143337	0.0877512	0.0768307	0.42838	0.0645571	0.0863336	0.069528	0.328321	0.149122	0.0838181	0.114174	0.00909377	0.363942	0.371047	0.0443004	0.00885327	0.0663822	0.388814	0.0350984	0.0485819	0.24498	0.0255166	0.313107	0.362836	0.099063	0.0107261	0.26137	0.38986	0.242958	0.232483	0.454447	0.0297004	0.0684256	0.103672	0.242879	0.146373
ENSG00000206791	0.00203512	-0.000497823	-0.000497823	-0.00212691	-0.000497823	0.00367882	-0.00118636	0.00367882	-0.00118636	0.00203512	0.00203512	0.00109582	-0.00212691	-0.00118636	0.00109582	0.0883516	0.0155311	-0.000497823	0.00367882	0.00788521	-0.00118636	0.00788521	0.00109582	-0.000497823	0.00203512	-0.000497823	0.00109582	0.120284	-0.00118636	0.00367882	0.109751	0.00367882	-0.000497823	0.0415517	0.0903462	-0.00212691	-0.00212691	0.00788521	0.00109582	0.0894653	0.0504353	0.135076	0.00203512	0.00788521	-0.00118636	-0.00118636	0.00788521	0.00203512	0.00788521
ENSG00000229952	0.339024	0.68516	0.212172	0.0403612	-0.00668624	0.486245	0.120041	0.0449673	0.25642	-0.016328	0.0498844	0.0447679	0.227607	0.252041	0.14357	0.424727	0.420485	0.156759	0.0123996	0.00855196	0.257743	0.153696	0.0447679	0.134445	-0.016328	0.270772	0.305988	0.274045	0.14431	0.122404	0.391733	0.0123996	0.173094	0.0147652	0.0594027	0.354511	0.26514	0.0708235	0.0447679	0.443622	0.223339	0.344821	0.062246	0.256234	0.0416513	-0.0129215	0.150083	0.313396	0.00855196
ENSG00000227778	0.00289425	0.00499561	0.00499561	0.133728	0.00499561	0.000496225	0.00359272	0.000496225	0.00359272	0.00289425	0.136902	0.00300187	-0.000298073	0.00359272	0.00300187	-0.000298073	0.0105331	0.00499561	0.125535	0.00186914	0.00359272	0.00186914	0.0326507	0.00499561	0.00289425	0.00499561	0.00300187	0.00289425	0.00359272	0.000496225	0.00499561	0.000496225	0.00499561	-0.000298073	-0.000298073	-0.000298073	-0.000298073	0.00186914	0.00300187	-0.000298073	0.00186914	0.000496225	0.00289425	0.00186914	0.00359272	0.00359272	0.132723	0.00289425	0.00186914
ENSG00000175658	0.000464345	0.208222	0.000214785	0.0247335	0.000214785	0.0289791	-0.0121154	0.089343	0.110398	0.140728	0.000464345	0.0423457	0.0247335	0.177063	0.100253	0.0247335	0.0377503	0.000214785	0.0128044	0.0248916	-0.0121154	0.0248916	-0.00883759	0.0310888	0.000464345	0.000214785	-0.00883759	0.000464345	-0.0121154	0.0128044	0.284199	0.323583	0.000214785	0.0247335	0.0247335	0.0247335	0.0247335	0.0680601	-0.00883759	0.0247335	0.0248916	0.164244	0.000464345	0.0248916	-0.0121154	-0.0121154	0.0248916	0.0982135	0.0248916
ENSG00000224800	0.303456	0.310158	0.333689	-0.0252066	0.221854	0.00750079	0.353148	0.218852	0.208466	0.0390224	0.0292632	0.155384	0.310046	0.585292	0.077042	0.497774	0.222594	0.430055	0.00750079	0.0425092	0.280509	0.286235	0.077042	-0.0143091	0.434983	0.198391	0.077042	0.0427973	0.0730934	0.141056	0.0207498	0.373616	0.242437	0.238629	0.0980927	0.234177	0.266227	0.142698	0.077042	0.197153	0.145612	0.268471	0.0362365	0.340366	0.136408	0.186478	0.0425092	0.259465	0.078259
ENSG00000212512	0.019918	0.167417	-0.0109042	-0.00175155	-0.0109042	0.002881	-0.00064058	0.002881	-0.00064058	0.019918	0.019918	-0.0107511	-0.00175155	-0.00064058	-0.0107511	-0.00175155	0.0266306	-0.0109042	0.002881	0.00395761	-0.00064058	0.00395761	-0.0107511	-0.0109042	0.019918	0.177288	0.183597	0.019918	-0.00064058	0.002881	-0.0109042	0.002881	-0.0109042	0.242698	-0.00175155	-0.00175155	-0.00175155	0.00395761	-0.0107511	-0.00175155	0.00395761	0.002881	0.019918	0.00395761	-0.00064058	-0.00064058	0.00395761	0.019918	0.00395761
ENSG00000206980	0.00892633	-0.00166944	0.0851931	0.0181261	0.176098	0.00458298	-0.0148676	0.00458298	0.118508	0.00892633	0.242069	0.00169506	0.0181261	0.108877	0.00169506	0.0181261	0.00823306	-0.00166944	0.00458298	0.149203	-0.0148676	0.00837223	0.00169506	-0.00166944	0.00892633	0.172794	0.00169506	0.00892633	-0.0148676	0.00458298	-0.00166944	0.00458298	-0.00166944	0.0181261	0.0181261	0.0181261	0.0181261	0.00837223	0.207293	0.0181261	0.00837223	0.00458298	0.00892633	0.00837223	0.145044	-0.0148676	0.00837223	0.00892633	0.00837223
ENSG00000186207	0.0495929	0.132415	-0.00277719	0.000215103	-0.00277719	0.00495265	-0.00571022	0.00495265	0.0854751	0.00051653	0.00051653	0.112501	0.000215103	-0.00571022	0.00125807	0.000215103	0.0168753	-0.00277719	0.00495265	0.00356954	0.102258	0.00356954	0.00125807	-0.00277719	0.00051653	0.0508582	0.00125807	0.00051653	-0.00571022	0.00495265	-0.00277719	0.00495265	-0.00277719	0.132701	0.000215103	0.000215103	0.000215103	0.00356954	0.00125807	0.000215103	0.136338	0.00495265	0.00051653	0.00356954	-0.00571022	-0.00571022	0.00356954	0.00051653	0.00356954
ENSG00000203782	0.0062665	0.134444	0.000940731	0.00436904	0.0188723	-0.00162616	0.00195644	-0.00162616	0.00195644	0.0062665	0.0062665	0.00398399	0.00436904	0.00195644	0.00398399	0.00436904	0.00844216	0.000940731	-0.00162616	0.00628265	0.00195644	0.00628265	0.00398399	0.000940731	0.0062665	0.000940731	0.00398399	0.0062665	0.00195644	0.0320677	0.000940731	-0.00162616	0.000940731	0.00436904	0.00436904	0.00436904	0.00436904	0.00628265	0.00398399	0.00436904	0.00628265	-0.00162616	0.0062665	0.00628265	0.00195644	0.00195644	0.00628265	0.0062665	0.00628265
ENSG00000223810	0.00423752	-3.39e-05	-3.39e-05	-0.000960557	-3.39e-05	0.00310037	-0.00488212	0.00310037	0.0339352	0.0735577	0.00423752	-0.00133482	-0.000960557	0.0253164	-0.00133482	0.0388398	0.00725636	-3.39e-05	0.00310037	0.00420201	0.104139	0.109479	-0.00133482	-3.39e-05	0.00423752	0.0245224	-0.00133482	0.00423752	0.0257737	0.00310037	0.0991035	0.00310037	0.073368	-0.000960557	-0.000960557	-0.000960557	0.101044	0.00420201	0.0842941	-0.000960557	0.00420201	0.00310037	0.00423752	0.00420201	-0.00488212	-0.00488212	0.00420201	0.00423752	0.00420201
ENSG00000231827	0.01769	0.00221158	0.00221158	0.00262018	0.00221158	0.0232241	-0.00108232	0.00210102	-0.00108232	-0.00129709	-0.00129709	0.00266261	0.00262018	-0.00108232	0.00266261	0.00262018	0.0267225	0.00221158	0.00210102	0.00335551	-0.00108232	0.00335551	0.00266261	0.00221158	-0.00129709	0.00221158	0.00266261	0.0431878	-0.00108232	0.00210102	0.00221158	0.00210102	0.00221158	0.00262018	0.00262018	0.00262018	0.00262018	0.00335551	0.00266261	0.00262018	0.00335551	0.0094215	-0.00129709	0.00335551	-0.00108232	-0.00108232	0.00335551	-0.00129709	0.00335551
ENSG00000237920	0.00196576	0.000682919	0.000682919	0.00110007	0.000682919	0.0019578	-0.000782636	0.0019578	-0.000782636	0.00196576	0.00196576	0.000768981	0.00110007	0.0557693	0.000768981	0.00110007	0.00267075	0.000682919	0.0019578	0.00193848	-0.000782636	0.00193848	0.000768981	0.000682919	0.00196576	0.000682919	0.000768981	0.00196576	-0.000782636	0.0019578	0.000682919	0.0019578	0.000682919	0.00110007	0.00110007	0.00110007	0.00110007	0.00193848	0.000768981	0.00110007	0.00193848	0.0019578	0.00196576	0.00193848	-0.000782636	-0.000782636	0.00193848	0.00196576	0.00193848
ENSG00000226855	0.114322	0.127164	0.0497028	0.125131	0.072338	0.0547058	0.16988	0.0984921	0.128144	0.125965	0.0016384	0.111635	0.158888	0.123423	0.113674	0.0398704	0.0556955	0.13727	0.0797396	0.0242129	0.0662438	0.168078	0.0315248	0.0563724	0.140804	0.133104	0.113836	0.0909169	0.0706517	0.215303	0.0561548	0.0988485	0.256202	0.0521492	0.19512	0.0847747	0.0690599	0.0905044	0.0679656	0.155802	0.188364	0.104156	0.2104	0.098946	0.235524	0.0428139	0.0212729	0.107581	0.117744
ENSG00000160716	0.0926893	0.188682	-0.00757668	0.0208216	-0.00757668	0.0241969	-0.00227881	0.00323096	0.0302479	0.015057	0.0234861	0.00660231	0.00647086	0.09722	0.00660231	0.00891826	0.0108908	-0.00757668	0.0123481	-0.00215787	0.0698935	0.0269683	0.00660231	0.00523484	0.0441761	0.0373168	0.00660231	0.015057	-0.016366	0.0120298	0.0483937	0.00323096	-0.00757668	-0.00770621	0.0732638	0.0585008	-0.00770621	-0.00215787	0.00660231	0.0635965	0.0465346	0.213148	0.015057	0.107824	-0.016366	0.033968	0.00965803	0.015057	0.0476065
ENSG00000233875	0.0170715	-0.00320925	-0.00320925	-0.000723731	-0.00320925	0.24687	-0.00514136	0.00648785	-0.00514136	0.0170715	0.0170715	-0.00371705	-0.000723731	-0.00514136	0.207759	-0.000723731	0.0228414	-0.00320925	0.00648785	0.00238137	-0.00514136	0.00238137	-0.00371705	-0.00320925	0.0170715	0.226343	-0.00371705	0.0170715	0.163641	0.00648785	-0.00320925	0.00648785	0.105584	-0.000723731	-0.000723731	0.235352	-0.000723731	0.00238137	-0.00371705	-0.000723731	0.00238137	0.00648785	0.0170715	0.00238137	-0.00514136	-0.00514136	0.00238137	0.0170715	0.18366
ENSG00000189030	0.0076956	0.133674	-0.000492048	-0.00523687	0.0368027	-0.00510995	0.0375972	0.0264385	-0.00145122	0.0076956	0.0954181	0.0170526	0.0467621	-0.00145122	0.0170526	-0.00523687	0.143633	0.0239069	0.122129	0.09481	0.148812	0.00434684	0.0170526	0.119743	0.0076956	0.0339467	0.0170526	0.0076956	0.0416655	-0.00510995	0.0677641	0.0524247	-0.000492048	0.123027	-0.00523687	0.0485885	0.0931409	0.060331	0.0961538	0.0908488	0.00434684	0.0585649	0.0076956	0.116563	-0.00145122	0.0347427	0.00434684	0.0076956	0.00434684
ENSG00000132677	0.000959106	0.0184697	-0.000147148	0.000695777	-0.000147148	0.000940469	-0.000556781	0.000940469	-0.000556781	0.000959106	0.000959106	-0.0006307	0.000695777	0.0175617	0.0170418	0.000695777	0.00128994	-0.000147148	0.000940469	0.00096484	-0.000556781	0.00096484	-0.0006307	-0.000147148	0.000959106	-0.000147148	-0.0006307	0.000959106	-0.000556781	0.000940469	-0.000147148	0.000940469	-0.000147148	0.000695777	0.000695777	0.000695777	0.000695777	0.00096484	-0.0006307	0.000695777	0.00096484	0.000940469	0.000959106	0.00096484	-0.000556781	-0.000556781	0.00096484	0.000959106	0.00096484
ENSG00000236947	0.171488	0.187145	0.640691	-0.0242663	0.016482	-0.0241734	0.483254	0.243023	-0.0239808	0.0230433	0.0230433	0.0211255	0.21798	0.424611	0.0211255	0.216064	0.222405	0.016482	-0.0241734	0.0549228	0.161853	0.0549228	0.0211255	0.016482	0.483017	0.160311	0.242553	0.553267	-0.0239808	0.0780332	0.156084	0.511923	0.221521	0.706677	0.318938	0.239958	0.314365	0.205218	0.464463	0.0530609	0.286481	0.260388	0.0230433	0.649573	0.186038	0.434	0.0549228	0.264655	0.0549228
ENSG00000132698	0.0752475	0.00335499	0.00335499	-0.00612684	0.00335499	0.0078821	-0.0109346	0.0078821	-0.0109346	0.000710448	0.000710448	0.0366404	0.0450696	0.150185	-7.48e-05	-0.00612684	0.0745801	0.00335499	0.0078821	0.00681278	0.133075	0.00681278	-7.48e-05	0.00335499	0.000710448	0.162059	0.0753738	0.177761	-0.0109346	0.0078821	0.00335499	0.0078821	0.00335499	-0.00612684	-0.00612684	0.148433	-0.00612684	0.00681278	-7.48e-05	0.170694	0.0540165	0.155993	0.000710448	0.222612	-0.0109346	-0.0109346	0.00681278	0.000710448	0.00681278
ENSG00000224520	0.0235818	0.140192	0.0300016	0.00105722	0.0138779	0.0145026	0.0548282	0.056858	-0.0118126	0.0351191	0.0297051	0.00142527	0.0323015	0.0481199	0.0409193	0.0295832	0.00645903	0.06211	0.00567571	0.0101759	0.0366754	0.0410898	0.00142527	-0.000191496	0.0337646	-0.000191496	0.00142527	-0.00537089	0.0379428	0.00918693	0.0332762	0.00567571	-0.000191496	0.00105722	0.0035519	0.122698	0.112673	0.150149	0.00142527	0.0279001	0.0101759	0.00567571	-0.00537089	0.0101759	0.0330089	0.0298431	0.0101759	0.134406	0.0101759
ENSG00000237842	0.0665872	0.106428	0.111078	0.0279583	0.0917852	0.0999668	0.0598149	0.0696249	0.0720862	0.0538654	0.0295854	0.115662	0.139855	0.172922	0.0920097	0.0437605	0.128064	0.0571659	0.0322548	0.0825211	0.0693792	0.0903535	0.0155504	0.127358	0.0718393	0.0703844	0.0236036	0.0345612	0.154954	0.12701	0.0882889	0.0595376	0.0480316	0.056831	0.0881842	0.109373	0.0828587	0.102799	0.0928593	0.051706	0.0432021	0.0888045	0.17693	0.0382679	0.0658342	0.0805317	0.0114711	0.0473558	0.0792515
ENSG00000229961	0.0111284	-0.00921619	-0.00921619	0.00879615	0.115513	0.0108443	0.0055861	0.0108443	0.0055861	0.0111284	0.0111284	-0.0012558	0.00879615	0.0055861	-0.0012558	0.00879615	-0.000557789	-0.00921619	0.0108443	0.00181711	0.0055861	0.00181711	-0.0012558	0.109519	0.0111284	-0.00921619	-0.0012558	0.0111284	0.0055861	0.0108443	-0.00921619	0.0108443	-0.00921619	0.00879615	0.00879615	0.00879615	0.00879615	0.00181711	-0.0012558	0.00879615	0.00181711	0.0108443	0.0111284	0.00181711	0.0055861	0.0055861	0.00181711	0.0111284	0.00181711
ENSG00000132704	0.0988858	0.00437518	0.0271433	0.00249449	0.00437518	0.00294613	0.00157608	0.00294613	0.0196372	-0.0093814	-0.0093814	0.0120968	0.00249449	0.224785	0.184264	0.00249449	0.00154264	0.00437518	0.00294613	0.00462675	0.00157608	0.00462675	-0.00449372	0.14116	0.16129	0.00437518	0.0113584	-0.0093814	0.111607	0.00294613	0.00437518	0.0755428	0.00437518	0.223416	0.00249449	0.00249449	0.0742067	0.00462675	0.0107073	0.00249449	0.00462675	0.00294613	-0.0093814	0.0709912	0.00157608	0.00157608	0.00462675	0.0938237	0.00462675
ENSG00000073754	0.0941911	-0.00252595	0.0437132	0.0024722	0.0143409	0.00725802	-0.0241559	0.00725802	-0.0241559	0.0209239	0.0209239	-0.00591277	0.0024722	0.166864	0.294543	0.0024722	0.0143629	-0.00252595	0.00725802	0.0118753	0.0522179	0.0118753	-0.00591277	0.297981	0.0209239	-0.00252595	-0.00591277	0.0209239	0.0898275	0.00725802	0.162921	0.235198	-0.00252595	0.299379	0.0024722	0.0024722	0.0024722	0.0118753	-0.00591277	0.0024722	0.197989	0.00725802	0.0209239	0.0118753	-0.0241559	0.00180344	0.0118753	0.0209239	0.0118753
ENSG00000160856	0.626173	-0.0106303	0.102838	0.0193358	0.440164	0.191494	0.101037	0.360068	0.0608287	0.0476271	-0.00331089	0.00682225	0.688244	0.43913	0.564415	0.0425629	0.0125337	0.168605	0.0753186	0.0825703	0.10523	0.0511207	-0.00468182	0.187011	0.507115	0.0600604	0.20081	0.0141715	0.52302	0.119323	0.155999	0.103232	-0.0106303	0.486474	0.155744	0.167706	0.168258	0.115421	0.160485	-0.000368037	0.144553	0.00832794	0.194954	0.124456	-0.00545789	-0.00797433	0.0656799	0.153284	0.0861678
ENSG00000231666	0.0538328	0.00510311	0.00510311	0.0277131	0.140106	0.0117922	0.105527	0.0117922	0.108645	0.00530743	0.00530743	0.101665	0.0277131	-0.0167273	0.0143789	0.0277131	0.0792419	0.00510311	0.0117922	0.0126996	0.127653	0.0126996	0.0143789	0.142105	0.00530743	0.00510311	0.0143789	0.00530743	0.0728229	0.0117922	0.00510311	0.0661998	0.00510311	0.0277131	0.0277131	0.0277131	0.0277131	0.0126996	0.106109	0.0277131	0.196172	0.0117922	0.13172	0.0977725	0.144962	-0.0167273	0.0126996	0.00530743	0.0126996
ENSG00000227295	0.0173064	0.108676	0.0190173	0.00290049	0.00578921	0.0400526	0.0153782	0.13365	0.0462468	0.128139	-0.00159729	0.00605589	0.102408	0.120106	0.106944	0.0831299	0.106417	0.0620966	0.0221092	0.109818	0.13796	0.0315506	0.0452248	0.0772355	0.0552874	0.050642	0.0547745	0.0868052	0.135071	0.141896	0.0743211	0.0260921	0.105883	0.0577574	0.0433116	0.0831082	0.0400934	0.00843662	0.079718	-0.00605945	0.131978	0.0776053	0.0150225	0.0391441	0.0497623	0.0399421	0.016801	0.0451213	0.0930811
ENSG00000229914	-0.00848775	0.00634587	0.00634587	0.066213	0.212839	0.172227	-0.00295269	-0.00231808	0.0495827	-0.00848775	0.0914945	0.00690395	0.00726798	0.123066	0.00690395	0.121678	0.11868	0.00634587	0.0952739	0.0127167	-0.00295269	0.0127167	0.101244	0.00634587	0.161022	0.00634587	0.00690395	-0.00848775	-0.00295269	-0.00231808	0.142788	-0.00231808	0.00634587	0.244655	0.00726798	0.00726798	0.0689952	0.0437381	0.00690395	0.00726798	0.0127167	-0.00231808	0.129346	0.0127167	-0.00295269	-0.00295269	0.0535663	0.134659	0.0127167
ENSG00000176320	-0.00322579	-0.00191327	-0.00191327	0.00190976	0.0864041	0.00241431	-0.000119623	0.00241431	-0.000119623	-0.00322579	-0.00322579	0.000705623	0.00190976	0.0917604	0.000705623	0.0895339	0.00870037	-0.00191327	0.00241431	0.0111752	-0.000119623	0.0111752	0.000705623	-0.00191327	0.0710958	-0.00191327	0.0716623	-0.00322579	0.041185	0.00241431	0.0504724	0.00241431	0.0231823	0.0523211	0.00190976	0.0504688	0.0520039	0.0111752	0.000705623	0.00190976	0.0111752	0.00241431	0.01761	0.0111752	-0.000119623	-0.000119623	0.0111752	0.0483175	0.0111752
ENSG00000236257	0.0639136	0.00241514	0.00241514	0.00628061	0.0403628	0.0202056	-0.00169074	0.0687076	0.0668861	0.0173779	0.0304749	0.0425565	0.0379734	0.0162855	0.0379228	0.00628061	-9.54e-05	0.0809841	0.0184115	0.0343366	0.0407202	0.0886813	0.00120619	0.00241514	-0.00226216	0.0590338	0.00120619	-0.00226216	0.0277677	0.0314746	0.00241514	0.0709355	0.00241514	0.00628061	0.0167592	0.00628061	0.108464	0.0307633	0.0529612	0.0215968	-0.000293437	-0.0028169	0.043192	-0.000293437	0.0480436	0.0936717	0.032984	-0.00226216	0.050681
ENSG00000158485	0.137576	0.0198838	0.0981324	0.0124739	0.541959	0.0313542	0.00800033	0.0313542	0.161561	-0.0141181	-0.0141181	-0.0114453	0.0549636	0.286716	0.244622	0.0124739	-0.0275205	0.0198838	0.0313542	-0.00561007	0.070864	-0.00561007	-0.0114453	0.0198838	0.393851	0.0198838	-0.0114453	-0.0141181	-0.0220534	0.0313542	0.0668613	0.095611	0.0198838	0.513653	0.0426768	0.0124739	0.0124739	0.237792	-0.0114453	0.0124739	0.0435942	0.0313542	0.0592545	-0.00561007	-0.0220534	-0.0220534	-0.00561007	-0.0141181	0.326444
ENSG00000231434	0.274431	0.303253	0.209626	0.226201	0.402579	0.269243	0.22988	0.390292	0.342272	0.337946	0.115595	0.221304	0.221886	0.267274	0.291099	0.170477	0.183561	0.059258	0.157328	0.2866	0.202568	0.17803	0.138193	0.262117	0.24911	0.3676	0.165816	0.304439	0.536854	0.108689	0.246109	0.355894	0.295938	0.15936	0.554432	0.251724	0.17182	0.282839	0.200065	0.207056	0.369502	0.371924	0.194427	0.0808333	0.29918	0.198187	0.12491	0.318725	0.273226
ENSG00000163554	0.0659948	-0.0218509	0.196695	0.0946305	0.22183	0.363837	0.248769	0.00571832	0.015582	0.0556059	0.080483	0.0192186	0.00306826	0.19062	0.600129	0.274886	0.0240903	0.0589664	0.112389	0.429204	0.648772	-0.0173902	0.0241783	0.107618	0.0556059	-0.0538012	0.0192186	0.0556059	0.0160462	0.00571832	0.529198	0.00571832	0.217525	-0.00637777	-0.00637777	0.481955	0.48271	0.232216	0.167847	0.0416137	0.24961	0.00571832	0.159475	0.00192986	0.0697871	0.0394996	-0.0173902	0.101009	0.0853958
ENSG00000171786	0.184694	0.373144	0.0547498	0.0988064	0.192685	0.21847	0.218686	0.133185	0.0355957	0.105848	0.0627899	0.215597	0.118732	0.231705	0.0685367	0.245513	0.364089	0.0901449	0.119532	0.050035	0.290223	0.158303	0.0435161	0.151145	0.197024	0.261945	0.106114	0.380485	0.152539	0.0659645	0.23909	0.207965	0.0795769	0.120903	0.0610652	0.367558	0.188521	0.134207	0.121928	0.0696729	0.281298	0.398922	0.0624585	0.385615	0.217718	0.097737	0.134377	0.117373	0.197565
ENSG00000236484	0.0260749	0.115751	0.00157607	-0.00320831	0.00157607	0.00582515	-0.00800467	0.00582515	-0.00800467	0.00377175	0.00377175	0.00420508	0.0944355	-0.00800467	0.00420508	-0.00320831	0.00799321	0.00157607	0.00582515	0.00173097	0.0496598	0.0481108	0.00420508	0.00157607	0.00377175	0.00157607	0.00420508	0.00377175	0.0710145	0.00582515	0.00157607	0.00582515	0.00157607	-0.00320831	-0.00320831	-0.00320831	-0.00320831	0.00173097	0.00420508	-0.00320831	0.00173097	0.00582515	0.00377175	0.00173097	-0.00800467	-0.00800467	0.00173097	0.00377175	0.00173097
ENSG00000213075	0.0103796	-0.00129951	0.111566	0.0121336	0.0052253	0.00419405	-0.0032707	0.00419405	0.00280111	0.0390709	0.0103796	-0.0035912	0.0121336	0.0915933	0.0515954	0.0121336	0.0093054	-0.00129951	0.0473287	0.00810071	0.0725836	0.0312807	-0.0035912	0.0519162	0.0103796	0.0118597	0.0793203	0.0103796	-0.0032707	0.11959	-0.00129951	0.0646367	-0.00129951	0.0121336	0.0121336	0.0121336	0.0121336	0.00810071	-0.0035912	0.0121336	0.021787	0.00419405	0.0103796	0.00810071	-0.0032707	0.0667611	0.00810071	0.0103796	0.0303295
ENSG00000228289	-0.000746407	3.8e-05	3.8e-05	0.00238157	0.0673403	0.00326959	0.00116036	0.00326959	0.00116036	-0.000746407	-0.000746407	-0.00197251	0.00238157	0.00116036	-0.00197251	0.00238157	0.0368006	3.8e-05	0.00326959	0.00334676	0.00116036	0.00334676	-0.00197251	3.8e-05	-0.000746407	3.8e-05	-0.00197251	-0.000746407	0.00116036	0.00326959	3.8e-05	0.00326959	3.8e-05	0.00238157	0.00238157	0.00238157	0.00238157	0.00334676	-0.00197251	0.00238157	0.00334676	0.00326959	-0.000746407	0.00334676	0.00116036	0.00116036	0.00334676	-0.000746407	0.00334676
ENSG00000234142	0.225783	0.0050701	0.0050701	0.000353769	0.0050701	0.0151032	0.0722207	0.25445	0.0863851	0.0094709	0.0094709	-0.0162539	0.103484	0.103425	-0.0162539	0.000353769	0.00982924	0.0050701	0.0151032	0.0114275	-0.0200804	0.0114275	-0.0162539	0.0050701	0.0094709	0.0050701	-0.0162539	0.0094709	-0.0200804	0.0151032	0.191109	0.0629058	0.0050701	0.000353769	0.000353769	0.203387	0.000353769	0.0114275	0.114135	0.000353769	0.0114275	0.0151032	0.0094709	0.178893	0.0455029	-0.0200804	0.0114275	0.0094709	0.0114275
ENSG00000232341	0.0575875	0.0623975	0.0134741	0.0410666	0.0512311	0.100577	0.0413986	0.0257066	0.06849	0.0269617	0.00957973	0.0761504	0.023154	0.0480438	0.0319625	0.0351157	0.0246096	0.0326108	0.0340669	0.0283263	0.0584949	0.115563	0.0106469	0.0275964	0.0840141	0.0826612	0.024793	0.0274445	0.0292137	0.0650233	0.0425034	0.0291002	0.0828423	0.0910905	0.0403424	0.0705445	0.0389459	0.0702026	0.0496293	0.0710082	0.064751	0.0433249	0.035129	0.0678394	0.116116	0.0199884	0.0354779	0.053197	0.0384746
ENSG00000143167	0.025258	-0.00184758	0.0741243	0.0432218	-0.00184758	0.00718227	-3.32e-05	0.00718227	-3.32e-05	-0.000343032	0.0597877	-0.000148021	0.00105009	0.0311995	0.0259332	0.0588946	-0.0020348	0.0305386	0.0682491	0.0743817	-3.32e-05	0.0111144	-0.000148021	-0.00184758	-0.000343032	-0.00184758	-0.000148021	-0.000343032	0.101501	0.00718227	-0.00184758	0.00718227	0.0574826	0.00105009	0.201222	0.00105009	0.0294468	0.0111144	-0.000148021	0.0152637	0.0326906	0.00718227	0.103618	0.0111144	-3.32e-05	-3.32e-05	0.207104	-0.000343032	0.0111144
ENSG00000224896	0.0020208	0.00116376	0.00116376	-0.000386401	0.00116376	0.00198164	0.000744873	0.00198164	0.000744873	0.0020208	0.0020208	-0.000602613	-0.000386401	0.000744873	-0.000602613	-0.000386401	0.00271794	0.00116376	0.00198164	-0.0014081	0.000744873	-0.0014081	-0.000602613	0.00116376	0.0020208	0.00116376	-0.000602613	0.0020208	0.000744873	0.00198164	0.00116376	0.00198164	0.00116376	0.000889759	-0.000386401	0.0387571	-0.000386401	-0.0014081	-0.000602613	-0.000386401	0.0164692	0.00198164	0.0020208	0.0250794	0.000744873	0.000744873	-0.0014081	0.0020208	-0.0014081
ENSG00000203740	0.0128931	0.287149	0.0372558	0.0459566	0.00722418	0.0127627	0.0044735	0.00393372	0.0044735	0.0128931	0.166976	0.0204331	0.00251061	0.0633549	0.0204331	0.221271	0.00296669	0.0471781	0.0434145	0.00123951	0.0044735	0.00123951	0.0204331	0.00722418	0.0128931	0.00722418	0.0204331	0.0128931	0.0044735	0.00393372	0.0357336	0.00393372	0.101775	0.00251061	0.18064	0.154031	0.0323362	0.0650556	0.0204331	0.00251061	0.00123951	0.00393372	0.0128931	0.0796416	0.125458	0.0044735	0.00123951	0.0128931	0.00123951
ENSG00000230364	0.163743	0.216667	0.117514	0.154252	0.164416	0.203125	0.0698434	0.118433	0.22931	0.157478	0.0374515	0.19454	0.0955042	0.161287	0.157705	0.10357	0.160861	0.127997	0.0896287	0.139864	0.0971531	0.306316	0.0657954	0.0566574	0.128474	0.207273	0.0678694	0.102312	0.121265	0.13488	0.0554657	0.101759	0.183091	0.118111	0.177376	0.156579	0.0397781	0.118672	0.104705	0.239174	0.151203	0.209022	0.195942	0.128299	0.223176	0.078634	0.136459	0.233669	0.152895
ENSG00000230849	0.103079	0.093465	0.0595932	0.0318918	0.0162078	0.0239263	0.103226	0.121357	0.00489372	0.0503133	-0.00200009	0.0942967	-0.00687774	0.00489372	0.00380971	0.0937522	0.0152494	0.017699	0.00710128	0.0120751	0.00489372	0.0120751	0.00380971	0.114525	-0.00200009	0.0149295	0.00380971	0.129732	0.00489372	-0.00755758	0.00530299	-0.00755758	0.103791	0.0469569	-0.00687774	0.140389	0.0428764	0.0226418	0.119661	-0.00687774	0.0120751	0.0520145	-0.00200009	0.163012	0.140637	0.00489372	0.0120751	-0.00200009	0.0120751
ENSG00000117601	0.27393	0.0771109	0.10761	-0.0146073	0.184174	0.236948	0.104874	0.12946	0.0118831	-0.00676805	0.03767	0.00462764	0.0644923	0.231601	0.263854	0.115702	-0.00982212	0.0129077	0.0993471	-0.00210303	0.375657	0.221688	0.00462764	0.128801	0.130198	0.0129077	0.00462764	-0.00676805	0.0118831	0.00615791	0.0129077	0.0317348	0.0129077	0.228633	0.33224	0.0491348	0.0588998	0.0573422	0.0648785	-0.0146073	0.184395	0.0887178	0.177654	0.113073	0.0624109	0.0317608	0.0242418	-0.00676805	-0.00210303
ENSG00000266417	0.0190238	0.206253	-0.0294678	0.0125974	0.039419	0.146306	-0.000848536	0.0185225	-0.000848536	0.0190238	0.0190238	0.218937	0.0125974	-0.000848536	-0.0152281	0.0125974	0.0423623	-0.0294678	0.0185225	0.00866507	0.353659	0.00866507	-0.0152281	-0.0294678	0.168775	0.168407	0.0247236	0.0190238	-0.000848536	0.0185225	-0.0294678	0.0185225	0.223592	0.0125974	0.162334	0.0125974	0.0125974	0.00866507	-0.0152281	0.0125974	0.29482	0.0185225	0.0190238	0.00866507	-0.000848536	-0.000848536	0.00866507	0.0579525	0.00866507
ENSG00000227141	0.00833357	0.0516666	0.00207753	-0.00249316	0.0377256	0.030164	-0.00217668	0.000124906	-0.00217668	0.00833357	0.0322803	-0.0122319	-0.00249316	-0.00217668	0.0338606	0.0883886	0.00701511	0.00207753	0.000124906	0.0189209	0.0752895	0.00773852	0.00840981	0.00207753	0.00833357	0.0193647	0.0192982	0.00833357	-0.00217668	0.000124906	0.00207753	0.0136401	0.00207753	-0.00249316	-0.00249316	0.0733712	-0.00249316	0.00773852	0.120522	-0.00249316	0.171304	0.000124906	0.0254582	0.00773852	-0.00217668	0.0227384	0.00773852	0.179607	0.00773852
ENSG00000261060	0.00719203	0.0540907	-0.00530657	0.0769936	-0.00530657	0.0875198	-0.00295446	0.0018992	-0.00295446	0.00822168	0.0313335	-0.000653094	0.000391199	0.079611	-0.00511712	0.000391199	0.0129488	-0.00530657	0.0018992	-0.000183704	-0.00295446	-0.000183704	-0.00511712	0.00233995	0.00719203	-0.00530657	-0.00511712	0.00719203	-0.00295446	0.0018992	0.072241	0.0018992	-0.00530657	0.000391199	0.000391199	0.000391199	0.000391199	-0.000183704	-0.00511712	0.00474078	0.108212	0.0018992	0.00719203	-0.000183704	0.00564343	0.000332752	-0.000183704	0.134695	-0.000183704
ENSG00000162782	0.00261596	0.0574065	-0.00542269	0.00414747	-0.00542269	0.000350832	0.00070361	0.000350832	0.0893782	0.00261596	0.00261596	-0.000779643	0.00414747	0.00836575	-0.000779643	0.00414747	0.0070627	0.0146971	0.000350832	-0.00243081	0.00070361	-0.00243081	-0.000779643	0.01753	0.00261596	-0.00542269	-0.000779643	0.00261596	0.00070361	0.000350832	-0.00542269	0.000350832	-0.00542269	0.00414747	0.00414747	0.00414747	0.00414747	0.0157184	-0.000779643	0.00414747	0.0603603	0.000350832	0.00261596	-0.00243081	0.00070361	0.00606337	0.0126941	0.00261596	-0.00243081
ENSG00000260360	0.147097	0.212473	0.338923	0.137358	0.0799152	0.201563	0.147568	0.0995128	0.0706922	-0.000328778	0.219311	0.258424	0.0927661	0.153448	0.0789846	0.10253	0.21336	0.0481631	0.0843186	0.0577893	0.143712	0.0277046	0.0289207	0.115554	0.113585	0.0439362	0.209139	-0.000328778	0.0855366	0.0340472	0.0697772	0.0463018	0.0522941	0.105957	0.142708	0.125892	0.0396789	0.165721	0.0416398	0.113638	0.368283	0.139222	0.0820855	0.0277046	0.0820974	0.0875398	0.118882	0.158575	0.132518
ENSG00000237292	0.0061372	0.0970955	-0.00508315	-0.00325047	-0.00508315	0.00603521	-0.00105323	0.00603521	-0.00105323	0.0061372	0.0061372	0.00388041	-0.00325047	-0.00105323	0.00388041	-0.00325047	0.00826895	-0.00508315	0.00603521	0.00615158	-0.00105323	0.00615158	0.00388041	-0.00508315	0.0061372	-0.00508315	0.00388041	0.0061372	-0.00105323	0.00603521	-0.00508315	0.00603521	-0.00508315	-0.00325047	-0.00325047	-0.00325047	-0.00325047	0.00615158	0.00388041	0.119345	0.00615158	0.00603521	0.0061372	0.00615158	-0.00105323	-0.00105323	0.00615158	0.0061372	0.00615158
ENSG00000224810	0.0129694	0.276598	0.0449246	0.00363581	0.00205167	0.00612976	-0.00313434	0.00612976	-0.00313434	0.0129694	0.0129694	-0.00879266	0.0326198	-0.00313434	0.0468066	0.0417303	0.0302918	0.00205167	0.18197	-0.0046127	-0.00313434	-0.0046127	-0.00879266	0.00205167	0.0129694	0.00205167	-0.00879266	0.0129694	-0.00313434	0.00612976	0.00205167	0.00612976	0.00205167	0.00363581	0.00363581	0.00363581	0.100241	-0.0046127	0.0122416	0.28282	0.0730585	0.00612976	0.0129694	0.0691939	-0.00313434	-0.00313434	-0.0046127	0.11163	-0.0046127
ENSG00000231684	0.0814267	-0.00300085	0.114382	0.0922095	0.295473	0.167014	0.154881	0.209409	0.0833254	0.0752808	0.221161	0.027016	0.196008	0.132992	0.027016	-0.0226128	0.0110472	0.0951405	0.0391233	0.133215	0.10283	0.0690486	0.0929318	0.239154	0.143168	0.21224	0.11196	0.0923589	0.195517	0.159167	0.0929913	0.0823101	0.121671	0.226573	0.129375	0.103938	0.145281	0.285823	0.193808	0.13686	0.302604	0.342369	0.0183693	0.124009	0.265108	0.00667094	0.081233	0.336408	0.12688
ENSG00000228918	0.0045341	0.0347168	0.0316175	0.00211752	-0.00328192	-0.00160071	0.0460685	-0.00160071	-0.00220392	0.0045341	0.0045341	-0.00395634	0.00211752	-0.00220392	0.0420688	0.00211752	0.00607187	-0.00328192	-0.00160071	0.00460465	-0.00220392	0.00460465	-0.00395634	-0.00328192	0.0045341	-0.00328192	-0.00395634	0.0045341	-0.00220392	-0.00160071	-0.00328192	0.0242353	-0.00328192	0.00211752	0.00211752	0.00618615	0.0736263	0.00460465	-0.00395634	0.00211752	0.00460465	0.0481986	0.0045341	0.00460465	0.00263437	-0.00220392	0.00460465	0.0045341	0.00460465
ENSG00000203729	-0.000232437	0.119622	0.000361164	-0.0020999	0.000361164	0.00576354	0.0020318	0.00576354	0.0020318	-0.000232437	-0.000232437	0.00390662	-0.0020999	0.0020318	0.00390662	-0.0020999	0.0079019	0.000361164	0.00576354	0.00589816	0.0020318	0.00589816	0.00390662	0.000361164	-0.000232437	0.000361164	0.00390662	-0.000232437	0.0020318	0.00576354	0.000361164	0.00576354	0.000361164	0.112224	-0.0020999	-0.0020999	-0.0020999	0.00589816	0.00390662	-0.0020999	0.00589816	0.00576354	-0.000232437	0.00589816	0.0020318	0.0020318	0.00589816	0.111444	0.00589816
ENSG00000261185	0.00673042	0.0506795	-0.00221092	0.0280053	-0.00221092	0.0768655	0.0816358	0.0132177	-0.0165891	0.00673042	0.00673042	-0.0105938	0.0063795	0.158472	0.0176509	0.031489	0.0411138	-0.00221092	0.0132177	0.00572711	-0.0165891	0.103781	-0.0105938	0.226932	0.250823	-0.00221092	0.204245	0.00673042	0.166611	0.0132177	-0.00221092	0.123869	0.0742869	0.0063795	0.101492	0.285411	0.0601202	0.00572711	-0.0105938	0.0063795	0.0447561	0.0132177	0.0868977	0.246194	0.123382	-0.0165891	0.00572711	0.00673042	0.00572711
ENSG00000135824	0.0075703	0.0632473	-0.00367865	-0.00128269	-0.00367865	0.00612757	-0.00310984	0.00612757	-0.00310984	0.0075703	0.0075703	-0.00794635	-0.00128269	0.0686915	-0.00794635	-0.00128269	0.0197826	-0.00367865	0.00612757	0.000312171	-0.00310984	0.0654419	-0.00794635	0.103143	0.175218	-0.00367865	-0.00794635	0.0075703	0.147911	0.0936494	-0.00367865	0.00612757	-0.00367865	-0.00128269	0.0997977	0.140318	-0.00128269	0.000312171	0.0340599	-0.00128269	0.000312171	0.00612757	0.0075703	0.134027	-0.00310984	-0.00310984	0.000312171	0.0075703	0.000312171
ENSG00000261729	0.00327108	0.000706326	0.000706326	0.00236418	0.000706326	0.00320835	-0.00257135	0.00320835	-0.00257135	0.00327108	0.00327108	0.00222847	0.00236418	0.040739	0.00222847	0.00236418	0.0044001	0.000706326	0.00320835	0.00328958	-0.00257135	0.00328958	0.00222847	0.0503448	0.00327108	0.000706326	0.00222847	0.00327108	-0.00257135	0.00320835	0.0463578	0.00320835	0.000706326	0.00236418	0.00236418	0.00236418	0.00236418	0.00328958	0.00222847	0.00236418	0.00328958	0.00320835	0.00327108	0.00328958	-0.00257135	-0.00257135	0.00328958	0.00327108	0.00328958
ENSG00000225462	0.0320014	0.110777	0.0215129	0.00441825	0.00154285	0.00576558	-0.00400687	0.00576558	-0.00400687	0.00307829	0.00307829	-0.00290223	0.00441825	-0.00400687	-0.00290223	0.00441825	0.0758518	0.00154285	0.00576558	0.00491482	0.071338	0.00491482	-0.00290223	0.00154285	0.00307829	0.00154285	-0.00290223	0.00307829	-0.00400687	0.00576558	0.00154285	0.00576558	0.00509994	0.00441825	0.00441825	0.00441825	0.00441825	0.00491482	-0.00290223	0.00441825	0.00491482	0.00576558	0.00307829	0.00491482	-0.00400687	-0.00400687	0.00491482	0.00307829	0.00491482
ENSG00000231175	0.00130743	0.000732839	0.000732839	0.000933225	0.000732839	0.000858708	0.000452316	0.000858708	0.000452316	0.00130743	0.00130743	-0.000981535	0.000933225	0.000452316	-0.000981535	0.000933225	0.00175961	0.000732839	0.00970492	0.00131341	0.000452316	0.00131341	-0.000981535	0.000732839	0.00130743	0.000732839	-0.000981535	0.00130743	0.000452316	0.000858708	0.000732839	0.000858708	0.000732839	0.000933225	0.000933225	0.000933225	0.000933225	0.00131341	-0.000981535	0.000933225	0.00131341	0.0260594	0.00130743	0.00131341	0.000452316	0.000452316	0.00131341	0.00130743	0.00131341
ENSG00000238108	0.000837268	0.000290872	0.000290872	0.000468546	0.000290872	0.000565654	2.69e-05	0.000565654	2.69e-05	0.000837268	0.000837268	0.000327528	0.000468546	2.69e-05	0.000327528	0.000468546	0.00113754	0.000290872	0.000565654	0.000825647	2.69e-05	0.000825647	0.000327528	0.000290872	0.000837268	0.000290872	0.000327528	0.000837268	2.69e-05	0.000565654	0.000290872	0.000565654	0.000290872	0.000468546	0.000468546	0.000468546	0.000468546	0.000825647	0.000327528	0.000468546	0.000825647	0.0240608	0.000837268	0.000825647	2.69e-05	2.69e-05	0.000825647	0.000837268	0.000825647
ENSG00000226723	0.182883	0.0870132	0.132674	0.0330089	0.172881	0.10846	0.157302	0.00275735	0.139681	0.0854297	0.118232	0.0115234	0.109232	0.074163	0.109976	0.0624191	-0.00487277	0.0339624	0.0494501	0.0469733	0.0891586	0.0110166	0.0115234	0.00696889	0.0281085	0.0388594	0.0965106	0.0926641	0.0428171	0.0405163	0.0572244	0.148742	0.0676965	0.0832212	0.087954	0.00500749	0.175725	0.113946	0.0929177	0.0233408	0.110494	0.0540251	0.0482637	0.0110166	0.101916	0.00194554	0.0110166	0.0428686	0.105022
ENSG00000236792	0.0751574	0.0165912	0.0519429	0.00437824	0.136946	0.18658	0.0356525	0.196391	0.0959691	0.177385	0.00559075	0.0265989	0.144971	-0.00979449	0.13642	0.160773	0.00819669	0.174894	0.0373639	0.0467622	0.101338	0.0583594	0.0265989	-0.0134791	0.111662	0.10477	0.11178	0.00559075	0.0905795	0.0683942	0.126096	0.121781	0.096006	0.0836361	0.178974	0.00437824	0.0585763	0.13385	0.0691529	0.045039	0.121442	0.022208	0.0712193	0.0370207	0.129295	0.112987	-0.0161064	0.00559075	0.142074
ENSG00000253148	0.00261603	0.00123227	0.00123227	0.00169794	0.00123227	0.00187575	-0.00243665	0.00187575	-0.00243665	0.00261603	0.00261603	0.00143904	0.00169794	-0.00243665	0.00143904	0.00169794	0.0035346	0.00123227	0.00187575	0.00260766	-0.00243665	0.00260766	0.00143904	0.00123227	0.00261603	0.00123227	0.00143904	0.00261603	-0.00243665	0.00187575	0.00123227	0.0121448	0.00123227	0.00169794	0.00169794	0.00169794	0.00169794	0.00260766	0.00143904	0.00169794	0.00260766	0.0628241	0.00261603	0.00260766	-0.00243665	0.030674	0.00260766	0.00261603	0.00260766
ENSG00000234473	0.0301847	0.11038	0.133621	0.0254552	0.00359424	0.130106	0.0664541	0.00210483	0.0115894	0.0457936	0.0544795	0.00770428	-0.0129555	0.0434379	0.0652693	0.033811	0.136676	0.103196	0.0536272	0.0720526	0.16751	0.0429014	0.00770428	0.0286763	0.0279615	0.00359424	0.00770428	0.0467158	0.0614339	0.0512915	0.0500639	0.0988142	0.00359424	0.154203	0.0664628	0.0894188	0.120052	-0.00207651	0.0889647	0.0607301	0.108239	0.06026	0.0456969	0.0815349	0.0307206	0.0537603	-0.00207651	0.062932	0.14127
ENSG00000227421	0.0073887	0.00525667	0.00525667	-0.0163334	0.00525667	0.00896937	0.170279	0.00896937	-0.00376124	0.0073887	0.0073887	-0.00425829	-0.0163334	-0.00376124	0.166475	0.234878	0.012935	0.00525667	0.00896937	0.0322376	0.0616821	0.0322376	-0.00425829	0.00525667	0.0073887	0.00525667	-0.00425829	0.0073887	-0.00376124	0.0594901	0.208373	0.00896937	0.00525667	-0.0163334	0.126044	0.0854896	-0.0163334	0.0322376	0.183	-0.0163334	0.0322376	0.00896937	0.0073887	0.0322376	-0.00376124	0.339144	0.0322376	0.271402	0.0322376
ENSG00000143278	0.00036946	0.00010838	0.00010838	-0.000429128	0.00010838	0.00190881	0.0485149	0.00190881	-0.00162551	0.00036946	0.00036946	-0.00199945	-0.000429128	-0.00162551	-0.00199945	0.0451511	0.0645288	0.0335571	0.00190881	0.00460143	-0.00162551	0.00460143	-0.00199945	0.00010838	0.00036946	0.00010838	-0.00199945	0.0490825	-0.00162551	0.0282707	0.00010838	0.00190881	0.00010838	-0.000429128	-0.000429128	-0.000429128	-0.000429128	0.00460143	-0.00199945	-0.000429128	0.00460143	0.00190881	0.00036946	0.00460143	-0.00162551	0.0388156	0.00460143	0.00036946	0.00460143
ENSG00000227747	0.00654169	0.00847464	-0.00188711	0.00434143	0.0157032	0.00109088	0.000820981	-0.000438727	0.0105632	0.00059459	0.00059459	0.00554746	0.0119158	0.0165359	0.00508957	0.00169041	0.00033264	0.00454236	0.00192569	0.00138737	0.00729771	0.0175356	0.00155124	0.00182788	0.00523712	0.00484981	0.0218091	0.00725087	0.00272756	0.0138526	0.00593544	0.0105759	0.0136304	0.000358965	0.00291192	0.00646998	0.00619932	0.00895618	0.00155124	0.000358965	0.0108419	0.00635182	0.00261964	0.00374464	0.0148601	0.00193158	-0.000112166	0.0106763	0.00229535
ENSG00000184774	0.00570364	0.189301	0.000196668	0.00458202	0.000196668	0.0107775	-0.00564247	0.0107775	0.0876738	0.00570364	0.00570364	-0.00383345	0.00458202	-0.00564247	-0.00383345	0.00458202	0.00888631	0.000196668	0.0107775	0.00646481	-0.00564247	0.00646481	-0.00383345	0.0336636	0.00570364	0.0231699	-0.00383345	0.060524	0.020331	0.0107775	0.000196668	0.0107775	0.000196668	0.00458202	0.00458202	0.00458202	0.00458202	0.00646481	-0.00383345	0.0448044	0.00646481	0.0107775	0.00570364	0.00646481	-0.00564247	-0.00564247	0.056739	0.00570364	0.00646481
ENSG00000214796	0.3006	0.678634	0.173136	-0.0211451	0.0301146	0.200899	0.203165	0.0142638	0.325779	-0.00220998	-0.00220998	0.368505	-0.0211451	-0.0152962	0.0183758	0.43685	0.617042	0.270284	0.0142638	0.0816383	0.0520936	0.144509	0.0531681	0.0301146	0.0894752	0.143872	0.472596	0.0659116	0.0584477	0.0142638	0.0641426	0.161244	0.303587	0.300826	0.401072	0.174882	0.0354156	0.0397553	-0.0381489	0.448335	0.0397553	0.324605	0.39173	0.17405	-0.0152962	0.369531	0.196469	0.118809	0.16417
ENSG00000233791	0.0031645	-0.00326331	-0.00326331	0.135105	-0.00326331	-0.000448864	0.00594414	0.0178378	0.00594414	0.0031645	0.0708666	0.00552724	0.00392786	0.00594414	0.00552724	0.00392786	0.00551108	-0.00326331	0.118676	0.116336	0.00594414	-0.000452669	0.00552724	0.0874605	0.0031645	-0.00326331	0.00552724	0.0031645	0.00594414	-0.000448864	-0.00326331	-0.000448864	0.0247754	0.00392786	0.026688	0.00392786	0.00392786	-0.000452669	0.00552724	0.0161502	-0.000452669	0.0399954	0.0031645	-0.000452669	0.00594414	0.00594414	0.0241918	0.0031645	-0.000452669
ENSG00000133063	0.770352	0.0340452	0.305456	0.0646542	0.64461	0.334903	0.0435229	-0.0133274	0.420056	0.0328813	0.054572	-0.039	0.0280441	0.637844	0.0564213	0.0703428	0.140257	0.00430128	0.0952645	0.110958	0.011051	0.0270208	-0.039	0.0429603	0.394737	0.00430128	0.459578	0.0328813	0.0284092	-0.0363797	0.00430128	0.128064	0.132268	0.765478	0.202099	0.159297	0.471278	0.0270208	0.11299	0.00131833	0.210027	0.359728	0.324924	0.0531078	0.0229096	0.0290476	0.0733603	0.0328813	0.0837217
ENSG00000236523	-0.000962055	-0.000549502	-0.000549502	0.00175482	0.0163252	0.0351605	0.00693003	0.0129803	0.00589536	0.0181169	-0.000962055	0.00551053	0.00175482	0.0586083	0.00551053	0.00175482	-0.000245474	-0.000549502	-0.00352723	-0.000169977	0.00186734	0.0333416	0.00551053	0.0111537	0.0151923	0.0156918	0.00551053	-0.000962055	0.00664693	0.0277449	-0.000549502	0.00242752	0.00833828	0.00175482	0.0336159	0.00175482	0.00175482	-0.000169977	0.00551053	0.00175482	-0.000169977	-0.00352723	-0.000962055	-0.000169977	0.0125678	0.0246506	-0.000169977	0.0047409	0.017682
ENSG00000225522	0.00855793	0.127879	-0.0049488	0.00641894	-0.0049488	0.00527118	0.00359256	0.00527118	0.00359256	0.00855793	0.00855793	-0.00706928	0.00641894	0.00359256	0.0582861	0.00641894	0.0114936	-0.0049488	0.00527118	0.00863459	0.00359256	0.00863459	-0.00706928	-0.0049488	0.00855793	-0.0049488	-0.00706928	0.00855793	0.00359256	0.00527118	-0.0049488	0.00527118	-0.0049488	0.00641894	0.00641894	0.00641894	0.00641894	0.00863459	-0.00706928	0.00641894	0.00863459	0.161054	0.00855793	0.00863459	0.00359256	0.00359256	0.00863459	0.00855793	0.00863459
ENSG00000174567	-0.00304739	0.19679	0.0317984	0.0116308	0.0027533	0.0134738	-0.0083811	0.0134738	-0.0083811	-0.00304739	0.0555059	0.00135465	0.0116308	0.144347	0.11142	0.0116308	0.00519876	0.0027533	0.0134738	0.0141647	0.0914068	0.0141647	0.00135465	0.0381791	-0.00304739	0.0432797	0.00135465	-0.00304739	-0.0083811	0.0134738	0.0027533	0.0134738	0.0027533	0.0116308	0.0116308	0.0116308	0.0116308	0.0141647	0.00135465	0.0116308	0.0141647	0.0134738	-0.00304739	0.0141647	-0.0083811	-0.0083811	0.0141647	0.147076	0.0141647
ENSG00000184144	-0.00498777	0.24371	0.0151573	0.0443623	-0.00840684	0.0103519	-0.00410847	0.0103519	0.000545193	-0.00498777	0.0959458	0.00595521	0.0428556	-0.00410847	0.0016559	0.0112379	0.0128419	-0.00840684	0.0160449	0.02222	0.0218915	0.0120986	0.0045646	-0.00840684	-0.00498777	-0.00291648	0.0016559	0.0366303	0.0150752	0.0103519	-0.00840684	0.0103519	-0.00840684	0.0119197	-0.0150855	-0.0150855	-0.0150855	0.0120986	0.0016559	0.264895	0.0120986	0.0758068	-0.00498777	0.0120986	-0.00410847	-0.00410847	0.0662158	0.106649	0.0120986
ENSG00000198049	0.00261341	0.0433047	7.81e-05	0.0295604	7.81e-05	0.00254891	-0.00141162	0.00254891	-0.00141162	0.00261341	0.00261341	-0.00152205	-0.00075587	-0.00141162	-0.00152205	-0.00075587	0.00350382	7.81e-05	0.00254891	0.00264684	-0.00141162	0.00264684	-0.00152205	7.81e-05	0.00261341	7.81e-05	0.0337798	0.00261341	-0.00141162	0.00254891	7.81e-05	0.00254891	7.81e-05	-0.00075587	-0.00075587	-0.00075587	-0.00075587	0.00264684	-0.00152205	-0.00075587	0.00264684	0.00254891	0.00261341	0.00264684	-0.00141162	-0.00141162	0.00264684	0.00261341	0.00264684
ENSG00000238401	0.00518642	-0.00595835	-0.00595835	0.00252712	-0.00595835	0.00453994	0.159296	0.00453994	-0.00517461	0.00518642	0.215809	-0.00838902	0.00252712	-0.00517461	-0.00838902	0.00252712	0.252663	-0.00595835	0.00453994	0.00804745	-0.00517461	0.00804745	-0.00838902	-0.00595835	0.00518642	0.121124	0.194917	0.00518642	-0.00517461	0.060863	-0.00595835	0.00453994	0.184431	0.00252712	0.00252712	0.00252712	0.00252712	0.00804745	-0.00838902	0.185987	0.00804745	0.00453994	0.00518642	0.00804745	-0.00517461	0.0724648	0.00804745	0.00518642	0.176853
ENSG00000182795	0.0349128	0.0585047	0.0135416	0.0467689	0.00401343	0.0715867	0.0368842	0.0370292	0.0626191	0.0177258	0.0614872	0.0226696	0.0477204	0.0138587	0.0131954	0.00218852	0.0533014	0.0537953	0.0682219	0.07556	0.0537357	0.0227496	0.0182498	0.0293382	-0.00645514	0.0791705	0.00520138	0.0715523	0.0159265	0.0106093	0.0257325	0.00627046	0.00447091	0.0420643	0.00218852	0.0339767	0.00218852	0.00667411	0.0237947	0.00218852	0.00667411	0.0403511	0.0405962	0.0231369	-0.00215696	0.0615818	0.0609715	0.0523503	0.0725371
ENSG00000259815	0.0141105	0.00868823	0.00868823	0.0106356	0.00868823	0.013799	-0.00291461	0.013799	-0.00291461	0.0141105	0.0141105	-0.0121746	0.0106356	-0.00291461	0.101684	0.0106356	0.0189469	0.00868823	0.013799	0.0142432	0.0877211	0.0142432	-0.0121746	0.00868823	0.0141105	0.00868823	-0.0121746	0.0141105	-0.00291461	0.013799	0.00868823	0.013799	0.00868823	0.0106356	0.0106356	0.0106356	0.0106356	0.0142432	-0.0121746	0.0106356	0.0142432	0.013799	0.0141105	0.0142432	-0.00291461	-0.00291461	0.0142432	0.0141105	0.0142432
ENSG00000227887	0.0357003	0.0474058	0.184267	-0.00584966	0.110371	0.0740706	0.085943	0.0140383	0.0685747	0.0950693	0.078621	0.0828289	0.0251287	0.076802	0.111116	0.166562	0.222344	0.144383	0.0629256	0.00804001	0.00684756	0.16417	0.121584	0.0501389	0.100328	0.0173121	0.267884	0.287287	0.0050205	0.160642	0.00227083	0.227046	0.00227083	0.0900934	0.146871	0.00731457	0.0167454	-0.00362564	0.0148584	0.18991	0.0829942	0.0787384	0.0112237	0.112277	0.0755949	0.162656	0.0128239	0.0184747	0.110564
ENSG00000236136	0.0021908	-0.0177891	0.077942	-0.0225671	0.0775181	0.02297	0.0670065	0.02297	-0.0221327	0.0021908	0.0021908	-0.00260659	0.187503	0.0759839	0.199437	0.073274	0.00231725	0.0857554	0.02297	0.00566594	-0.0221327	0.00566594	-0.00260659	0.0973023	0.114784	-0.0177891	-0.00260659	0.0021908	0.0586556	0.02297	-0.0177891	0.02297	-0.0177891	-0.0225671	0.059227	-0.0225671	-0.0225671	0.00566594	-0.00260659	0.0837979	0.00566594	0.374515	0.0021908	0.00566594	-0.0221327	-0.0221327	0.00566594	0.150199	0.00566594
ENSG00000233455	0.00298687	0.000588094	0.000588094	0.00257103	0.000588094	0.0787388	0.0717152	-0.00253875	-0.00593692	0.097483	0.00298687	0.000427717	0.00257103	-0.00593692	0.000427717	0.00257103	0.00413557	0.000588094	-0.00253875	-0.00078612	-0.00593692	-0.00078612	0.000427717	0.000588094	0.00298687	0.000588094	0.000427717	0.00298687	-0.00593692	-0.00253875	0.000588094	-0.00253875	0.0894056	0.00257103	0.0364723	0.00257103	0.00257103	-0.00078612	0.000427717	0.15359	0.0679469	-0.00253875	0.00298687	-0.00078612	-0.00593692	-0.00593692	-0.00078612	0.00298687	-0.00078612
ENSG00000234004	0.446016	0.266953	0.279348	0.204915	0.412529	0.339834	0.166934	0.088564	0.388918	0.0928599	0.194093	0.212013	0.351449	0.175164	0.187313	0.124179	0.0519801	0.300566	0.235061	0.359215	0.30465	0.432418	0.228012	0.0696596	0.276167	0.219655	0.385908	0.207034	0.376464	0.454392	0.200358	0.330095	0.295485	0.117369	0.244099	0.390983	0.325082	0.373484	0.189184	0.467713	0.134046	0.206123	0.204405	0.221471	0.42191	0.110261	0.171797	0.423649	0.435162
ENSG00000224763	0.113756	0.158773	0.0429246	-0.00425416	0.00227889	0.0818114	0.0801054	0.0105394	0.0647983	0.0126109	-0.00596239	0.0999523	-0.00425416	-0.0124728	-0.000312811	0.0918973	0.130878	0.00227889	0.0105394	0.00416428	-0.0124728	0.00416428	-0.000312811	0.00227889	0.102767	0.00227889	0.0498337	-0.00596239	0.0529736	0.0400347	0.0485646	0.0105394	0.00227889	0.0267721	0.0564356	0.0664166	-0.00425416	0.00416428	-0.000312811	-0.00425416	0.00416428	0.0105394	0.0804742	0.141456	0.0971331	-0.0124728	0.0379729	-0.00596239	0.057246
ENSG00000231057	-0.000466397	0.000643524	0.000643524	0.000630613	0.000643524	0.00326732	0.0609223	0.00326732	-0.0031422	-0.000466397	-0.000466397	0.00743354	0.000630613	-0.0031422	0.00743354	0.0752857	0.08482	0.0608793	0.00326732	0.00359325	0.0481096	0.0495053	0.00743354	0.000643524	0.04493	0.0344191	0.00743354	-0.000466397	-0.0031422	0.047008	0.065777	0.00326732	0.000643524	0.000630613	0.000630613	0.000630613	0.000630613	0.00359325	0.00743354	0.000630613	0.00359325	0.00326732	-0.000466397	0.00359325	-0.0031422	-0.0031422	0.00359325	-0.000466397	0.00359325
ENSG00000236905	0.0207397	0.309269	0.0232383	0.00310215	0.029618	0.103464	-0.0193467	0.000523098	0.10552	0.283904	0.0207397	0.133142	0.179771	0.12343	0.10202	0.00310215	0.234502	0.0232383	-0.0125224	-0.0221807	0.136943	0.113768	-0.0173229	0.0232383	0.0207397	0.231669	0.233958	0.061178	0.107721	0.177073	0.0232383	-0.0125224	0.102025	0.2909	0.00310215	0.113994	0.00310215	0.115847	0.172772	0.0909325	0.120024	0.258678	0.0207397	0.121836	-0.0193467	-0.00724426	0.0807588	0.0207397	-0.0221807
ENSG00000223570	0.000187168	6.5e-05	6.5e-05	0.000104741	6.5e-05	0.000186409	6.02e-06	0.000186409	6.02e-06	0.000187168	0.000187168	-0.000115727	0.000104741	6.02e-06	-0.000115727	0.000104741	0.000254292	6.5e-05	0.000186409	0.00018457	6.02e-06	0.00018457	-0.000115727	6.5e-05	0.000187168	6.5e-05	-0.000115727	0.000187168	6.02e-06	0.000186409	6.5e-05	0.000186409	6.5e-05	0.000104741	0.000104741	0.000104741	0.000104741	0.00018457	0.00533254	0.000104741	0.00018457	0.000186409	0.000187168	0.00018457	6.02e-06	6.02e-06	0.00018457	0.000187168	0.00018457
ENSG00000229965	0.090973	0.0750078	0.02613	0.00844329	0.147626	0.0234131	0.0318104	0.0408022	0.0908151	0.0424092	0.0244813	0.0570811	0.0370536	0.0249433	0.0463596	0.026543	0.0269634	0.0496106	0.0148687	0.024328	0.0443054	0.120521	0.0418018	0.0474164	0.0175449	0.0351893	0.0341813	0.0455372	0.055619	0.116721	0.0609624	0.0351744	0.0637062	0.0254436	0.0888264	0.079418	0.0584702	0.0766567	0.0396122	0.0744012	0.0353789	0.0589612	0.03598	0.0425754	0.128838	0.0396988	0.0469595	0.112501	0.0536308
ENSG00000185888	0.002132	0.00118143	0.00118143	-0.000994992	0.00118143	-6.8e-05	0.000717563	-6.8e-05	0.000717563	0.002132	0.002132	-0.00071331	-0.000994992	0.000717563	-0.00071331	-0.000994992	0.00287016	0.00118143	-6.8e-05	0.00214056	0.000717563	0.00214056	-0.00071331	0.00118143	0.002132	0.00118143	-0.00071331	0.002132	0.000717563	-6.8e-05	0.00118143	-6.8e-05	0.00118143	-0.000994992	-0.000994992	-0.000994992	0.0402634	0.00214056	-0.00071331	-0.000994992	0.00214056	0.0402762	0.002132	0.00214056	0.000717563	0.000717563	0.00214056	0.002132	0.00214056
ENSG00000233003	0.0014743	0.0932068	0.00165872	0.00372729	0.00165872	0.00196184	-0.00368134	0.00196184	-0.00368134	0.0014743	0.0014743	-0.00470011	0.00372729	-0.00368134	-0.00470011	0.00372729	0.00665911	0.00165872	0.00196184	-0.00187582	-0.00368134	-0.00187582	-0.00470011	0.00165872	0.0014743	0.00165872	0.0247543	0.0014743	-0.00300134	0.00196184	0.00165872	0.00196184	0.00165872	0.00372729	0.00372729	0.00372729	0.00372729	-0.00187582	-0.00470011	0.00372729	0.0277151	0.0328802	0.0014743	0.00856584	-0.00368134	-0.00368134	-0.00187582	0.0014743	-0.00187582
ENSG00000224566	0.0750535	0.0061612	0.133206	-0.00239253	0.0061612	0.0145686	-0.00737431	0.0145686	0.0847353	-0.00296035	-0.00296035	-0.0120703	-0.00239253	-0.00737431	0.164454	-0.00239253	0.0201192	0.0061612	0.0145686	0.11345	-0.00737431	0.00239428	-0.0120703	0.0061612	0.167195	0.0061612	-0.0120703	0.136888	0.166838	0.229675	0.0061612	0.0145686	0.0061612	-0.00239253	0.11613	-0.00239253	0.132392	0.00239428	-0.0120703	-0.00239253	0.142607	0.0145686	-0.00296035	0.00239428	-0.00737431	-0.00737431	0.00239428	-0.00296035	0.00239428
ENSG00000270104	0.0492001	0.0126223	0.0969663	0.00346435	0.279478	0.215126	0.0778249	0.0124471	0.152042	0.141942	0.000484076	0.0213009	0.151418	0.244196	0.175894	0.00346435	0.154011	0.0126223	0.0124471	0.150694	0.209839	0.010312	0.0213009	0.0126223	0.000484076	0.0126223	0.151178	0.225856	-0.0313571	0.0124471	0.0126223	0.240912	0.0126223	0.216092	0.00346435	0.00346435	0.226169	0.246538	0.0213009	0.00346435	0.010312	0.180681	0.000484076	0.010312	0.056301	0.0323461	0.010312	0.000484076	0.0859024
ENSG00000181201	-0.00335036	0.321424	0.00482019	-0.000308871	0.00482019	0.169542	0.231018	-0.000503457	-0.00948828	-0.00335036	-0.00335036	0.134745	0.28828	-0.00948828	0.061258	-0.000308871	0.310406	0.00482019	-0.000503457	0.0302352	0.0166855	0.0302352	-0.010662	0.00482019	0.22764	0.0747893	-0.010662	-0.00335036	-0.00948828	-0.000503457	0.0535746	0.168867	0.00482019	0.0687483	-0.000308871	-0.000308871	-0.000308871	0.0302352	-0.010662	-0.000308871	0.0302352	-0.000503457	-0.00335036	0.0302352	-0.00948828	0.186085	0.0302352	0.0105803	0.0302352
ENSG00000236975	0.00942488	0.00558385	0.00558385	-0.00511273	0.00558385	0.00722537	-0.00655033	0.00722537	-0.00655033	0.00942488	0.00942488	-0.0112626	-0.00511273	-0.00655033	-0.0112626	-0.00511273	0.0126674	0.00558385	0.00722537	0.00949428	-0.00655033	0.00949428	-0.0112626	0.00558385	0.00942488	0.00558385	-0.0112626	0.00942488	-0.00655033	0.00722537	0.00558385	0.00722537	0.00558385	0.134512	-0.00511273	-0.00511273	-0.00511273	0.00949428	-0.0112626	-0.00511273	0.00949428	0.186098	0.00942488	0.00949428	-0.00655033	-0.00655033	0.00949428	0.00942488	0.00949428
ENSG00000223393	0.0158765	0.132387	0.0693348	0.193608	-0.00386347	0.0396257	0.00237279	0.187025	0.00237279	0.107668	0.0158765	0.0730668	-0.00914163	0.302255	0.0558746	-0.00914163	0.0129375	0.143302	0.110101	0.0177006	0.0743016	0.0177006	0.0057325	-0.00386347	0.0158765	-0.00386347	0.0057325	0.0158765	0.00237279	-0.0296279	-0.00386347	0.138244	0.12553	0.15351	0.0980209	0.0742113	-0.00914163	0.0177006	0.0297791	0.250988	0.1143	0.0977383	0.308185	0.301793	0.0756759	0.14037	0.0623751	0.0158765	0.0177006
ENSG00000235605	0.180601	0.236168	0.0418272	0.0922867	0.232327	0.151288	0.135036	0.126454	0.287373	0.128725	0.0556325	0.136094	0.24694	0.167117	0.169891	0.00657862	0.261874	0.115629	0.0964094	0.156979	0.191291	0.364351	0.208001	0.194683	0.270409	0.226857	0.201305	0.0898506	0.194811	0.320996	0.0890386	0.126005	0.0505179	0.0750717	0.139522	0.194956	0.256386	0.141001	0.0905294	0.153777	0.181373	0.0418407	0.224704	0.143706	0.247601	0.0975578	0.0579024	0.166559	0.143248
ENSG00000236358	0.159446	0.189557	0.00170163	-0.00408056	0.00170163	0.00971675	0.00398408	0.00971675	0.00398408	-0.00247192	-0.00247192	0.00708473	-0.00408056	0.00398408	0.00708473	-0.00408056	0.0133352	0.00170163	0.00971675	0.0100021	0.00398408	0.0100021	0.00708473	0.00170163	-0.00247192	0.00170163	0.00708473	-0.00247192	0.00398408	0.00971675	0.00170163	0.00971675	0.00170163	-0.00408056	0.169347	-0.00408056	-0.00408056	0.0100021	0.00708473	-0.00408056	0.0100021	0.00971675	0.0900422	0.0100021	0.00398408	0.00398408	0.0100021	-0.00247192	0.0100021
ENSG00000224939	-0.00277383	0.382556	0.0750843	0.296646	0.0255593	0.00395506	0.0836187	0.00395506	0.00808857	0.0911209	0.186128	0.00637479	0.0141131	0.162935	0.109842	0.258268	0.276727	0.0622242	0.0291356	0.108232	0.265378	0.0921217	0.00637479	0.0469343	0.0706145	0.0422105	0.296352	0.0839938	0.00808857	0.128064	0.0684388	0.229615	0.0255593	0.0674732	0.0242267	0.145167	0.0905238	0.00814632	0.00637479	0.0902623	0.126145	0.0625199	0.0819214	0.0522747	0.00808857	0.00808857	0.35728	0.173447	0.00814632
ENSG00000227630	0.0178667	0.0434974	0.0887789	0.0605574	0.0996199	0.0937115	0.0637391	0.0546996	0.0622673	0.0634808	0.158163	0.027008	0.0461701	0.148039	0.126495	0.21206	0.0845629	0.142374	0.0816837	0.137564	0.103957	0.00330947	0.0612534	0.0739557	0.141971	0.0300539	0.0310709	0.0811843	0.0894835	0.011716	-0.000485332	0.0649957	0.0692741	0.0684624	0.0644495	0.113629	0.0628062	0.028659	0.0660533	0.0514503	0.144697	0.132694	0.055253	0.0984871	-0.00199915	0.141595	0.054937	0.0396538	0.0990248
ENSG00000252371	0.0191724	-0.000475281	-0.000475281	0.0156538	-0.000475281	0.0186357	0.122474	0.0186357	-0.000883794	0.0191724	0.0191724	-0.00261459	0.0156538	-0.000883794	-0.00261459	0.0156538	0.00683319	-0.000475281	0.0186357	-0.0108742	-0.000883794	-0.0108742	-0.00261459	-0.000475281	0.0191724	-0.000475281	0.264598	0.0191724	-0.000883794	0.0186357	0.145979	0.0186357	-0.000475281	0.0156538	0.0156538	0.0156538	0.0156538	0.144587	-0.00261459	0.0156538	0.202236	0.0186357	0.0191724	-0.0108742	-0.000883794	-0.000883794	-0.0108742	0.0191724	-0.0108742
ENSG00000252638	0.00532245	0.00673322	0.00673322	0.00835129	0.00673322	0.0110542	0.00450304	0.0110542	0.00450304	0.216474	0.00532245	-0.00475923	0.00835129	0.00450304	-0.00475923	0.00835129	0.0151699	0.00673322	0.0110542	-0.00735961	0.00450304	-0.00735961	-0.00475923	0.00673322	0.00532245	0.00673322	-0.00475923	0.00532245	0.00450304	0.0110542	0.00673322	0.0110542	0.00673322	0.00835129	0.00835129	0.00835129	0.00835129	-0.00735961	0.209034	0.00835129	0.100406	0.0110542	0.00532245	-0.00735961	0.00450304	0.00450304	-0.00735961	0.00532245	0.140421
ENSG00000227854	0.17057	0.229391	0.111913	0.35944	0.224663	0.216624	0.249268	0.288596	0.318535	0.332642	0.0726486	0.0797667	0.346751	0.36864	0.344984	0.0189627	0.108164	0.472328	0.29429	0.137039	0.103744	0.381004	0.0797667	0.131493	0.394194	0.187557	0.111553	0.0335057	0.409924	0.514811	0.491957	0.0783312	0.258879	0.0833159	0.330566	0.174838	0.0189627	0.1433	0.224118	0.307876	0.377307	0.0805818	0.0335057	0.250552	0.343284	0.16244	0.279368	0.344689	0.168726
ENSG00000235990	0.00843635	0.396425	0.154096	-0.0173792	0.0862175	0.311436	0.180807	0.152215	0.148999	0.00843635	0.00843635	0.0343419	-0.0173792	0.0804754	0.0343419	0.0915179	0.271041	0.0363202	0.00975993	0.0346409	0.0829135	0.0346409	0.0343419	0.000804356	0.00843635	0.0650743	0.0343419	0.326223	0.0236332	0.00975993	0.270129	0.00975993	0.0483238	0.235877	0.243203	0.0413185	0.341247	0.0346409	0.0343419	0.100644	0.0346409	0.16392	0.149714	0.174346	0.143954	0.0304116	0.0346409	0.00843635	0.203735
ENSG00000268146	0.00105465	0.000673276	0.000673276	0.000812231	0.000673276	0.00102975	-0.000625332	0.00102975	-0.000625332	0.00105465	0.00105465	0.0179642	0.000812231	0.0155303	-0.000309688	0.000812231	4.91e-05	0.000673276	0.00102975	-1.66e-05	-0.000625332	-1.66e-05	-0.000309688	0.000673276	0.00105465	0.000673276	-0.000309688	0.00105465	-0.000625332	0.00102975	0.000673276	0.00102975	0.000673276	0.000812231	0.000812231	0.000812231	0.000812231	-1.66e-05	-0.000309688	0.000812231	-1.66e-05	0.00102975	0.00105465	-1.66e-05	-0.000625332	-0.000625332	-1.66e-05	0.00105465	0.0155688
ENSG00000227728	0.000543643	0.000188865	0.000188865	9.39e-05	0.000188865	0.000541441	1.75e-05	0.000541441	1.75e-05	0.000543643	0.000543643	0.000212666	9.39e-05	1.75e-05	0.000212666	9.39e-05	0.000738612	0.000188865	0.000541441	0.000536097	1.75e-05	0.000536097	0.000212666	0.000188865	0.000543643	0.000188865	0.000212666	0.000543643	1.75e-05	0.000541441	0.000188865	0.000541441	0.000188865	0.0155965	9.39e-05	9.39e-05	9.39e-05	0.000536097	0.000212666	9.39e-05	0.000536097	0.000541441	0.000543643	0.000536097	1.75e-05	1.75e-05	0.000536097	0.000543643	0.000536097
ENSG00000242042	0.00229959	0.00113547	0.00113547	0.00153036	0.00113547	0.00226773	0.000569506	0.00226773	0.000569506	0.00229959	0.00229959	-0.00199185	0.00153036	0.000569506	-0.00199185	0.00153036	0.00310393	0.00113547	0.00226773	0.0011284	0.000569506	0.0011284	-0.00199185	0.00113547	0.00229959	0.00113547	-0.00199185	0.00229959	0.000569506	0.00226773	0.00113547	0.00226773	0.00113547	0.00153036	0.00153036	0.00153036	0.00153036	0.0011284	-0.00199185	0.00153036	0.053298	0.00226773	0.00229959	0.0011284	0.000569506	0.000569506	0.0011284	0.00229959	0.0011284
ENSG00000260698	0.162552	0.153244	0.0269487	0.0624495	0.15075	0.303935	0.0598046	0.0495001	0.292809	0.220296	0.060858	0.17866	0.118755	0.0846052	0.144725	0.174698	0.226906	0.175615	0.0626554	0.0247475	0.10237	0.0960652	0.0665222	0.206532	0.0258133	0.134301	0.100464	0.186348	0.0556364	0.0808835	-0.0122305	0.132862	0.134587	0.331446	0.0630351	0.11094	0.146209	0.12714	0.119416	0.0913473	0.222967	0.077997	0.0984874	0.193553	0.179025	0.0750934	0.0621106	0.0738929	0.143544
ENSG00000228336	0.0561423	0.00653276	0.00653276	7.51e-05	0.00653276	0.0929732	0.000635926	0.000900293	0.106248	-0.00205862	-0.00205862	0.00453242	7.51e-05	0.000635926	-0.00018213	0.078172	-0.000707863	0.00653276	0.000900293	0.0024082	0.000635926	0.0024082	-0.00018213	0.00653276	-0.00205862	0.00653276	-0.00018213	-0.00205862	0.000635926	0.000900293	0.00653276	0.000900293	0.00653276	7.51e-05	7.51e-05	7.51e-05	7.51e-05	0.0024082	-0.00018213	7.51e-05	0.0024082	0.000900293	-0.00205862	0.0024082	0.000635926	0.000635926	0.0024082	-0.00205862	0.0756767
ENSG00000226164	6.47e-05	2.25e-05	2.25e-05	3.62e-05	2.25e-05	6.44e-05	2.08e-06	6.44e-05	2.08e-06	6.47e-05	6.47e-05	2.53e-05	3.62e-05	2.08e-06	2.53e-05	3.62e-05	8.79e-05	2.25e-05	6.44e-05	0.00186647	2.08e-06	3.6e-05	2.53e-05	2.25e-05	6.47e-05	2.25e-05	2.53e-05	6.47e-05	2.08e-06	6.44e-05	2.25e-05	6.44e-05	2.25e-05	3.62e-05	3.62e-05	3.62e-05	3.62e-05	3.6e-05	2.53e-05	3.62e-05	3.6e-05	6.44e-05	6.47e-05	3.6e-05	2.08e-06	2.08e-06	3.6e-05	6.47e-05	3.6e-05
ENSG00000196944	0.00699856	0.123097	-0.0083614	-0.00043357	0.108005	0.139812	0.216336	0.0309778	0.0312966	0.00699856	0.00699856	0.000731082	-0.00043357	1.14e-05	0.0580836	-0.00043357	0.00936015	-0.0083614	-0.00477296	0.0089525	1.14e-05	0.0089525	0.000731082	-0.0083614	0.00699856	-0.0083614	0.000731082	0.217166	1.14e-05	-0.00477296	-0.0083614	0.0637761	-0.0083614	-0.00043357	-0.00043357	-0.00043357	-0.00043357	0.0089525	0.000731082	0.197359	0.0089525	-0.00477296	0.00699856	0.0089525	1.14e-05	1.14e-05	0.0089525	0.00699856	0.0089525
ENSG00000189181	0.00896528	-0.00259077	-0.00259077	0.00609138	-0.00259077	0.000702909	-0.0119882	0.0900716	0.0832154	0.00896528	0.00896528	-0.0023537	0.00609138	-0.0119882	-0.0023537	0.00609138	0.0120909	-0.00259077	0.000702909	0.00896926	-0.0119882	0.00896926	-0.0023537	-0.00259077	0.00896528	0.0728005	-0.0023537	0.00896528	-0.0119882	0.000702909	-0.00259077	0.000702909	-0.00259077	0.00609138	0.00609138	0.00609138	0.00609138	0.00896926	-0.0023537	0.00609138	0.00896926	0.000702909	0.00896528	0.00896926	0.0559258	-0.0119882	0.00896926	0.00896528	0.00896926
ENSG00000228353	-0.000376077	-0.00849782	-0.00849782	0.0165679	-0.00849782	0.0211182	-0.0136388	0.0211182	0.266111	0.34551	-0.000376077	-0.00373724	0.0165679	-0.0136388	-0.00373724	0.0165679	0.0290112	-0.00849782	0.0211182	-0.000630726	-0.0136388	-0.000630726	-0.00373724	-0.00849782	-0.000376077	-0.00849782	-0.00373724	-0.000376077	-0.0136388	0.0211182	-0.00849782	0.0211182	0.340842	0.0165679	0.0165679	0.0165679	0.0165679	-0.000630726	-0.00373724	0.0165679	-0.000630726	0.0211182	-0.000376077	-0.000630726	-0.0136388	-0.0136388	-0.000630726	-0.000376077	-0.000630726
ENSG00000178372	0.00220418	0.000765745	0.000765745	0.00123349	0.000765745	0.00219525	7.09e-05	0.00219525	7.09e-05	0.00220418	0.00220418	-0.00136286	0.00123349	7.09e-05	-0.00136286	0.00123349	0.00299467	0.000765745	0.00219525	0.00217358	7.09e-05	0.00217358	-0.00136286	0.000765745	0.00220418	0.000765745	-0.00136286	0.00220418	7.09e-05	0.00219525	0.000765745	0.00219525	0.000765745	0.00123349	0.00123349	0.00123349	0.00123349	0.00217358	-0.00136286	0.00123349	0.00217358	0.00219525	0.00220418	0.00217358	7.09e-05	7.09e-05	0.00217358	0.00220418	0.00217358
ENSG00000228951	0.00197799	0.00102861	0.00102861	0.00681493	0.116672	0.00636983	0.00947713	0.00636983	0.00947713	0.170767	0.00197799	-0.0050251	0.00681493	0.00947713	-0.0050251	0.230057	0.003531	0.00102861	0.00636983	0.00262576	0.00947713	0.00262576	-0.0050251	0.00102861	0.00197799	0.00102861	-0.0050251	0.00197799	0.00947713	0.00636983	0.00102861	0.00636983	0.00102861	0.00681493	0.00681493	0.176358	0.00681493	0.00262576	-0.0050251	0.00681493	0.00262576	0.00636983	0.00197799	0.00262576	0.00947713	0.00947713	0.00262576	0.00197799	0.00262576
ENSG00000231483	0.00881262	0.00539149	0.00539149	-0.00437417	0.00539149	0.00610402	-0.00530324	0.00610402	-0.00530324	0.00881262	0.00881262	-0.00502276	-0.00437417	0.0963361	-0.00502276	0.128234	0.000854507	0.00539149	0.16664	0.00889245	-0.00530324	0.00889245	-0.00502276	0.00539149	0.00881262	0.00539149	-0.00502276	0.00881262	-0.00530324	0.00610402	0.00539149	0.00610402	0.00539149	-0.00437417	-0.00437417	-0.00437417	-0.00437417	0.00889245	-0.00502276	-0.00437417	0.00889245	0.00610402	0.00881262	0.00889245	-0.00530324	-0.00530324	0.00889245	0.00881262	0.00889245
ENSG00000232591	0.00880219	-0.00358109	-0.00358109	0.0712559	0.110798	0.00466008	0.12452	0.00466008	-0.013031	0.00880219	0.00880219	-0.00374028	-0.00306324	-0.013031	-0.00374028	-0.00306324	0.0143786	-0.00358109	0.00466008	0.00985392	0.151207	0.00985392	-0.00374028	-0.00358109	0.00880219	-0.00358109	-0.00374028	0.00880219	-0.013031	0.00466008	-0.00358109	0.00466008	0.235088	-0.00306324	-0.00306324	-0.00306324	0.219401	0.0659839	0.202881	-0.00306324	0.00985392	0.00466008	0.268108	0.00985392	-0.013031	0.0555909	0.00985392	0.00880219	0.00985392
ENSG00000229919	0.00529745	0.000507131	0.000507131	0.00143069	0.000507131	0.0219675	-0.00211564	0.0186947	0.0305536	0.00529745	0.00529745	0.00130661	0.018768	0.0154952	0.00130661	0.00143069	0.00178945	0.029902	-0.000597225	0.000250202	0.0218678	0.000250202	0.00130661	0.000507131	0.00529745	0.000507131	0.0299578	0.00529745	-0.00211564	0.0328963	0.000507131	0.0178816	0.0208193	0.00143069	0.0253657	0.00143069	0.038375	0.000250202	0.00130661	0.00143069	0.0238197	-0.000597225	0.00529745	0.0264552	0.0257986	0.0108773	0.000250202	0.00529745	0.000250202
ENSG00000271046	0.00472241	0.0027253	0.0027253	0.00342745	0.0027253	0.0046305	-0.0035616	0.0046305	-0.0035616	0.00472241	0.00472241	-0.00205205	0.00342745	0.0813265	-0.00205205	0.00342745	0.00189082	0.0027253	0.0046305	0.00379398	-0.0035616	0.00379398	-0.00205205	0.0027253	0.00472241	0.0027253	-0.00205205	0.00472241	-0.0035616	0.0046305	0.0027253	0.0046305	0.0027253	0.00342745	0.00342745	0.00342745	0.00342745	0.00379398	-0.00205205	0.00342745	0.00379398	0.0046305	0.00472241	0.00379398	-0.0035616	-0.0035616	0.00379398	0.00472241	0.00379398
ENSG00000197889	0.0231451	0.298458	-0.0120088	0.0156541	0.236271	0.0189597	0.213717	0.165459	-0.00468925	0.126941	0.0537582	0.0288434	0.0156541	0.219087	0.289603	0.0156541	0.0834058	0.344575	0.0189597	0.00101541	-0.00468925	0.284149	0.0288434	-0.0120088	0.449826	0.0892374	0.0288434	0.412525	-0.00468925	0.352828	-0.0120088	0.0189597	-0.0120088	0.41194	0.0156541	0.321422	0.0156541	0.00101541	0.0288434	0.0156541	0.385791	0.0189597	0.0231451	0.361649	-0.00468925	0.491843	0.00101541	0.0231451	0.00101541
ENSG00000235623	0.00152917	0.00146481	0.00146481	0.00177852	0.00146481	0.00227806	0.00103931	0.00227806	0.00103931	0.00152917	0.00152917	-0.00218653	0.00177852	0.00103931	0.0328898	0.00177852	0.00312905	0.00146481	0.00227806	0.0103636	0.00103931	0.0015258	-0.00218653	0.00146481	0.0406935	0.00146481	0.0199592	0.00152917	0.00103931	0.00227806	0.00146481	0.00227806	0.00146481	0.00177852	0.00177852	0.00177852	0.00177852	0.0015258	-0.00218653	0.00177852	0.0015258	0.00227806	0.00152917	0.0015258	0.00103931	0.00103931	0.0015258	0.00152917	0.0015258
ENSG00000182531	0.0791154	0.0693651	-0.00100372	0.00225842	-0.00100372	0.00307216	0.000129057	0.00307216	0.000129057	0.00657084	0.00657084	0.0230266	0.00225842	0.0335257	0.0307274	0.00225842	0.0679375	-0.00100372	0.00307216	0.00448251	0.000129057	0.00448251	-0.0102754	-0.00100372	0.0804658	-0.00100372	0.039277	0.00657084	0.000129057	0.00788901	0.0567268	0.00307216	-0.00100372	0.086841	0.00225842	0.00225842	0.00225842	0.00448251	-0.0102754	0.00225842	0.00448251	0.00307216	0.0356599	0.00448251	0.000129057	0.0534969	0.00448251	0.00657084	0.00448251
ENSG00000148483	0.00143522	-0.0046083	0.111974	0.232996	0.282562	0.169759	-0.0187395	0.135794	0.196613	0.00143522	0.0850319	0.00597208	0.170468	0.345743	0.401526	0.0932623	-0.01324	0.209685	0.0282048	0.0211071	0.141153	0.0211071	0.00597208	0.43292	0.166536	0.0673484	0.176939	0.228285	0.0285158	0.259933	0.0692247	0.486263	-0.0046083	0.0201668	0.00639519	0.0278551	0.103699	0.0211071	0.0894012	0.00639519	0.237169	0.061498	0.00143522	0.141359	0.00835262	0.150538	0.0211071	0.00143522	0.448168
ENSG00000228339	0.00113316	0.277787	0.157648	0.00372927	-0.0212161	0.0769548	0.157928	0.283479	-0.00604778	0.138773	0.00113316	0.0955812	0.110853	-0.00604778	-0.00129662	0.262391	0.0150045	-0.0212161	-0.000118381	0.0326085	0.16398	0.166127	-0.00129662	-0.0212161	0.00113316	0.0587881	0.10122	0.284173	-0.00604778	-0.000118381	0.195138	0.121092	0.127338	0.0836851	0.00372927	0.135872	0.379059	0.0672647	0.327048	0.181905	0.118016	0.17548	0.161752	0.43129	0.159465	0.124065	0.0326085	0.0498892	0.0326085
ENSG00000223601	0.0963069	-0.00779487	0.0998569	0.0105386	-0.00779487	0.0888772	-0.000286608	0.00877851	0.057574	-0.00206814	0.114216	0.0268679	0.0105386	-0.000286608	-0.00104292	0.0105386	0.0148292	-0.00779487	0.00877851	0.032402	-0.000286608	0.00321861	0.0196857	0.0406084	-0.00206814	-0.00779487	-0.00104292	-0.00206814	-0.000286608	0.00877851	0.156011	0.00877851	-0.00779487	0.0536222	0.0105386	0.0105386	0.0105386	0.00321861	0.0284643	0.0105386	0.192498	0.00877851	-0.00206814	0.00321861	-0.000286608	-0.000286608	0.00321861	-0.00206814	0.0656888
ENSG00000236983	-0.0106352	0.00374337	0.00374337	0.0181278	0.00374337	0.00461631	-0.000791967	0.00461631	-0.000791967	-0.0106352	0.133674	0.00119273	0.0181278	-0.000791967	0.00119273	0.0181278	0.103284	0.00374337	0.224411	-0.0108157	-0.000791967	-0.0108157	0.0704173	0.133319	-0.0106352	0.00374337	0.00119273	-0.0106352	-0.000791967	0.00461631	0.00374337	0.00461631	0.00374337	0.0181278	0.0181278	0.0181278	0.0181278	-0.0108157	0.0365298	0.0181278	0.146875	0.00461631	-0.0106352	0.145012	-0.000791967	-0.000791967	0.0404807	0.146989	0.0501224
ENSG00000230998	0.00703635	0.00244447	0.00244447	0.00121492	0.00244447	0.00700784	0.000226445	0.00700784	0.000226445	0.00703635	0.00703635	0.00275253	0.00121492	0.000226445	0.00275253	0.00121492	0.00955982	0.00244447	0.00700784	0.00693869	0.000226445	0.00693869	0.00275253	0.00244447	0.00703635	0.00244447	0.00275253	0.00703635	0.000226445	0.00700784	0.00244447	0.00700784	0.00244447	0.00121492	0.00121492	0.00121492	0.00121492	0.00693869	0.00275253	0.201865	0.00693869	0.00700784	0.00703635	0.00693869	0.000226445	0.000226445	0.00693869	0.00703635	0.00693869
ENSG00000239731	0.0125448	0.00940918	0.00940918	-0.000893121	0.00940918	0.00924598	-0.00670985	0.00924598	-0.00670985	0.0125448	0.0125448	-0.00266822	-0.000893121	-0.00670985	-0.00266822	-0.000893121	0.00380678	0.00940918	0.00924598	0.00282971	-0.00670985	0.00282971	0.0566606	0.00940918	0.0125448	0.00940918	-0.00266822	0.0125448	-0.00670985	0.00924598	0.00940918	0.0398621	0.00940918	0.138772	-0.000893121	-0.000893121	-0.000893121	0.00282971	0.139106	-0.000893121	0.00282971	0.00924598	0.0125448	0.121971	0.113389	0.0954701	0.00282971	0.0125448	0.00282971
ENSG00000227313	0.0012386	0.00065265	0.00065265	0.00085399	0.00065265	0.00121868	0.000367222	0.00121868	0.000367222	0.0012386	0.0012386	0.000770417	0.00085399	0.000367222	0.000770417	0.00085399	0.0216429	0.00065265	0.00121868	0.00124064	0.000367222	0.00124064	0.000770417	0.00065265	0.0012386	0.00065265	0.000770417	0.0012386	0.000367222	0.00121868	0.00065265	0.00121868	0.00065265	0.00085399	0.00085399	0.00085399	0.00085399	0.00124064	0.000770417	0.00085399	0.00124064	0.00121868	0.0012386	0.00124064	0.000367222	0.000367222	0.00124064	0.0012386	0.00124064
ENSG00000225355	0.187806	0.0759444	0.27439	0.0470515	0.326746	0.15754	0.37312	0.114019	0.19388	0.237761	0.00789042	0.3688	0.134514	0.0643915	0.0906327	0.16039	0.162152	0.12026	0.0211202	0.11729	0.202809	0.151118	0.0809585	0.14366	0.349673	0.139791	0.101055	0.219273	0.153406	0.1736	0.323003	0.291148	0.125398	0.17491	0.37098	0.177108	0.282468	0.144186	0.172821	0.0990334	0.234551	0.288609	0.159664	0.183178	0.229913	0.191837	0.0855199	0.235278	0.287607
ENSG00000226790	0.022788	0.0546569	0.0446402	0.150671	0.0212922	0.084285	-6.84e-05	0.0303339	0.0301614	0.178458	0.0109502	0.046542	0.00923489	0.124339	0.147173	0.0305537	0.0235778	0.0355662	0.00871979	0.0339036	0.0876276	0.0389083	0.0113057	0.24624	0.0784246	0.0265523	0.233112	0.106884	0.0430008	0.29113	0.0888484	0.0557196	0.0496658	0.0290573	0.0444422	0.0700886	0.0495025	0.0182597	0.0308092	0.0640871	0.166233	0.0473013	0.152912	0.017855	0.0482869	0.118785	0.0468662	-0.00150979	0.271003
ENSG00000150201	0.0058852	0.0107497	0.0107497	0.0130807	0.0107497	0.00560005	0.00758214	0.00560005	0.00758214	0.0058852	0.123218	0.00169751	0.0130807	0.00758214	0.00169751	0.0130807	0.0230919	0.0107497	0.302799	0.00938512	0.00758214	0.00938512	0.112703	0.0107497	0.0058852	0.0107497	0.00169751	0.0058852	0.00758214	0.00560005	0.0107497	0.00560005	0.0107497	0.0130807	0.0130807	0.0130807	0.0130807	0.00938512	0.00169751	0.0130807	0.00938512	0.00560005	0.0058852	0.00938512	0.00758214	0.00758214	0.190991	0.0058852	0.26774
ENSG00000221400	0.00415838	0.00857118	0.0550157	-0.000849514	0.00857118	0.14206	0.000655073	0.000463559	0.000655073	0.0230769	0.00415838	0.156468	-0.000849514	0.000655073	0.00083552	-0.000849514	0.212816	0.00857118	0.000463559	0.00813924	0.111432	0.00813924	0.00083552	0.00857118	0.00415838	0.00857118	0.00083552	0.00415838	0.000655073	0.000463559	0.00857118	0.000463559	0.00857118	0.186361	-0.000849514	-0.000849514	-0.000849514	0.00813924	0.00083552	-0.000849514	0.222536	0.17136	0.215076	0.00813924	0.000655073	0.000655073	0.00813924	0.00415838	0.00813924
ENSG00000227194	-0.00388363	0.136766	0.0052901	0.00312667	0.0052901	0.0128315	4.84e-05	0.00645266	4.84e-05	0.0885389	-0.00388363	0.0346971	0.00312667	4.84e-05	0.0611341	0.00312667	0.0368766	0.0052901	0.0162977	0.0225687	4.84e-05	0.0950392	-0.00608452	0.0052901	-0.00388363	0.0052901	0.0742548	0.0375615	4.84e-05	0.00645266	0.0052901	0.00645266	0.0052901	0.00312667	0.0728541	0.00312667	0.00312667	0.0135817	-0.00608452	0.00312667	0.00825296	0.0387563	-0.00388363	-0.00045125	4.84e-05	0.0702751	-0.00045125	-0.00388363	-0.00045125
ENSG00000215097	0.0605468	0.228031	0.0698048	0.0708933	0.0200271	0.0624586	0.0282281	0.103789	0.0114481	0.0094489	0.108247	0.218823	0.00629693	0.0389243	0.0204214	0.00520213	0.00429111	0.00926652	0.0373339	0.00623837	0.0856548	0.0948437	0.0318985	0.00926652	0.0375625	0.0554698	0.0800882	0.0874819	0.0222925	0.0197139	0.0331489	0.0517617	0.0479606	0.0311179	0.147191	0.0538025	0.0116034	0.0066798	0.0068406	0.187429	0.0729473	0.0511068	-0.0267454	0.0879294	0.0107651	0.00983965	0.00623837	0.0589218	0.0227238
ENSG00000204179	0.0139307	0.01671	0.241678	0.217956	0.01671	0.0147775	-0.0340421	0.487759	0.17527	0.0139307	0.476797	0.0378012	0.0182025	-0.0125372	0.0697672	0.486373	0.04406	0.01671	0.568888	0.551949	0.498267	0.244148	0.513979	0.01671	0.0139307	0.670104	0.0888261	0.554054	0.372533	0.0147775	0.01671	0.0147775	0.01671	0.22679	0.0330132	-0.0257507	0.618739	-0.001933	0.0378012	0.0451633	-0.001933	0.0147775	0.0139307	-0.001933	0.200979	-0.0340421	0.450638	0.0139307	-0.001933
ENSG00000150175	0.00167925	0.000583383	0.000583383	0.000939732	0.000583383	0.00167245	5.4e-05	0.00167245	5.4e-05	0.00167925	0.00167925	0.000656901	0.000939732	5.4e-05	0.000656901	0.000939732	0.00228149	0.000583383	0.00167245	0.000934328	5.4e-05	0.000934328	0.000656901	0.000583383	0.00167925	0.000583383	0.000656901	0.00167925	5.4e-05	0.00167245	0.000583383	0.00167245	0.000583383	0.000939732	0.000939732	0.000939732	0.000939732	0.000934328	0.000656901	0.000939732	0.000934328	0.00167245	0.00167925	0.000934328	5.4e-05	5.4e-05	0.000934328	0.00167925	0.000934328
ENSG00000128802	0.000577334	0.000200569	0.000200569	0.000323083	0.000200569	0.000574994	1.86e-05	0.000574994	1.86e-05	0.000577334	0.000577334	-0.000356969	0.000323083	1.86e-05	-0.000356969	0.000323083	0.000784385	0.000200569	0.000574994	0.00056932	1.86e-05	0.00056932	-0.000356969	0.000200569	0.000577334	0.000200569	-0.000356969	0.000577334	1.86e-05	0.000574994	0.000200569	0.000574994	0.000200569	0.000323083	0.000323083	0.000323083	0.000323083	0.00056932	-0.000356969	0.000323083	0.00056932	0.000574994	0.000577334	0.00056932	1.86e-05	1.86e-05	0.00056932	0.000577334	0.00056932
ENSG00000183675	0.0495281	0.00936676	0.251714	0.315875	0.0235816	-0.00666295	-0.0173853	0.343068	0.191026	0.0240171	0.533355	0.047689	-0.0315555	-0.0173853	0.047689	0.57044	0.0436691	0.00936676	0.494842	0.512299	0.446496	0.161817	0.574472	0.00936676	0.0240171	0.67551	0.047689	0.561192	0.376247	-0.00666295	0.32031	0.511293	0.00936676	0.408864	-0.0315555	0.197806	-0.0315555	-0.00319132	0.047689	0.0521347	-0.00319132	-0.00666295	0.0240171	0.396147	-0.0173853	-0.0173853	0.473701	0.0240171	0.0204602
ENSG00000227781	0.524139	0.843468	0.459843	0.457769	0.214488	0.18244	0.36101	0.427328	0.280175	0.0679953	0.192995	0.746948	0.0566135	0.137552	0.199377	0.115979	0.112093	0.206438	0.263119	0.378364	0.329398	0.672562	0.199319	0.157966	0.228492	0.105243	0.298645	0.490265	0.104023	0.362074	0.246494	-0.0683908	0.141141	0.397129	0.653441	0.175501	0.371549	0.289707	0.156436	0.686336	0.309176	0.647637	0.497509	0.546176	0.184354	0.118293	0.145813	0.120182	0.0929366
ENSG00000213686	0.0604477	0.259559	0.0804219	0.0918431	0.0302809	0.0534455	0.0362502	0.115246	0.0158231	-0.00477354	0.0463481	0.243011	-0.0046698	0.0455337	0.0240927	-0.0046698	-0.0113052	0.00906402	0.0549272	0.0045109	0.110113	0.127768	0.0468507	0.00906402	0.0727636	0.0364934	0.119945	0.0994987	0.0164277	0.0195226	0.0328677	0.0652347	0.0522162	0.0464625	0.16263	0.0348271	0.0479238	0.00537612	0.00718664	0.220284	0.0940717	0.0689301	-0.0217922	0.103671	0.0221005	0.000448966	0.0045109	0.0777751	0.0237743
ENSG00000228418	0.235305	0.00839749	0.00839749	-0.0013482	0.00839749	0.0139908	-0.0032326	0.0139908	-0.0032326	-0.00268337	-0.00268337	0.0100076	-0.0013482	-0.0032326	0.0100076	-0.0013482	-0.000102723	0.00839749	0.0139908	0.014379	0.27125	0.014379	0.0100076	0.00839749	-0.00268337	0.00839749	0.0100076	-0.00268337	-0.0032326	0.0139908	0.00839749	0.0139908	0.00839749	-0.0013482	-0.0013482	-0.0013482	0.269166	0.014379	0.0100076	-0.0013482	0.014379	0.0139908	-0.00268337	0.014379	-0.0032326	-0.0032326	0.014379	-0.00268337	0.014379
ENSG00000232426	0.000817745	0.00028409	0.00028409	0.000457621	0.00028409	0.000814432	-0.000325571	0.000814432	-0.000325571	0.000817745	0.000817745	0.000319891	0.000457621	-0.000325571	0.000319891	0.000457621	0.00111102	0.00028409	0.000814432	0.000806395	-0.000325571	0.000806395	0.000319891	0.00028409	0.000817745	0.00028409	0.000319891	0.000817745	-0.000325571	0.000814432	0.00028409	0.000814432	0.00028409	0.000457621	0.000457621	0.000457621	0.000457621	0.000806395	0.000319891	0.000457621	0.000806395	0.000814432	0.000817745	0.000806395	-0.000325571	-0.000325571	0.000806395	0.000817745	0.000806395
ENSG00000188279	0.00937063	0.000918841	0.0679413	0.00668706	0.000918841	0.00919887	0.00323864	0.00919887	0.00323864	0.00937063	0.00937063	-0.00727524	0.00668706	0.00323864	-0.00727524	0.00668706	0.0126117	0.000918841	0.00919887	0.00941329	0.00323864	0.00941329	-0.00727524	0.000918841	0.00937063	0.184878	-0.00727524	0.00937063	0.00323864	0.00919887	0.000918841	0.00919887	0.000918841	0.00668706	0.00668706	0.00668706	0.00668706	0.00941329	-0.00727524	0.00668706	0.00941329	0.00919887	0.00937063	0.00941329	0.00323864	0.00323864	0.00941329	0.00937063	0.00941329
ENSG00000234736	0.00116623	-0.00222174	-0.00222174	0.00214179	-0.00222174	0.0436866	0.00138418	0.00146573	0.00138418	0.0433032	0.00116623	0.0021868	0.00214179	0.00138418	0.0021868	0.00214179	0.000461794	0.0278925	0.00146573	0.000113579	0.00138418	0.0341283	0.0021868	-0.00222174	0.00116623	0.0236303	0.0021868	0.00116623	0.00138418	0.00146573	-0.00222174	0.00146573	-0.00222174	0.00214179	0.00214179	0.00214179	0.00214179	0.000113579	0.0021868	0.00214179	0.000113579	0.00146573	0.00116623	0.000113579	0.00138418	0.00138418	0.000113579	0.00116623	0.000113579
ENSG00000172538	0.00124211	-0.00414676	-0.00414676	0.0688698	0.0275494	0.0348044	0.123059	0.00915517	-0.00830677	0.00124211	0.00124211	0.0106453	-0.00352976	-0.00830677	0.0106453	-0.00352976	0.150337	-0.00414676	0.038327	0.0128032	-0.00830677	0.0128032	0.0106453	-0.00414676	0.00124211	-0.00414676	0.0106453	0.00124211	-0.00830677	0.00915517	0.171874	0.00915517	-0.00414676	-0.00352976	-0.00352976	-0.00352976	0.0672538	0.0128032	0.0106453	-0.00352976	0.0128032	0.19714	0.125747	0.0128032	-0.00830677	-0.00830677	0.0128032	0.00124211	0.0128032
ENSG00000232706	0.00190062	0.116576	-0.00533008	0.121913	0.017518	0.00629912	0.00383919	0.00629912	0.0212395	0.0269943	0.0249346	0.00203656	-0.00615104	0.00383919	0.0369299	0.043957	0.000383061	0.0459541	0.040112	7.56e-05	0.00383919	7.56e-05	0.00203656	-0.00533008	0.00190062	-0.00533008	0.042083	0.00190062	0.00383919	0.00629912	-0.00533008	0.00629912	0.0218818	0.0416171	0.0253661	-0.00615104	-0.00615104	0.020074	0.00203656	-0.00615104	0.138913	0.0513337	0.00190062	0.0264892	0.0195256	0.00383919	0.0319809	0.00190062	0.0263537
ENSG00000216740	0.0200096	-0.00550745	0.000508919	-0.00144946	0.0192237	0.000412638	0.00952836	0.00714216	0.040184	0.0043645	-0.000948161	0.00816325	-0.00144946	-0.000529361	0.00166723	-0.00144946	0.00108672	0.00250324	0.000412638	-0.000405361	-0.000529361	0.00768256	0.00166723	0.0162454	-0.000948161	0.0113396	0.00166723	-0.000948161	-0.000529361	0.000412638	0.0130974	0.0119579	0.00237345	-0.00144946	0.0152877	0.0212175	-0.00144946	0.0116289	0.00166723	0.0206764	0.0142436	0.000412638	0.0144754	-0.000405361	0.00961984	0.00845636	-0.000405361	-0.000948161	0.0204391
ENSG00000235489	0.148118	0.0517422	0.0729892	0.0265434	0.0737658	0.0980526	0.242113	0.0908992	0.121126	0.0620356	0.0739451	0.126612	0.0925993	0.065241	0.148819	0.104528	0.105324	0.0436575	0.0102033	0.0223002	0.0792688	0.229703	0.00149158	0.0330209	-0.0103939	0.141698	0.0598368	0.0746418	0.0410564	0.0917962	0.269419	0.228928	0.0447345	0.0684846	0.285416	0.111134	0.144085	0.0417664	0.170663	0.0265434	0.0671202	0.196863	0.110547	0.124134	0.0846058	0.0578516	0.0114348	0.0543327	0.0865268
ENSG00000179774	-0.0100986	0.31344	0.0073379	0.0597848	0.0073379	0.0574602	0.00257143	0.0543777	0.026986	-0.0100986	-0.0100986	0.0739583	0.0122441	0.00257143	0.00495421	0.00526874	0.272958	0.0073379	0.0967709	0.00728863	0.0369621	0.00728863	0.00495421	0.0379128	0.105915	0.0743828	0.00495421	0.057765	0.0282954	-0.00114999	0.0353673	-0.00114999	0.0334079	0.162797	-0.0272079	0.0318955	0.0293856	0.0436687	0.04151	0.188683	0.270182	-0.00114999	0.0913014	0.00728863	0.0475012	0.0239997	0.00728863	0.0453663	0.0454715
ENSG00000214881	0.210893	0.195463	0.282564	0.220008	0.145802	0.24678	0.17682	0.0882729	0.168144	0.0650774	0.0705081	0.228468	0.152172	0.175504	0.190221	0.119009	0.0876927	0.208144	0.200068	0.174578	0.154542	0.199673	0.0657215	0.149506	0.148165	0.251862	0.20143	0.218331	0.265093	0.165106	0.149137	0.216189	0.138096	0.0568127	0.119029	0.105399	0.207978	0.0696324	0.170374	0.0624369	0.246925	0.167853	0.11211	0.163418	0.132669	0.198597	0.117543	0.107061	0.252634
ENSG00000236154	0.0070168	0.27266	-0.0233884	-0.0259988	0.0199334	0.0307391	0.00515562	0.0307391	0.00515562	0.0070168	0.0070168	0.00565581	-0.0259988	0.00515562	0.00565581	0.112511	0.0227506	-0.0233884	0.0307391	0.00270068	0.00515562	0.00270068	0.00565581	0.0902674	0.0070168	-0.0233884	0.344278	0.0070168	0.00515562	0.0307391	0.201449	0.0307391	0.130124	0.203709	0.144374	-0.0259988	-0.0259988	0.00270068	0.00565581	0.0519797	0.152093	0.0307391	0.302454	0.00270068	0.185941	0.00515562	0.00270068	0.0070168	0.196161
ENSG00000122859	0.00350472	0.0695735	-0.00259891	0.000179237	-0.00259891	0.0100476	0.000376667	0.0100476	0.000376667	0.111635	0.00350472	-0.00168388	0.000179237	0.000376667	0.0105213	0.0392453	0.0139035	-0.00259891	0.0100476	0.00476748	0.000376667	0.00476748	-0.00168388	0.0808354	0.00350472	-0.00259891	0.0989711	0.00350472	0.000376667	0.0100476	-0.00259891	0.0100476	-0.00259891	0.000179237	0.0549255	0.000179237	0.000179237	0.00476748	-0.00168388	0.000179237	0.069234	0.0100476	0.00350472	0.00476748	0.0778247	0.000376667	0.00476748	0.00350472	0.00476748
ENSG00000148734	0.044978	0.0442534	0.013508	0.0105994	0.00393794	0.0145943	0.00367114	0.00994832	0.0024033	-0.00189472	-0.00189472	-0.0115806	-0.0140933	0.0545318	0.0510449	0.064609	0.011967	0.0698968	0.0219305	0.00480511	0.0267622	0.00480511	-0.0115806	0.00393794	-0.00189472	0.00393794	0.116803	0.0228939	0.0938541	0.00994832	0.00393794	0.0152738	0.0187495	0.0344651	-0.0140933	0.030507	0.102764	0.0737295	0.00578805	0.0177864	0.0138094	0.00994832	0.029569	0.0162642	-0.00520266	-0.00520266	0.00480511	0.145198	0.00480511
ENSG00000237882	0.0322603	0.0420101	0.0789921	0.235161	0.0613774	0.0820148	0.189503	0.0978036	-0.00807722	0.064146	0.329	0.0118044	0.0343954	0.111944	0.0118044	0.0033283	0.0134798	0.05374	0.227303	0.242727	-0.000895418	0.0580171	0.200627	0.0173882	0.0740541	0.0234173	0.0995797	0.0357542	0.134227	-0.0105793	0.0345891	0.11821	0.0754381	0.0246234	0.0475713	0.0190597	0.0174837	0.0484107	0.027443	0.0213278	0.0395552	0.0300485	0.0916778	0.0400116	0.0550601	0.0196796	0.28332	0.0213278	0.0447978
ENSG00000263626	0.0122068	0.01451	0.01451	0.00147177	0.01451	0.0175618	-0.000206038	0.0175618	-0.000206038	0.0122068	0.0122068	0.0109262	0.00147177	-0.000206038	-0.00108576	0.00147177	0.0242938	0.01451	0.0175618	0.00945577	-0.000206038	0.00945577	0.114711	0.01451	0.0122068	0.01451	0.167651	0.0727686	-0.000206038	0.0175618	0.01451	0.0175618	0.01451	0.00147177	0.00147177	0.00147177	0.179321	0.108297	0.083276	0.00147177	0.00945577	0.0175618	0.0122068	0.00945577	-0.000206038	-0.000206038	0.00945577	0.0122068	0.00945577
ENSG00000199664	0.171551	0.220795	-0.00832585	0.179157	-0.00832585	0.0192548	-0.00177325	0.0192548	0.158411	0.192567	0.228941	0.0249046	0.0110086	0.215479	0.0249046	-0.0200174	0.323656	0.0895833	0.0192548	0.0129388	-0.00177325	0.0129388	0.0249046	0.0705149	0.196694	-0.00832585	0.0249046	0.327308	0.154608	0.222167	0.226298	0.0192548	0.268308	0.0779571	0.28914	0.197431	0.148775	0.0129388	0.297176	-0.0200174	0.0478956	0.262391	0.112221	0.239326	-0.00177325	-0.00177325	0.288366	-0.00232777	0.144603
ENSG00000213513	0.0689971	0.210103	0.136408	0.0492631	0.0352584	0.161056	0.0229237	0.0639999	0.182964	0.267119	0.114956	0.208975	0.110958	0.271024	0.00497781	0.138096	0.418209	0.200701	0.047943	0.109279	0.124427	0.100461	0.042473	0.165808	0.0909655	0.218489	0.20512	0.0578261	0.150227	0.0613541	0.0619193	0.13633	0.236731	0.380598	0.161946	0.243781	0.232637	0.177342	0.328281	0.123753	0.291883	0.392564	0.102463	0.225148	0.224704	0.0441627	0.0266413	0.0620019	0.344951
ENSG00000228683	0.0026437	0.00130045	0.00130045	0.0017558	0.00130045	0.000746186	0.000647475	0.000746186	0.000647475	0.0026437	0.0026437	-0.00137362	0.0017558	0.000647475	-0.00137362	0.0017558	0.00356869	0.00130045	0.000746186	0.00264002	0.000647475	0.00264002	-0.00137362	0.00130045	0.0026437	0.00130045	-0.00137362	0.0026437	0.000647475	0.000746186	0.00130045	0.000746186	0.00130045	0.0017558	0.0017558	0.0017558	0.0017558	0.00264002	-0.00137362	0.0017558	0.00264002	0.0595696	0.0026437	0.00264002	0.000647475	0.000647475	0.00264002	0.0026437	0.00264002
ENSG00000219430	0.00642886	-0.00433636	-0.00433636	-0.0027076	-0.00433636	0.115932	0.00293871	0.00456086	0.00293871	0.00642886	0.00642886	-0.00243598	-0.0027076	0.00293871	-0.00243598	-0.0027076	0.00862532	-0.00433636	0.00456086	0.00650079	0.00293871	0.00650079	0.0743947	-0.00433636	0.00642886	0.0583243	-0.00243598	0.00642886	0.00293871	0.00456086	0.0890643	0.00456086	-0.00433636	-0.0027076	-0.0027076	-0.0027076	-0.0027076	0.00650079	-0.00243598	0.0912402	0.00650079	0.00456086	0.00642886	0.00650079	0.00293871	0.00293871	0.00650079	0.00642886	0.00650079
ENSG00000185303	0.00225027	-0.000482793	0.0612577	0.0667573	0.0210549	0.00160271	-0.00156076	0.0599444	0.0280689	0.00225027	0.00225027	0.00633259	0.00084961	0.0404668	0.00633259	0.00084961	0.00864453	-0.000482793	0.00160271	0.00203723	0.0584706	0.00203723	0.00633259	-0.000482793	0.00225027	0.0394289	0.00633259	0.00225027	-0.00156076	0.00160271	0.0315522	0.00160271	-0.000482793	0.00084961	0.00084961	0.00084961	0.00084961	0.00203723	0.00633259	0.00084961	0.00203723	0.00160271	0.0463427	0.00203723	-0.00156076	-0.00156076	0.00203723	0.00225027	0.00203723
ENSG00000253626	0.0989486	0.0438205	0.135602	0.0648895	0.103328	0.108247	0.111563	0.15957	0.071519	0.141976	0.0540485	0.0423619	0.151229	0.137427	0.154975	0.0547159	0.0296867	0.0880761	0.0416878	0.066806	0.0612126	0.054579	0.0539896	0.140305	0.0854535	0.0670244	0.0972518	0.1795	0.108123	0.091514	0.0847939	0.130519	0.0804407	0.0253997	0.113681	0.100382	0.0781369	0.103956	0.0807739	0.0837291	0.147758	0.0863063	0.0799893	0.118139	0.167631	0.096025	0.0292602	0.104758	0.112495
ENSG00000226676	0.0703715	-0.000235814	-0.000235814	0.0076836	0.120963	0.00892003	-0.00237016	0.00892003	0.110947	0.00374091	0.00374091	-0.00874256	0.0076836	-0.00237016	-0.00874256	0.0076836	0.0122949	-0.000235814	0.00892003	0.00937398	-0.00237016	0.00937398	-0.00874256	-0.000235814	0.00374091	-0.000235814	-0.00874256	0.00374091	-0.00237016	0.00892003	-0.000235814	0.00892003	-0.000235814	0.0076836	0.0076836	0.0076836	0.0076836	0.00937398	-0.00874256	0.0076836	0.00937398	0.00892003	0.117344	0.00937398	-0.00237016	-0.00237016	0.00937398	0.00374091	0.00937398
ENSG00000234743	0.36667	0.283861	0.570603	0.395742	0.377409	0.40659	0.414806	0.510231	0.303368	0.442929	0.180079	0.215508	0.376628	0.401242	0.320638	0.155606	0.219603	0.287829	0.157714	0.354909	0.139392	0.401098	0.14507	0.175764	0.235254	0.268436	0.35931	0.56332	0.148582	0.431944	0.357587	0.426701	0.322704	0.257817	0.1945	0.440289	0.245676	0.272056	0.383294	0.180981	0.19508	0.222942	0.340431	0.288654	0.407968	0.335663	0.280857	0.358472	0.470012
ENSG00000170788	0.00129243	0.0368266	-2.44e-05	0.000723258	-2.44e-05	0.00128719	4.16e-05	0.00128719	4.16e-05	0.00129243	0.00129243	0.000505579	0.000723258	4.16e-05	0.000505579	0.000723258	0.00175593	-2.44e-05	0.00128719	0.00127449	4.16e-05	0.00127449	0.000505579	-2.44e-05	0.00129243	-2.44e-05	0.000505579	0.00129243	4.16e-05	0.00128719	-2.44e-05	0.00128719	-2.44e-05	0.000723258	0.000723258	0.000723258	0.000723258	0.00127449	0.000505579	0.000723258	0.00127449	0.00128719	0.00129243	0.00127449	4.16e-05	4.16e-05	0.00127449	0.00129243	0.00127449
ENSG00000133665	0.00595253	0.303952	0.0328687	0.0869206	0.0118822	-0.000737192	-0.0205385	-0.000737192	0.0246243	0.00595253	0.0434209	0.0279202	0.290075	0.284422	0.0279202	-0.010941	0.00747053	0.0118822	0.0466171	0.010378	0.0970049	0.010378	0.0279202	0.279568	0.00595253	0.0118822	0.0279202	0.221963	-0.0205385	0.0451261	0.0118822	0.324185	0.0118822	-0.010941	-0.010941	-0.010941	0.0231576	0.010378	0.0279202	-0.010941	0.010378	-0.000737192	0.00595253	0.236193	-0.0205385	-0.0205385	0.010378	0.00595253	0.010378
ENSG00000178217	0.00389524	0.109119	0.00644652	0.0118861	0.0256329	-0.0095757	-0.000340741	-0.0095757	-0.000340741	0.00389524	0.00389524	-0.000998713	0.0172519	0.0121086	0.0535324	0.0351516	0.0230121	0.00644652	-0.0095757	-0.00100711	0.176018	-0.00100711	-0.000998713	0.0372194	0.00389524	0.176781	-0.000998713	0.0745793	0.0196055	0.00703516	0.00644652	0.00726177	0.0132907	-0.00609044	-0.00609044	-0.00609044	0.0173989	-0.00100711	-0.000998713	0.120207	0.103321	0.102051	0.00389524	0.02057	-0.000340741	0.00810167	0.0144749	0.00389524	0.0717436
ENSG00000230507	-0.0083811	-0.00784018	-0.0122002	0.00876569	-0.0122002	0.016065	-0.0167454	0.016065	0.109111	-0.0083811	-0.0083811	0.101319	0.00497411	-0.00169054	0.00454966	0.0693805	0.0204442	0.0709716	0.0169235	-0.00380393	0.0766746	0.0200362	0.0105444	-0.00817478	-0.0083811	0.0539605	0.0157542	0.122619	-0.0167454	0.017232	0.170286	0.016065	-0.00550694	-0.00481984	0.094712	-0.000264918	0.0102396	0.0109294	0.00454966	-0.00481984	0.0624611	0.239988	-0.00487954	0.110927	0.113987	-0.0141635	0.00570672	0.122295	0.0195394
ENSG00000236417	0.00126131	-0.000266189	0.0281054	-1.3e-05	-0.000266189	0.00124346	0.000320498	0.00124346	0.000320498	0.00126131	0.00126131	0.000737809	-1.3e-05	0.000320498	0.000737809	-1.3e-05	0.00170215	-0.000266189	0.00124346	0.00126024	0.000320498	0.00126024	0.000737809	-0.000266189	0.00126131	-0.000266189	0.000737809	0.00126131	0.000320498	0.00124346	-0.000266189	0.00124346	-0.000266189	-1.3e-05	-1.3e-05	-1.3e-05	0.0285238	0.00126024	0.000737809	-1.3e-05	0.00126024	0.00124346	0.00126131	0.00126024	0.000320498	0.000320498	0.00126024	0.00126131	0.00126024
ENSG00000152779	0.103311	0.606477	0.0966956	0.496395	0.132314	0.0673189	0.0505632	0.0417012	0.200058	0.448344	0.267396	0.648549	0.511552	0.101813	0.0675188	0.126198	0.296794	0.120603	0.279154	0.329427	0.173861	0.000556834	0.19724	0.118055	0.0615235	0.288869	0.0520279	0.456775	0.174403	0.254811	0.0978115	0.094438	0.0669085	0.0372382	0.014886	0.0832928	0.096259	0.0770537	0.141397	0.20038	0.0979696	0.0884306	0.0544728	0.0940732	0.0582321	0.111896	0.393357	0.189808	0.0307272
ENSG00000234452	0.00760188	0.00264094	0.00264094	0.21809	0.00264094	0.00757108	0.000244645	0.00757108	0.000244645	0.00760188	0.00760188	0.00297375	0.00131257	0.000244645	0.00297375	0.00131257	0.0103282	0.00264094	0.00757108	0.00749637	0.000244645	0.00749637	0.00297375	0.00264094	0.00760188	0.00264094	0.00297375	0.00760188	0.000244645	0.00757108	0.00264094	0.00757108	0.00264094	0.00131257	0.00131257	0.00131257	0.00131257	0.00749637	0.00297375	0.00131257	0.00749637	0.00757108	0.00760188	0.00749637	0.000244645	0.000244645	0.00749637	0.00760188	0.00749637
ENSG00000213432	0.164487	0.130005	-0.00398056	0.113264	0.0966446	0.212526	0.074356	0.0644794	0.270047	0.0995672	0.0275002	0.13821	0.120577	0.117254	0.141086	0.0614341	0.109087	0.160575	0.0752059	0.054109	0.0690866	0.15371	0.027229	0.11128	0.174616	0.199694	0.180823	0.0489147	0.0633638	0.286939	0.068546	0.0604139	0.115788	0.0333972	0.196878	0.0368429	0.0318681	0.177737	0.0568574	0.219939	0.173187	0.0655879	0.0858594	0.167356	0.259177	0.130851	0.0828198	0.290631	0.216824
ENSG00000180764	0.0198966	0.116856	0.0857916	0.189905	0.150332	0.024557	0.0592976	0.120268	0.0490588	0.115805	0.057964	0.0890969	0.0345898	0.227205	0.0974125	0.0385606	0.0347067	0.0150671	0.110439	0.0998171	0.0488988	0.0523566	0.0352582	0.113161	0.0439545	0.0837186	0.0522529	0.0952178	0.0459718	0.0733514	0.00891332	0.125627	0.0174216	0.0226629	0.0722783	0.0906371	0.0350812	0.0576943	0.140629	0.0689191	0.0525265	0.0384948	0.0863825	0.0373074	0.124107	0.0505897	0.0143058	1.51e-05	0.0563617
ENSG00000212325	0.0111844	0.0069589	0.0069589	0.00223052	0.0069589	0.00543902	0.129099	0.00543902	-0.0130742	0.0111844	0.0111844	0.00833128	0.00223052	0.110429	0.00833128	0.00223052	0.0150139	0.0069589	0.00543902	0.00527611	-0.0130742	0.00527611	0.00833128	0.0069589	0.0111844	0.0069589	0.00833128	0.0111844	-0.0130742	0.00543902	0.0069589	0.00543902	0.0069589	0.0654353	0.00223052	0.00223052	0.00223052	0.20371	0.00833128	0.00223052	0.00527611	0.202678	0.0111844	0.00527611	-0.0130742	-0.0130742	0.00527611	0.0111844	0.00527611
ENSG00000237579	0.00997109	-0.00201941	-0.00201941	-0.00381795	-0.00201941	0.00973135	0.00468584	0.00973135	0.00468584	0.00997109	0.00997109	-0.00314542	-0.00381795	0.00468584	-0.00314542	-0.00381795	0.0030376	-0.00201941	0.00973135	0.0100903	0.00468584	0.0100903	-0.00314542	-0.00201941	0.00997109	0.0875534	0.098212	0.00997109	0.00468584	0.00973135	-0.00201941	0.00973135	-0.00201941	-0.00381795	-0.00381795	-0.00381795	-0.00381795	0.0100903	-0.00314542	0.128198	0.0100903	0.00973135	0.00997109	0.0100903	0.00468584	0.00468584	0.0100903	0.00997109	0.0100903
ENSG00000270973	0.00131491	0.000456809	0.000456809	0.000227038	0.000456809	0.00130959	4.23e-05	0.00130959	4.23e-05	0.00131491	0.00131491	0.000514376	0.000227038	4.23e-05	0.000514376	0.000227038	0.00178648	0.000456809	0.00130959	0.00129666	4.23e-05	0.00129666	0.000514376	0.000456809	0.00131491	0.000456809	0.000514376	0.00131491	4.23e-05	0.00130959	0.000456809	0.00130959	0.000456809	0.000227038	0.000227038	0.000227038	0.0377234	0.00129666	0.000514376	0.000227038	0.00129666	0.00130959	0.00131491	0.00129666	4.23e-05	4.23e-05	0.00129666	0.00131491	0.00129666
ENSG00000065618	0.558099	0.384649	0.131279	-0.00794564	0.059587	0.0613514	0.0325324	0.0394679	0.184033	0.0851444	0.0344262	0.0240075	0.264663	0.0769113	0.235372	0.369043	0.0242679	0.307608	0.0583551	0.0210592	0.0949549	0.0393852	0.0446978	0.0218981	0.201134	0.311178	0.0240075	0.103154	0.0438208	0.322164	-0.0129605	0.556724	0.013616	0.00805416	0.0855197	0.148162	0.120041	0.454523	0.235002	0.0103872	0.278118	0.0394679	0.268311	0.0210592	0.0405237	0.00989199	0.0210592	0.389199	0.0753963
ENSG00000216083	0.0183239	-0.0024365	0.047625	0.00225624	-0.0024365	0.000703747	0.00438012	0.000703747	0.00438012	-0.00550465	-0.00550465	0.000128137	0.00225624	0.00438012	0.0272493	0.00225624	0.0010795	0.0212126	0.000703747	0.00444571	0.00438012	0.00444571	0.000128137	-0.0024365	0.0286043	0.0253189	0.000128137	0.0316512	0.00438012	0.02118	-0.0024365	0.0376091	-0.0024365	0.00225624	0.0337288	0.00225624	0.00225624	0.0138314	0.000128137	0.00225624	0.0212947	0.000703747	-0.00550465	0.00444571	0.00438012	0.00438012	0.00444571	0.0400745	0.0174215
ENSG00000233518	-0.00146815	0.141789	0.00128676	0.00464206	0.00128676	0.00684496	-0.00749006	0.00684496	-0.00749006	-0.00146815	-0.00146815	0.00470278	0.00464206	-0.00749006	0.00470278	0.00464206	0.0252322	0.00128676	0.00684496	0.00701222	0.120774	0.00701222	0.00470278	0.00128676	0.0958727	0.00128676	0.00470278	-0.00146815	-0.00749006	0.00684496	0.00128676	0.00684496	0.00128676	0.00464206	0.00843195	0.00464206	0.00464206	0.00701222	0.00470278	0.00464206	0.00701222	0.00684496	-0.00146815	0.00701222	0.0321604	-0.00590405	0.00701222	-0.00146815	0.00701222
ENSG00000225292	0.00655817	0.0192216	0.0192216	0.00282674	0.0192216	0.180274	-0.00515445	0.1683	-0.00515445	0.200083	0.00655817	-0.0125456	0.00282674	0.133363	0.0607564	0.00282674	0.0112565	0.0192216	0.00326266	0.0240296	-0.00515445	0.0240296	-0.0125456	0.0192216	0.00655817	0.0192216	-0.0125456	0.00655817	-0.00515445	0.00326266	0.0192216	0.00326266	0.0192216	0.00282674	0.00282674	0.00282674	0.117545	0.0240296	-0.0125456	0.221564	0.0240296	0.100127	0.00655817	0.0240296	-0.00515445	-0.00515445	0.0240296	0.00655817	0.0240296
ENSG00000148735	0.101183	0.0121991	0.35955	-0.010738	-0.00253319	0.208252	0.042172	0.0820159	0.051807	0.323707	0.0352831	-0.00687053	0.0235335	0.0299678	0.243282	0.207201	0.0269379	-0.00253319	0.0157078	0.0173219	0.0995125	0.0173219	-0.00687053	0.213169	0.0352831	0.0630566	0.236168	0.0352831	0.69108	0.0157078	0.187413	0.0157078	0.635399	-0.010738	0.622867	0.0462779	0.135845	0.526562	-0.00687053	-0.010738	0.114026	0.0157078	0.0673591	0.0173219	0.0140828	0.0502911	0.0173219	0.0352831	0.0476705
ENSG00000228169	0.128998	0.240107	0.0194336	0.161781	0.214311	0.165133	0.104235	0.0479803	0.00930781	0.239749	0.0820139	0.10425	0.163548	0.0957091	0.257768	0.0972629	0.153506	0.101876	0.160795	0.133374	0.226129	0.105278	0.101407	0.045769	0.099267	0.106235	0.256103	0.302957	0.0645624	0.161842	0.210304	0.164927	0.0738818	0.0463857	0.29624	0.156605	0.234311	0.0822544	0.0743234	0.0310061	0.13724	-0.000142849	0.0207629	0.0299059	0.102578	0.214262	0.0922366	0.155785	0.268132
ENSG00000228484	0.000106854	0.0515665	-0.00041386	0.0419632	-0.00041386	0.000332035	0.00159985	0.000332035	0.00159985	0.000106854	0.000106854	5.41e-05	-0.00113276	0.00159985	5.41e-05	-0.00113276	0.000324676	-0.00041386	0.0323689	0.00188571	0.00159985	0.00188571	0.0252696	-0.00041386	0.000106854	-0.00041386	5.41e-05	0.000106854	0.00159985	0.000332035	-0.00041386	0.000332035	-0.00041386	-0.00113276	-0.00113276	-0.00113276	-0.00113276	0.00188571	5.41e-05	-0.00113276	0.00188571	0.000332035	0.000106854	0.00188571	0.00159985	0.00159985	0.00188571	0.000106854	0.0553813
ENSG00000165862	0.0010043	0.000348899	0.000348899	0.000562018	0.000348899	0.00100023	3.23e-05	0.00100023	3.23e-05	0.0010043	0.0010043	-0.000620964	0.000562018	3.23e-05	-0.000620964	0.000562018	0.00136447	0.000348899	0.00100023	0.000990358	3.23e-05	0.000990358	-0.000620964	0.000348899	0.0010043	0.000348899	-0.000620964	0.0010043	3.23e-05	0.00100023	0.000348899	0.00100023	0.000348899	0.000562018	0.000562018	0.000562018	0.000562018	0.000990358	-0.000620964	0.000562018	0.000990358	0.00100023	0.0010043	0.000990358	3.23e-05	3.23e-05	0.000990358	0.0010043	0.000990358
ENSG00000148704	0.0816706	0.294692	0.0756896	-0.00457751	-0.0167501	0.0246891	-0.00481279	0.0246891	0.348827	-0.00338745	-0.00338745	-0.00726699	-0.00457751	-0.00481279	0.107461	-0.00457751	0.0340052	-0.0167501	0.0246891	0.0237325	-0.00481279	0.0237325	-0.00726699	-0.0167501	-0.00338745	0.0313777	-0.00726699	0.325733	-0.00481279	0.0246891	-0.0167501	0.0246891	-0.0167501	-0.00457751	-0.00457751	-0.00457751	-0.00457751	0.0237325	-0.00726699	0.318753	0.0237325	0.0246891	-0.00338745	0.0464683	-0.00481279	-0.00481279	0.0237325	-0.00338745	0.0237325
ENSG00000236762	0.00279817	0.0009721	0.0009721	0.00156589	0.0009721	0.00278683	9.01e-05	0.00278683	9.01e-05	0.00279817	0.00279817	-0.00173012	0.00156589	9.01e-05	-0.00173012	0.00156589	0.00380168	0.0009721	0.00278683	0.00275933	9.01e-05	0.00275933	-0.00173012	0.0009721	0.00279817	0.0009721	-0.00173012	0.00279817	9.01e-05	0.00278683	0.0009721	0.00278683	0.0009721	0.00156589	0.00156589	0.00156589	0.00156589	0.00275933	-0.00173012	0.00156589	0.00275933	0.00278683	0.00279817	0.00275933	9.01e-05	9.01e-05	0.00275933	0.00279817	0.00275933
ENSG00000138152	-0.0177272	0.000570743	0.364613	0.0923215	0.2467	-0.00664818	0.00574365	-0.00664818	0.00574365	0.13626	0.188237	0.113525	0.0968467	0.0229473	0.0435681	0.0478199	0.469267	0.000570743	0.111366	0.302066	0.0666365	0.297288	0.0789983	0.000570743	0.0571892	0.000570743	0.0435681	0.152163	0.00574365	-0.00664818	0.0525996	-0.00664818	0.0346528	-0.0194489	-0.0194489	0.21645	0.1646	-0.0357602	0.0435681	-0.0194489	0.210617	0.131914	-0.0177272	0.0491582	0.00574365	0.0542921	0.111722	0.112485	0.0810265
ENSG00000227586	0.0976816	0.15618	0.0438939	0.0919542	0.240112	0.089501	0.0334892	0.125801	0.155986	0.0530763	-0.000608695	0.0913618	0.16766	0.043445	0.0731336	0.0534494	0.0859503	0.127166	0.0416143	0.0597205	0.0399013	0.248362	0.0459032	0.109727	0.167935	0.078908	0.0226727	0.108063	0.106765	0.257931	0.0356857	0.0479419	0.117571	0.0395017	0.0462152	0.044263	0.044493	0.156092	0.177152	0.191184	0.122615	0.0806806	0.106886	0.0614493	0.175717	0.117024	0.0444755	0.229357	0.0968867
ENSG00000265463	0.00112872	0.000392123	0.000392123	0.000631644	0.000392123	0.00112414	3.63e-05	0.00112414	3.63e-05	0.00112872	0.00112872	0.000441538	0.000631644	3.63e-05	0.000441538	0.000631644	0.000910096	0.000392123	0.00112414	0.00111305	3.63e-05	0.00111305	0.000441538	0.000392123	0.00112872	0.000392123	0.000441538	0.00112872	3.63e-05	0.00112414	0.000392123	0.00112414	0.000392123	0.000631644	0.000631644	0.000631644	0.000631644	0.00111305	0.000441538	0.000631644	0.00111305	0.00112414	0.00112872	0.00111305	3.63e-05	3.63e-05	0.00111305	0.00112872	0.00111305
ENSG00000186766	0.0219878	-0.00170898	-0.00170898	0.0470037	0.019081	0.0996169	0.120872	0.0257993	0.0439923	-0.0166747	0.0509296	0.137242	-0.00657904	0.00139003	0.0154474	0.115246	0.0546045	-0.00170898	0.0358892	0.0437861	0.00139003	9.03e-05	0.0245229	-0.00170898	-0.0166747	0.0376031	0.00149603	0.0738441	0.00139003	0.0119508	0.104712	0.0119508	0.0399246	0.0739367	-0.00657904	-0.00657904	0.033598	9.03e-05	0.0187944	0.0138074	0.0625282	0.0119508	0.0377436	0.025512	0.00139003	0.00139003	9.03e-05	0.0461159	9.03e-05
ENSG00000227374	0.00992995	0.000471562	0.0709991	-0.011542	0.000471562	0.010457	-0.00187147	0.010457	-0.00187147	0.00992995	0.00992995	0.0091096	-0.011542	-0.00187147	0.0091096	0.0567111	0.288796	0.000471562	0.0759763	0.15173	-0.00187147	0.00324161	0.0091096	0.000471562	0.205497	0.0917024	0.0091096	0.00992995	-0.00187147	0.010457	0.287555	0.010457	0.000471562	-0.011542	0.0671877	0.209741	-0.011542	0.00324161	0.0091096	0.208826	0.240326	0.296044	0.00992995	0.00324161	0.098413	0.150198	0.00324161	0.00992995	0.00324161
ENSG00000233319	0.00528034	-0.000662577	-0.000662577	0.00577251	-0.000662577	0.00737939	-0.0068695	0.00737939	-0.0068695	0.00528034	0.00528034	0.0729579	0.00577251	-0.0068695	0.00242738	0.0266133	0.140553	0.0857512	0.00737939	0.0837124	0.126491	0.0933081	0.00242738	-0.000662577	0.0905689	0.124819	0.00242738	0.00528034	-0.0068695	0.00737939	-0.000662577	0.00737939	-0.000662577	0.00577251	0.0664532	0.00577251	0.00577251	-0.00349881	0.00242738	0.202279	0.0052413	0.00737939	0.00528034	0.163643	-0.0068695	0.0507091	-0.00349881	0.190355	-0.00349881
ENSG00000231705	0.0894072	0.00263826	0.00263826	0.0144733	0.00263826	0.0159961	-0.0012022	0.0159961	-0.0012022	0.00117864	0.00117864	-0.00893745	0.0144733	-0.0012022	-0.00893745	0.0144733	0.0221066	0.00263826	0.0159961	0.0169592	-0.0012022	0.0169592	-0.00893745	0.00263826	0.00117864	0.00263826	0.13411	0.00117864	0.0969832	0.0159961	0.00263826	0.0159961	0.110152	0.0144733	0.0144733	0.0144733	0.0144733	0.0169592	0.0951162	0.0144733	0.0169592	0.0159961	0.00117864	0.0169592	0.175713	-0.0012022	0.0169592	0.00117864	0.0169592
ENSG00000180066	-0.0011889	-0.00347577	0.0334522	-0.0121763	0.0691357	0.00189103	-0.00434276	0.0698943	-0.00434276	-0.0011889	-0.0011889	-0.00448816	-0.0121763	0.0748564	-0.00448816	0.0549606	0.00599411	-0.00347577	0.00189103	0.0138802	-0.00434276	0.0138802	-0.00448816	-0.00347577	0.0531913	-0.00347577	0.095726	-0.0011889	0.160124	0.121307	-0.00347577	0.045754	0.151203	-0.0121763	0.175945	0.0651837	0.0778133	0.240187	-0.00448816	-0.0121763	0.0138802	0.00189103	-0.0011889	0.0138802	-0.00434276	0.0222171	0.0138802	0.18985	0.0138802
ENSG00000229081	0.040457	0.33171	-0.0110896	-0.0170788	0.0245608	0.182269	-0.0150118	0.0747242	0.023663	0.0208263	0.0145336	0.0228893	-0.0170788	0.157222	0.0134044	0.104761	0.342622	0.063846	0.044296	-0.00580061	0.0392718	0.158462	0.0134044	0.0723701	0.0175338	-0.0110896	0.175461	0.0896171	-0.0150118	0.0182513	0.0292036	0.0474597	0.0594579	0.105657	0.0314964	0.321915	0.0279808	-0.00580061	0.0134044	0.0339358	0.277258	0.0182513	0.365113	0.0629312	0.00102904	0.0808673	0.0334411	0.0814429	0.0733866
ENSG00000235264	0.00808765	0.111982	0.0462426	0.0643095	0.108731	0.0645913	0.0348036	0.0380666	0.0776792	0.084696	0.00615883	0.051404	0.0423216	0.0715828	0.0356613	0.0351379	0.0471235	0.0411854	0.0377786	0.0197948	0.087708	0.182683	0.0108892	-0.0155462	0.117672	0.0718576	0.103083	0.0394031	0.0284052	0.12595	0.0944021	0.066667	0.0772875	-0.00183391	0.0960852	0.0526507	0.0303091	0.0988446	0.0296368	0.0892728	0.0924516	0.104908	0.0566951	0.0726947	0.183239	0.0513333	0.042213	0.0956111	0.0428985
ENSG00000166917	0.00397999	0.00312553	0.00312553	-0.00359149	0.00312553	-0.000622688	0.00193664	-0.000622688	0.00193664	0.00397999	0.00397999	-0.00434364	-0.00359149	0.00193664	-0.00434364	-0.00359149	0.00748303	0.00312553	0.0701956	0.00558661	0.00193664	0.00558661	0.087393	0.00312553	0.00397999	0.00312553	-0.00434364	0.00397999	0.00193664	-0.000622688	0.00312553	-0.000622688	0.00312553	0.0896878	-0.00359149	-0.00359149	-0.00359149	0.00558661	-0.00434364	-0.00359149	0.00558661	-0.000622688	0.00397999	0.00558661	0.00193664	0.00193664	0.00558661	0.00397999	0.00558661
ENSG00000230468	0.00175288	0.0367892	-0.000733875	-0.000328441	-0.000733875	0.00172595	-0.000537463	0.00172595	0.038171	0.00175288	0.00175288	0.00106606	-0.000328441	-0.000537463	0.00106606	-0.000328441	0.00236366	-0.000733875	0.00172595	0.00175413	-0.000537463	0.00175413	0.00106606	-0.000733875	0.00175288	-0.000733875	0.00106606	0.00175288	-0.000537463	0.00172595	-0.000733875	0.00172595	-0.000733875	-0.000328441	-0.000328441	-0.000328441	-0.000328441	0.00175413	0.00106606	0.0152678	0.00175413	0.00172595	0.00175288	0.00175413	-0.000537463	-0.000537463	0.00175413	0.00175288	0.00175413
ENSG00000258434	8.33e-05	0.00189209	-5.5e-06	5.55e-05	-5.5e-06	8.22e-05	-6.09e-05	8.22e-05	0.00178872	8.33e-05	8.33e-05	4.84e-05	5.55e-05	-6.09e-05	4.84e-05	5.55e-05	0.000112478	-5.5e-06	8.22e-05	8.32e-05	-6.09e-05	8.32e-05	4.84e-05	-5.5e-06	8.33e-05	-5.5e-06	4.84e-05	8.33e-05	-6.09e-05	8.22e-05	-5.5e-06	8.22e-05	-5.5e-06	5.55e-05	5.55e-05	5.55e-05	5.55e-05	8.32e-05	4.84e-05	5.55e-05	8.32e-05	8.22e-05	8.33e-05	8.32e-05	-6.09e-05	-6.09e-05	8.32e-05	8.33e-05	8.32e-05
ENSG00000259139	8.47e-05	0.001924	-5.6e-06	5.65e-05	-5.6e-06	8.36e-05	-6.19e-05	8.36e-05	0.00181889	8.47e-05	8.47e-05	4.92e-05	5.65e-05	-6.19e-05	4.92e-05	5.65e-05	0.000114376	-5.6e-06	8.36e-05	8.46e-05	-6.19e-05	8.46e-05	4.92e-05	-5.6e-06	8.47e-05	-5.6e-06	4.92e-05	8.47e-05	-6.19e-05	8.36e-05	-5.6e-06	8.36e-05	-5.6e-06	5.65e-05	5.65e-05	5.65e-05	5.65e-05	8.46e-05	4.92e-05	5.65e-05	8.46e-05	8.36e-05	8.47e-05	8.46e-05	-6.19e-05	-6.19e-05	8.46e-05	8.47e-05	8.46e-05
ENSG00000258617	0.000639159	0.00208299	-0.000171051	8.39e-05	-0.000171051	0.000627795	-0.000193345	0.000627795	0.00415939	0.000639159	0.000639159	0.000418315	8.39e-05	-0.000193345	0.000418315	8.39e-05	0.000860529	0.0128864	0.000627795	0.000641614	-0.000193345	0.000641614	0.000418315	-0.000171051	0.000639159	-0.000171051	0.000418315	0.000639159	-0.000193345	0.000627795	-0.000171051	0.000627795	-0.000171051	8.39e-05	8.39e-05	8.39e-05	0.0132802	0.000641614	0.000418315	8.39e-05	0.000641614	0.000627795	0.000639159	0.000641614	-0.000193345	-0.000193345	0.000641614	0.000639159	0.000641614
ENSG00000258514	8.47e-05	0.001924	-5.6e-06	5.65e-05	-5.6e-06	8.36e-05	-6.19e-05	8.36e-05	0.00181889	8.47e-05	8.47e-05	4.92e-05	5.65e-05	-6.19e-05	4.92e-05	5.65e-05	0.000114376	-5.6e-06	8.36e-05	8.46e-05	-6.19e-05	8.46e-05	4.92e-05	-5.6e-06	8.47e-05	-5.6e-06	4.92e-05	8.47e-05	-6.19e-05	8.36e-05	-5.6e-06	8.36e-05	-5.6e-06	5.65e-05	5.65e-05	5.65e-05	5.65e-05	8.46e-05	4.92e-05	5.65e-05	8.46e-05	8.36e-05	8.47e-05	8.46e-05	-6.19e-05	-6.19e-05	8.46e-05	8.47e-05	8.46e-05
ENSG00000235950	8.47e-05	0.001924	-5.6e-06	5.65e-05	-5.6e-06	8.36e-05	-6.19e-05	8.36e-05	0.00181889	8.47e-05	8.47e-05	4.92e-05	5.65e-05	-6.19e-05	4.92e-05	5.65e-05	0.000114376	-5.6e-06	8.36e-05	8.46e-05	-6.19e-05	8.46e-05	4.92e-05	-5.6e-06	8.47e-05	-5.6e-06	4.92e-05	8.47e-05	-6.19e-05	8.36e-05	-5.6e-06	8.36e-05	-5.6e-06	5.65e-05	5.65e-05	5.65e-05	5.65e-05	8.46e-05	4.92e-05	5.65e-05	8.46e-05	8.36e-05	8.47e-05	8.46e-05	-6.19e-05	-6.19e-05	8.46e-05	8.47e-05	8.46e-05
ENSG00000224777	0.00902145	0.236229	-0.00862281	0.00977699	-0.00862281	0.0111278	0.00259862	0.0111278	0.0146941	-0.00439897	-0.00439897	-0.00183358	0.00977699	0.0100578	-0.00183358	0.00977699	0.0241831	-0.00862281	0.0141322	-0.00326651	0.00335211	0.114834	-0.00183358	-0.0043603	0.0186555	-0.00862281	-0.00183358	0.13758	0.00259862	0.0212721	0.0226898	0.0220673	-0.00862281	0.0129665	0.00977699	0.00977699	0.00977699	-0.00326651	-0.00183358	0.00977699	0.00947517	0.0111278	-0.00439897	-0.00326651	0.01254	0.00259862	-0.00326651	-0.00439897	-0.00326651
ENSG00000255533	0.00638393	0.00389823	0.00389823	-4.48e-05	0.00389823	0.0062452	0.00267985	0.0062452	0.00267985	0.00638393	0.00638393	-0.00285957	-4.48e-05	0.00267985	-0.00285957	-4.48e-05	0.00857382	0.00389823	0.0062452	0.0251135	0.00267985	-0.00240189	-0.00285957	0.00389823	0.00638393	0.00389823	0.0233903	0.00638393	0.00267985	0.0062452	0.00389823	0.0062452	0.00389823	-4.48e-05	-4.48e-05	-4.48e-05	0.11599	-0.00240189	-0.00285957	-4.48e-05	0.0944492	0.0062452	0.00638393	-0.00240189	0.00267985	0.00267985	-0.00240189	0.00638393	-0.00240189
ENSG00000117983	0.000236067	0.000143389	0.000143389	0.000176512	0.000143389	0.00013893	-0.000113727	0.00013893	-0.000113727	0.000236067	0.000236067	0.000171336	0.000176512	0.00408182	0.000171336	0.000176512	-4.82e-05	0.000143389	0.00013893	0.000238115	-0.000113727	0.000238115	0.000171336	0.000143389	0.000236067	0.000143389	0.000171336	0.000236067	-0.000113727	0.00445911	0.000143389	0.00013893	0.000143389	0.000176512	0.000176512	0.000176512	0.000176512	0.000238115	0.000171336	0.000176512	0.000238115	0.00013893	0.000236067	0.000238115	-0.000113727	-0.000113727	0.000238115	0.000236067	0.000238115
ENSG00000255177	0.00762407	0.000521427	0.000521427	-0.000647861	0.000521427	0.00165483	-0.00496992	0.00165483	0.0834818	0.00762407	0.00762407	0.000524288	-0.000647861	-0.00496992	0.000524288	0.0759812	0.0101986	0.000521427	0.00165483	0.007765	-0.00496992	0.007765	0.000524288	0.000521427	0.00762407	0.107018	0.0617417	0.00762407	-0.00496992	0.102737	0.000521427	0.00165483	0.000521427	-0.000647861	-0.000647861	-0.000647861	0.0838239	0.007765	0.000524288	-0.000647861	0.007765	0.00165483	0.00762407	0.007765	0.0500864	-0.00496992	0.007765	0.00762407	0.007765
ENSG00000205864	0.00470209	0.0386829	-0.000237664	0.00193476	-0.000237664	0.00456245	-0.00143214	0.00456245	-0.00143214	0.00470209	0.00470209	0.00166839	0.00193476	-0.00143214	0.00166839	0.0404435	0.00149831	-0.000237664	0.00456245	0.00479309	-0.00143214	0.00479309	0.00166839	-0.000237664	0.00470209	-0.000237664	0.00166839	0.00470209	-0.00143214	0.00456245	-0.000237664	0.00456245	-0.000237664	0.00193476	0.00193476	0.00193476	0.0446867	0.00479309	0.00166839	0.0441477	0.00479309	0.00456245	0.00470209	0.00479309	-0.00143214	-0.00143214	0.00479309	0.00470209	0.00479309
ENSG00000149043	0.0327271	-0.0168155	0.500376	-0.0134152	-0.0168155	0.22367	0.00854068	-0.00607332	0.00854068	0.0327271	0.0327271	-0.0384454	-0.0134152	0.0810474	-0.0384454	0.214536	0.081529	0.00291317	0.0232417	0.0627358	0.285034	0.0627358	-0.0384454	-0.0168155	0.0327271	0.0116468	0.42226	0.0327271	0.0736845	-0.00607332	0.148629	-0.00607332	0.0419175	0.00263349	0.0727559	-0.0134152	0.00405272	0.0627358	0.0535878	0.586083	0.0627358	0.569005	0.0327271	0.0627358	0.00854068	0.028578	0.0627358	0.319597	0.0627358
ENSG00000232987	0.00482885	0.24278	-0.00148236	0.249527	-0.00148236	0.00413473	0.0197167	0.0601611	0.0197167	0.00482885	0.209718	-0.00304685	0.00453714	0.0197167	-0.00304685	0.00453714	0.0359214	-0.00148236	0.00413473	0.137156	0.0197167	-0.0106367	-0.00304685	0.0779163	0.00482885	0.149062	0.0821766	0.00482885	0.0197167	0.237174	-0.00148236	0.00413473	-0.00148236	0.00453714	0.00453714	0.00453714	0.00453714	-0.0106367	-0.00304685	0.00453714	0.0686343	0.00413473	0.157884	0.0620087	0.0197167	0.0197167	0.16511	0.00482885	-0.0106367
ENSG00000180176	0.00843832	0.026193	0.00885224	-0.00231585	0.00885224	-0.00235486	-0.0223872	0.134903	-0.0223872	0.00843832	0.00843832	0.00791545	-0.00231585	0.226747	0.00791545	-0.00231585	0.0174384	0.00885224	-0.00235486	0.0173154	0.0243599	0.10308	0.00791545	0.00885224	0.180702	0.0207195	0.00791545	0.00843832	-0.0223872	-0.00235486	0.00885224	-0.00235486	0.425617	-0.00231585	-0.00231585	0.05522	0.165879	0.0173154	0.00791545	-0.00231585	0.0173154	-0.00235486	0.00843832	0.0173154	-0.0223872	0.0808358	0.0173154	0.00843832	0.0173154
ENSG00000230483	0.00141686	0.000492224	0.000492224	0.00024464	0.000492224	0.00141111	4.56e-05	0.00141111	4.56e-05	0.00141686	0.00141686	0.000554254	0.00024464	4.56e-05	0.000554254	0.00024464	0.00192499	0.000492224	0.00141111	0.00139719	4.56e-05	0.00139719	0.000554254	0.000492224	0.00141686	0.000492224	0.000554254	0.00141686	4.56e-05	0.00141111	0.000492224	0.00141111	0.000492224	0.00024464	0.00024464	0.00024464	0.00024464	0.00139719	0.000554254	0.040648	0.00139719	0.00141111	0.00141686	0.00139719	4.56e-05	4.56e-05	0.00139719	0.00141686	0.00139719
ENSG00000070985	0.0329009	0.228811	0.0230117	0.0038465	-0.00448734	0.0105006	0.00369609	0.0105006	0.00369609	0.0113734	0.0113734	-0.0101318	0.0038465	0.0293347	-0.0101318	0.0038465	0.0129899	0.00577999	0.0105006	0.0111462	0.00369609	0.0111462	0.0137268	-0.00448734	0.0113734	0.00465591	-0.0101318	0.0113734	0.00369609	0.0105006	-0.00448734	0.0105006	-0.00448734	0.0038465	0.010048	0.0038465	0.00901695	0.0111462	-0.0101318	0.242797	0.0111462	0.038666	0.0113734	0.0111462	0.00369609	0.00369609	0.0111462	0.0113734	0.0111462
ENSG00000236987	0.00271619	0.000988955	0.000988955	0.00155281	0.000988955	0.00270216	-0.000868518	0.00270216	-0.000868518	0.00271619	0.00271619	-0.0015674	0.00155281	0.0100914	-0.0015674	0.00155281	0.00368754	0.000988955	0.00270216	0.00268241	-0.000868518	0.00268241	-0.0015674	0.000988955	0.00271619	0.000988955	-0.0015674	0.00271619	-0.000868518	0.00270216	0.000988955	0.00270216	0.000988955	0.00155281	0.00155281	0.00155281	0.00155281	0.00268241	-0.0015674	0.00155281	0.00268241	0.00270216	0.00271619	0.00268241	-0.000868518	-0.000868518	0.00268241	0.00271619	0.00268241
ENSG00000238161	0.00255023	-5.84e-05	-5.84e-05	0.0127456	-5.84e-05	0.00200477	-0.00120672	0.00200477	0.0115435	0.00255023	0.00255023	0.000563173	0.000867643	-0.00120672	0.000563173	0.000867643	0.0214821	-5.84e-05	0.00200477	0.000863453	0.0374589	0.000863453	0.000563173	0.0387212	0.00255023	-5.84e-05	0.000563173	0.00255023	-0.00120672	0.00705018	-5.84e-05	0.00200477	-5.84e-05	0.000867643	0.000867643	0.000867643	0.000867643	0.000863453	0.000563173	0.000867643	0.0392539	0.00200477	0.00255023	0.000863453	-0.00120672	0.00649881	0.000863453	0.00255023	0.000863453
ENSG00000196778	0.00216281	0.00123755	0.00123755	0.00156206	0.00123755	0.00212143	-0.0012577	0.00212143	-0.0012577	0.00216281	0.00216281	-0.00100846	0.00156206	0.040048	-0.00100846	0.00156206	0.00290939	0.00123755	0.00212143	7.79e-05	-0.0012577	7.79e-05	-0.00100846	0.00123755	0.00216281	0.00123755	-0.00100846	0.00216281	-0.0012577	0.00212143	0.00123755	0.00212143	0.00123755	0.00156206	0.00156206	0.00156206	0.00156206	7.79e-05	-0.00100846	0.00156206	7.79e-05	0.00212143	0.00216281	7.79e-05	-0.0012577	-0.0012577	7.79e-05	0.00216281	0.0401987
ENSG00000197428	0.0013099	0.000591891	0.000591891	0.000832015	0.000591891	0.00129544	-0.0017404	0.00129544	-0.0017404	0.0013099	0.0013099	-0.000562567	0.000832015	-0.0017404	-0.000562567	0.000832015	0.00177136	0.000591891	0.00129544	0.00130354	-0.0017404	0.00130354	-0.000562567	0.000591891	0.0013099	0.000591891	-0.000562567	0.0013099	-0.0017404	0.00129544	0.000591891	0.00129544	0.000591891	0.000832015	0.000832015	0.000832015	0.000832015	0.00130354	-0.000562567	0.000832015	0.00130354	0.00129544	0.0013099	0.00130354	-0.0017404	-0.0017404	0.00130354	0.0013099	0.00130354
ENSG00000167346	0.00170159	0.00193855	0.00193855	0.00229333	0.00193855	1.61e-06	0.00146959	1.61e-06	0.00146959	0.00170159	0.00170159	0.0292488	0.00229333	0.00146959	-0.00203556	0.00229333	0.0346608	0.00193855	0.0346585	0.00293078	0.00146959	0.00293078	-0.00203556	0.00193855	0.0481264	0.00193855	-0.00203556	0.00170159	0.00146959	1.61e-06	0.00193855	1.61e-06	0.00193855	0.00229333	0.00229333	0.00229333	0.00229333	0.00293078	-0.00203556	0.00229333	0.00293078	1.61e-06	0.00170159	0.00293078	0.00146959	0.00146959	0.00293078	0.00512018	0.00293078
ENSG00000272664	0.000115458	4.01e-05	4.01e-05	6.46e-05	4.01e-05	7.8e-05	3.72e-06	7.8e-05	3.72e-06	0.000115458	0.000115458	4.52e-05	6.46e-05	3.72e-06	4.52e-05	6.46e-05	0.000156865	4.01e-05	0.00331795	0.000113856	3.72e-06	0.000113856	4.52e-05	4.01e-05	0.000115458	4.01e-05	4.52e-05	0.000115458	3.72e-06	7.8e-05	4.01e-05	7.8e-05	4.01e-05	6.46e-05	6.46e-05	6.46e-05	6.46e-05	0.000113856	4.52e-05	6.46e-05	0.000113856	7.8e-05	0.000115458	0.000113856	3.72e-06	3.72e-06	0.000113856	0.000115458	0.000113856
ENSG00000271602	2.91e-05	-5.5e-07	0.000829766	1.63e-05	-5.5e-07	2.9e-05	9.37e-07	2.9e-05	9.37e-07	2.91e-05	2.91e-05	1.14e-05	1.63e-05	9.37e-07	1.14e-05	1.63e-05	3.96e-05	-5.5e-07	2.9e-05	2.87e-05	9.37e-07	2.87e-05	1.14e-05	-5.5e-07	2.91e-05	-5.5e-07	1.14e-05	2.91e-05	9.37e-07	2.9e-05	-5.5e-07	2.9e-05	-5.5e-07	1.63e-05	1.63e-05	1.63e-05	1.63e-05	2.87e-05	1.14e-05	1.63e-05	2.87e-05	2.9e-05	2.91e-05	2.87e-05	9.37e-07	9.37e-07	2.87e-05	2.91e-05	2.87e-05
ENSG00000197984	0.000496045	0.000263356	0.000263356	0.000424223	0.000263356	0.000754993	2.44e-05	0.000754993	2.44e-05	0.000496045	0.000496045	0.000296545	0.000424223	2.44e-05	0.000296545	0.000424223	0.00102993	0.000263356	0.000754993	0.000747543	2.44e-05	0.000747543	0.000296545	0.000263356	0.0218193	0.000263356	0.000296545	0.000496045	2.44e-05	0.000754993	0.000263356	0.000754993	0.000263356	0.000424223	0.000424223	0.000424223	0.000424223	0.000747543	0.000296545	0.000424223	0.000747543	0.000754993	0.000496045	0.000747543	2.44e-05	2.44e-05	0.000747543	0.000496045	0.000747543
ENSG00000197023	0.000964593	0.000335105	0.000335105	0.000539798	0.000335105	0.000960684	3.1e-05	0.000960684	3.1e-05	0.000964593	0.000964593	0.000377336	0.000539798	3.1e-05	0.000377336	0.000539798	0.00131053	0.000335105	0.000960684	0.000536694	3.1e-05	0.000536694	0.000377336	0.000335105	0.000964593	0.000335105	0.000377336	0.000964593	3.1e-05	0.000960684	0.000335105	0.000960684	0.000335105	0.000539798	0.000539798	0.000539798	0.000539798	0.000536694	0.000377336	0.000539798	0.000536694	0.000960684	0.000964593	0.0278429	3.1e-05	3.1e-05	0.000536694	0.000964593	0.000536694
ENSG00000176879	0.000806337	0.000280126	0.000280126	0.000451236	0.000280126	0.00080307	2.59e-05	0.00080307	2.59e-05	0.000806337	0.000806337	0.0229731	0.000451236	2.59e-05	-0.000498563	0.000451236	0.00109552	0.000280126	0.00080307	0.000795145	2.59e-05	0.000795145	-0.000498563	0.000280126	0.000806337	0.000280126	-0.000498563	0.000806337	2.59e-05	0.00080307	0.000280126	0.00080307	0.000280126	0.000451236	0.000451236	0.000451236	0.000451236	0.000795145	-0.000498563	0.000451236	0.000795145	0.00080307	0.000806337	0.000795145	2.59e-05	2.59e-05	0.000795145	0.000806337	0.000795145
ENSG00000227023	0.000958297	0.000332918	0.000332918	0.000536275	0.000332918	0.000954414	3.08e-05	0.000954414	3.08e-05	0.000958297	0.000958297	0.0273026	0.000536275	3.08e-05	-0.000592521	0.000536275	0.00130197	0.000332918	0.000954414	0.000944996	3.08e-05	0.000944996	-0.000592521	0.000332918	0.000958297	0.000332918	-0.000592521	0.000958297	3.08e-05	0.000954414	0.000332918	0.000954414	0.000332918	0.000536275	0.000536275	0.000536275	0.000536275	0.000944996	-0.000592521	0.000536275	0.000944996	0.000954414	0.000958297	0.000944996	3.08e-05	3.08e-05	0.000944996	0.000958297	0.000944996
ENSG00000205497	0.000206587	7.18e-05	7.18e-05	0.000115609	7.18e-05	0.00020575	6.65e-06	0.00020575	6.65e-06	0.000206587	0.000206587	8.08e-05	0.000115609	6.65e-06	8.08e-05	0.000115609	0.000280676	7.18e-05	0.00020575	0.000114944	6.65e-06	0.000114944	8.08e-05	7.18e-05	0.000206587	7.18e-05	8.08e-05	0.000206587	6.65e-06	0.00020575	7.18e-05	0.00020575	7.18e-05	0.000115609	0.000115609	0.000115609	0.000115609	0.000114944	8.08e-05	0.000115609	0.000114944	0.00020575	0.000206587	0.00596312	6.65e-06	6.65e-06	0.000114944	0.000206587	0.000114944
ENSG00000205496	0.00140591	0.000689702	0.000689702	0.00093237	0.000689702	0.00138673	0.000341566	0.00138673	0.000341566	0.00140591	0.00140591	0.0319442	0.00093237	0.000341566	-0.000713901	0.00093237	0.00189792	0.000689702	0.00138673	0.000165356	0.000341566	0.000165356	-0.000713901	0.000689702	0.00140591	0.000689702	-0.000713901	0.00140591	0.000341566	0.00138673	0.000689702	0.00138673	0.000689702	0.00093237	0.00093237	0.00093237	0.00093237	0.000165356	-0.000713901	0.00093237	0.000165356	0.00138673	0.00140591	0.0313295	0.000341566	0.000341566	0.000165356	0.00140591	0.000165356
ENSG00000132259	0.0309389	0.169207	0.040277	-0.00381157	-0.017838	0.050784	0.049629	0.00125044	0.0496042	0.0111073	0.0566467	0.142215	0.0250801	0.0133011	0.0677314	0.151152	-0.00868995	0.0237477	0.00125044	0.00152966	0.151762	0.121946	0.00112517	0.184718	0.0373286	0.075536	0.00112517	0.0111073	0.0458234	0.149554	0.0682654	0.00125044	0.0168187	0.280694	-0.00381157	0.0684063	0.0258274	0.0592073	0.0757579	0.206196	0.284481	0.0718753	0.050188	0.102202	0.0765436	0.101653	0.0400395	0.22201	0.033811
ENSG00000270435	-0.00713402	0.00712787	0.00712787	-0.00476469	0.00712787	-0.00318076	-0.00745479	-0.00318076	-0.00745479	0.0616871	-0.00713402	0.103107	-0.00476469	0.0941307	-0.00623315	-0.00476469	0.183444	0.00712787	-0.00318076	0.0102657	-0.00745479	0.188517	-0.00623315	0.0783674	-0.00713402	0.00712787	-0.00623315	0.0407109	0.0765973	-0.00318076	0.00712787	-0.00318076	0.00712787	-0.00476469	0.0402989	0.141754	-0.00476469	0.0323074	-0.00623315	0.0458874	0.0102657	0.083738	-0.00713402	0.0102657	-0.00745479	-0.00745479	0.0102657	0.0793624	0.0102657
ENSG00000188124	0.00205727	-0.00530236	0.0317691	0.00673208	-0.00530236	0.00356356	0.0022249	0.00356356	0.0989362	0.0842096	0.00205727	0.00120422	0.0408993	0.0656892	0.00120422	0.00673208	0.00504686	0.040622	0.0737617	0.00145763	-0.00166466	0.0513197	0.00120422	-0.00530236	0.0807484	0.135136	0.0169867	0.00205727	-0.00166466	0.0733988	0.0365057	0.00356356	0.0992579	0.00673208	0.0334681	0.00673208	0.00673208	0.0448273	0.0725169	0.169206	0.00145763	0.00356356	0.00205727	0.00145763	-0.00166466	-0.00166466	0.00145763	0.00205727	0.0104082
ENSG00000254712	0.0160357	0.034898	0.0822704	0.0154741	0.0585035	0.0123517	0.216338	0.0671657	0.0743855	0.173957	0.0160357	0.0768556	0.0735265	0.277148	0.0454682	0.115191	0.0288167	0.174413	0.00135434	-0.015824	-0.00119462	0.0921703	0.0154977	0.0271077	0.0512192	0.289753	0.33476	0.229474	0.0954204	0.0820275	0.0838929	0.232709	0.135132	0.0154741	0.101884	0.0154741	0.0154741	0.0868049	0.205785	0.35159	0.184525	0.00135434	0.0160357	0.259339	0.0796817	-0.00119462	-0.015824	0.0160357	0.208686
ENSG00000166363	0.00193884	0.00092899	0.00092899	0.00042542	0.00092899	9.35e-05	0.000438422	9.35e-05	0.000438422	0.00193884	0.00193884	0.00108674	0.00042542	0.000438422	0.00108674	0.00042542	0.00261868	0.00092899	9.35e-05	0.001934	0.000438422	0.001934	0.00108674	0.00092899	0.00193884	0.00092899	0.00108674	0.00193884	0.000438422	9.35e-05	0.00092899	9.35e-05	0.00092899	0.00042542	0.00042542	0.00042542	0.00042542	0.001934	0.00108674	0.0460124	0.001934	9.35e-05	0.00193884	0.001934	0.000438422	0.000438422	0.001934	0.00193884	0.001934
ENSG00000170748	0.0766001	-0.00449327	0.0218488	-0.00582455	0.0217275	-0.00122578	0.0435222	0.0359817	0.00126733	0.00363178	0.00363178	0.00568798	-0.00582455	0.00126733	0.00568798	0.0566638	0.0117238	0.0330769	-0.00122578	0.00489581	0.00126733	0.0524206	0.00568798	0.0272939	0.0377605	-0.00449327	0.00568798	0.073819	0.0208197	0.0328261	0.073969	0.0339346	-0.00449327	0.0271593	0.0482768	0.013415	0.0300416	0.00489581	0.0424089	-0.00582455	0.0392311	0.0391713	0.0221006	0.0912736	0.00126733	0.00126733	0.00489581	0.00363178	0.0200736
ENSG00000158077	0.114396	-0.00265852	-0.00265852	-6.28e-05	-0.00265852	0.023229	0.000759702	0.00770431	0.0452494	0.00783833	0.00783833	-0.000871336	-6.28e-05	0.0455475	0.0373227	0.0585639	0.00367639	0.0324919	0.00595571	0.000107405	0.000759702	0.0321603	-0.000871336	-0.00265852	0.00783833	0.0647362	-0.000871336	0.00783833	0.000759702	0.00402049	0.0672189	0.0255426	0.0144651	0.0353446	-6.28e-05	-6.28e-05	0.0848148	0.000107405	0.082283	-6.28e-05	0.000107405	0.0311143	0.0252812	0.0632265	0.0340906	0.000759702	0.000107405	0.00783833	0.0292865
ENSG00000176009	0.000539431	0.000187402	0.000187402	0.000301873	0.000187402	0.000537246	1.74e-05	0.000537246	1.74e-05	0.000539431	0.000539431	0.000211018	0.000301873	1.74e-05	0.000211018	0.000301873	0.00073289	0.000187402	0.000537246	0.000300137	1.74e-05	0.000300137	0.000211018	0.000187402	0.000539431	0.000187402	0.000211018	0.000539431	1.74e-05	0.000537246	0.000187402	0.000537246	0.000187402	0.000301873	0.000301873	0.000301873	0.000301873	0.0155706	0.000211018	0.000301873	0.000300137	0.000537246	0.000539431	0.000300137	1.74e-05	1.74e-05	0.000300137	0.000539431	0.000300137
ENSG00000223080	0.00347505	0.00120725	0.00120725	0.00194469	0.00120725	0.00346097	0.000111835	0.00346097	0.000111835	0.00347505	0.00347505	0.00135939	0.00194469	0.000111835	0.00135939	0.00194469	0.00280197	0.00120725	0.00346097	0.00342682	0.000111835	0.00342682	0.00135939	0.00120725	0.00347505	0.00120725	0.00135939	0.00347505	0.000111835	0.00346097	0.00120725	0.00346097	0.00120725	0.00194469	0.00194469	0.00194469	0.00194469	0.00342682	0.00135939	0.00194469	0.00342682	0.00346097	0.00347505	0.00342682	0.000111835	0.000111835	0.00342682	0.00347505	0.00342682
ENSG00000243964	0.253789	0.35359	0.1028	0.219051	0.248846	0.164338	0.144651	0.151212	0.377519	0.215392	0.0845563	0.400616	0.162155	0.196248	0.110951	0.115816	0.0620871	0.201965	0.160135	0.196867	0.10458	0.457599	0.141883	0.188349	0.272871	0.339083	0.169794	0.138396	0.293089	0.277295	0.223714	0.0824797	0.238908	0.330038	0.32473	0.0383724	0.211864	0.330113	0.248656	0.245167	0.318929	0.450567	0.171539	0.154339	0.351203	0.177701	0.0934524	0.450426	0.225602
ENSG00000266645	0.00249602	0.00168015	0.00168015	0.0023398	0.00168015	0.0036046	0.000725572	0.0036046	0.000725572	0.00249602	0.00249602	-0.00427789	0.0023398	0.000725572	-0.00427789	0.0023398	0.0049299	0.00168015	0.0036046	0.00363211	0.000725572	0.00363211	-0.00427789	0.00168015	0.00249602	0.00168015	-0.00427789	0.00249602	0.000725572	0.0036046	0.00168015	0.0036046	0.00168015	0.0023398	0.0023398	0.0023398	0.0023398	0.00363211	-0.00427789	0.0023398	0.00363211	0.0036046	0.00249602	0.00363211	0.000725572	0.000725572	0.00363211	0.00249602	0.00363211
ENSG00000006611	0.0238093	0.0858501	0.454943	0.0113902	0.00638031	0.242374	-0.0225299	0.0118143	-0.0017516	0.0238093	0.178697	-0.00245649	0.0113902	-0.0225299	-0.00245649	0.233781	0.458511	0.00638031	0.0118143	0.0399312	0.284131	0.0399312	-0.00245649	0.0917934	0.0238093	0.282776	0.0228845	0.0238093	-0.0225299	0.0118143	0.00638031	0.0118143	0.00638031	0.0113902	0.0113902	0.0113902	0.0113902	0.0399312	-0.00245649	0.0113902	0.0399312	0.0118143	0.0238093	0.0399312	-0.0225299	-0.0225299	0.0399312	0.0238093	0.0399312
ENSG00000006071	0.0215102	1.09803	0.00936569	0.801979	0.00936569	0.0159369	-0.00573691	0.0159369	-0.00573691	0.0215102	0.896842	0.0126256	0.706402	-0.00573691	-0.0135015	-0.0446996	1.09044	0.00936569	0.768197	0.437944	1.01429	0.0294713	0.585491	0.171512	0.0215102	0.00936569	-0.0253384	0.064297	-0.00573691	0.0159369	0.287582	0.0159369	0.00936569	0.289729	-0.0446996	-0.0446996	-0.0328061	0.0294713	-0.0114389	0.0439359	0.0294713	0.0666253	0.0215102	0.0294713	-0.00573691	-0.00573691	0.297014	0.0215102	0.0294713
ENSG00000255035	0.00471729	0.0515575	-0.00329904	0.00369324	-0.00329904	0.00460022	-0.00232897	0.00460022	0.0688826	0.00471729	0.00471729	-0.000829347	0.00369324	-0.00232897	-0.000829347	0.00369324	0.000711641	-0.00329904	0.00460022	0.00477845	-0.00232897	0.00477845	-0.000829347	-0.00329904	0.00471729	-0.00329904	-0.000829347	0.00471729	-0.00232897	0.00460022	0.0528533	0.00460022	-0.00329904	0.00369324	0.00369324	0.00369324	0.00369324	0.00477845	-0.000829347	0.00369324	0.00477845	0.00460022	0.00471729	0.00477845	-0.00232897	-0.00232897	0.00477845	0.00471729	0.00477845
ENSG00000212789	0.0665162	0.162354	0.0480203	0.0683396	0.199421	0.158334	0.127119	0.0793096	0.225328	0.173199	0.0830112	0.108948	0.113849	0.126886	0.125149	0.125265	0.20238	0.122861	0.0636263	0.237727	0.0773512	0.179505	0.108853	0.0736985	0.193939	0.0507059	0.0476399	0.0976323	0.0661813	0.112555	0.117221	0.205424	0.162061	0.0987304	0.227939	0.0877023	0.114407	0.0776475	0.118123	0.19576	0.122634	0.136176	0.12792	0.0800442	0.174121	0.149065	0.100115	0.209632	0.0771925
ENSG00000264378	0.00338196	-6.39e-05	-6.39e-05	0.00189259	-6.39e-05	0.00336826	0.000108839	0.00336826	0.000108839	0.00338196	0.00338196	0.00132298	0.00189259	0.000108839	0.00132298	0.00189259	0.00459484	-6.39e-05	0.00336826	0.00333502	0.000108839	0.00333502	0.00132298	0.0963662	0.00338196	-6.39e-05	0.00132298	0.00338196	0.000108839	0.00336826	-6.39e-05	0.00336826	-6.39e-05	0.00189259	0.00189259	0.00189259	0.00189259	0.00333502	0.00132298	0.00189259	0.00333502	0.00336826	0.00338196	0.00333502	0.000108839	0.000108839	0.00333502	0.00338196	0.00333502
ENSG00000255160	0.0171713	0.00317134	0.0893134	0.160347	0.00317134	0.000716482	0.00868328	0.000716482	0.00868328	0.0171713	0.0171713	0.259045	-0.00200994	0.00868328	-0.00414515	-0.00200994	0.0230086	0.00317134	0.000716482	0.0174136	0.00868328	0.0174136	-0.00414515	0.00317134	0.0171713	0.00317134	-0.00414515	0.0171713	0.00868328	0.0404946	0.00317134	0.000716482	0.00317134	-0.00200994	-0.00200994	-0.00200994	-0.00200994	0.0174136	-0.00414515	-0.00200994	0.0174136	0.000716482	0.0171713	0.0174136	0.00868328	0.00868328	0.0174136	0.0171713	0.0174136
ENSG00000109851	0.00708964	0.00396981	0.00396981	-0.00157055	0.00396981	0.00413154	0.00244672	0.00413154	0.00244672	0.00708964	0.00708964	-0.00225446	-0.00157055	0.00244672	-0.00225446	-0.00157055	0.00392517	0.00396981	0.00413154	0.0071217	0.00244672	0.0071217	-0.00225446	0.00396981	0.00708964	0.00396981	-0.00225446	0.00708964	0.00244672	0.00413154	0.00396981	0.00413154	0.00396981	-0.00157055	0.0667056	-0.00157055	-0.00157055	0.0071217	-0.00225446	-0.00157055	0.0071217	0.00413154	0.00708964	0.0071217	0.00244672	0.00244672	0.0071217	0.00708964	0.0071217
ENSG00000254465	0.00179041	-0.00181951	-0.00181951	0.00135019	-0.00181951	0.00175082	0.000766433	0.00175082	0.000766433	0.00179041	0.00179041	0.0225696	0.00135019	0.000766433	-0.000479597	0.00135019	0.00240402	0.0239884	0.00175082	0.00180733	0.000766433	0.00180733	-0.000479597	-0.00181951	0.00179041	-0.00181951	0.0258491	0.00179041	0.000766433	0.00175082	-0.00181951	0.00175082	0.0133491	0.00135019	0.00135019	0.00135019	0.00135019	0.00180733	-0.000479597	0.00135019	0.00180733	0.00175082	0.00179041	0.00180733	0.000766433	0.000766433	0.00180733	0.00179041	0.00180733
ENSG00000240881	0.0024404	0.00116908	0.00116908	-0.000782182	0.00116908	0.0023852	0.00107166	0.0023852	0.00107166	0.0024404	0.0024404	-0.000969343	-0.000782182	0.00107166	-0.000969343	-0.000782182	0.000540676	0.00116908	0.0023852	0.00246508	0.00107166	0.00246508	-0.000969343	0.00116908	0.0024404	0.00116908	-0.000969343	0.0024404	0.00107166	0.0023852	0.00116908	0.0023852	0.00485773	-0.000782182	-0.000782182	0.0399712	-0.000782182	0.00246508	0.0167514	-0.000782182	0.00246508	0.0023852	0.0024404	0.00246508	0.00107166	0.00107166	0.00246508	0.0024404	0.00246508
ENSG00000242527	0.00993498	0.23109	0.00688085	0.014437	0.00688085	0.00517937	-0.0102546	0.00517937	0.156367	0.0814771	0.00993498	-0.0141097	0.014437	0.0306415	-0.0141097	0.014437	0.0516427	0.00688085	0.0947577	0.00348088	0.0374039	0.00348088	0.0818648	0.00688085	0.00993498	0.0219357	-0.0141097	0.00993498	-0.0102546	0.00517937	0.00688085	0.00517937	0.00688085	0.014437	0.014437	0.014437	0.014437	0.00348088	-0.0141097	0.014437	0.00348088	0.00517937	0.00993498	0.186233	-0.0102546	-0.0102546	0.00348088	0.00993498	0.00348088
ENSG00000255169	0.00414641	0.00144049	0.00144049	0.000715936	0.00144049	0.00412961	0.000133441	0.00412961	0.000133441	0.00414641	0.00414641	0.00162202	0.000715936	0.000133441	0.00162202	0.000715936	0.00563345	0.00144049	0.00412961	0.00408886	0.000133441	0.00408886	0.00162202	0.00144049	0.00414641	0.00144049	0.00162202	0.00414641	0.000133441	0.00412961	0.00144049	0.00412961	0.00144049	0.118956	0.000715936	0.000715936	0.000715936	0.00408886	0.00162202	0.000715936	0.00408886	0.00412961	0.00414641	0.00408886	0.000133441	0.000133441	0.00408886	0.00414641	0.00408886
ENSG00000254619	0.00166313	0.000577783	0.000577783	0.000930711	0.000577783	0.00165639	5.35e-05	0.00165639	5.35e-05	0.00166313	0.00166313	0.000650595	0.000930711	5.35e-05	0.000650595	0.000930711	0.00225959	0.000577783	0.00165639	0.0480062	5.35e-05	0.000925359	0.000650595	0.000577783	0.00166313	0.000577783	0.000650595	0.00166313	5.35e-05	0.00165639	0.000577783	0.00165639	0.000577783	0.000930711	0.000930711	0.000930711	0.000930711	0.000925359	0.000650595	0.000930711	0.000925359	0.00165639	0.00166313	0.000925359	5.35e-05	5.35e-05	0.000925359	0.00166313	0.000925359
ENSG00000213697	0.0010702	-0.000752324	-0.000752324	-0.0016973	-0.000752324	0.000305759	0.000157864	0.00811943	0.00549215	0.0010702	0.0010702	0.000150025	0.0139835	0.0291707	0.000150025	-0.0016973	0.000408601	-0.000752324	0.000305759	0.000813291	0.000157864	0.000813291	0.000150025	-0.000752324	0.0151568	0.0133756	0.000150025	0.0010702	0.000157864	0.000305759	0.015164	0.000305759	-0.000752324	-0.0016973	0.0101561	-0.0016973	0.0158088	0.0200693	0.000150025	-0.0016973	0.000813291	0.000305759	0.0010702	0.000813291	0.000157864	0.00762692	0.000813291	0.0010702	0.000813291
ENSG00000244267	0.130663	-0.00738701	0.22308	0.120638	-0.00738701	0.0393912	0.0211367	0.223124	0.0138155	0.00875741	0.0878324	0.0107876	0.0702163	0.0138155	0.0107876	0.200152	0.331731	0.190206	0.0464683	-0.009873	0.238424	0.0922286	0.0107876	-0.00738701	0.00875741	0.0946676	0.0107876	0.0286082	0.0138155	0.00733565	0.149004	0.0676856	-0.00738701	0.135258	-0.0378322	0.0753963	0.185969	0.0633474	0.115662	-0.0378322	-0.009873	0.00733565	0.29665	0.18283	0.0138155	0.0715904	0.135149	0.00875741	0.19729
ENSG00000255079	0.0038042	0.00215533	0.00215533	0.00273203	0.00215533	0.00172146	0.00134997	0.00172146	0.00134997	0.0038042	0.0038042	0.00256056	0.00273203	0.00134997	0.00256056	0.00273203	0.0023067	0.00215533	0.00172146	-0.000399614	0.00134997	-0.000399614	0.00256056	0.00215533	0.0038042	0.00215533	0.00256056	0.0038042	0.00134997	0.00172146	0.00215533	0.00172146	0.00215533	0.00273203	0.00273203	0.00273203	0.00273203	-0.000399614	0.00256056	0.00273203	-0.000399614	0.0766128	0.0038042	0.0675722	0.00134997	0.00134997	-0.000399614	0.0038042	-0.000399614
ENSG00000255267	0.00289524	-0.00234776	0.0231103	-0.000153082	0.02349	0.00281849	-0.000175391	0.00281849	0.0234569	0.00289524	0.00289524	0.0023763	-0.000153082	-0.000175391	0.0023763	-0.000153082	0.000403949	-0.00234776	0.00281849	0.00149895	-0.000175391	0.00149895	0.0023763	-0.00234776	0.00289524	-0.00234776	0.0023763	0.00289524	-0.000175391	0.00281849	-0.00234776	0.00281849	-0.00234776	-0.000153082	-0.000153082	-0.000153082	-0.000153082	0.00149895	0.0023763	0.0436916	0.0169167	0.00281849	0.00289524	0.00149895	-0.000175391	-0.000175391	0.00149895	0.00289524	0.00149895
ENSG00000254746	0.00146324	-0.000151604	-0.000151604	0.000976906	-0.000151604	0.00144268	0.000368754	0.00144268	0.000368754	0.00146324	0.00146324	-0.00114436	0.000976906	0.000368754	-0.00114436	0.000976906	0.00197478	-0.000151604	0.00144268	0.00146181	0.000368754	0.00146181	0.0313705	-0.000151604	0.00146324	-0.000151604	-0.00114436	0.00146324	0.000368754	0.00144268	0.0330196	0.00144268	-0.000151604	0.000976906	0.000976906	0.000976906	0.000976906	0.00146181	-0.00114436	0.000976906	0.00146181	0.00144268	0.00146324	0.00146181	0.000368754	0.000368754	0.00146181	0.00146324	0.00146181
ENSG00000255519	0.00236045	-0.00158646	-0.00158646	0.00149748	-0.00158646	0.00233455	0.000435223	0.00233455	0.000435223	0.00236045	0.00236045	-0.00156332	0.00149748	0.000435223	-0.00156332	0.00149748	0.00200589	-0.00158646	0.00233455	0.00234877	0.000435223	0.00234877	-0.00156332	-0.00158646	0.00236045	0.0267418	-0.00156332	0.00236045	0.000435223	0.00233455	-0.00158646	0.00233455	-0.00158646	0.00149748	0.00149748	0.00149748	0.00149748	0.00234877	-0.00156332	0.00149748	0.00234877	0.00233455	0.00236045	0.00234877	0.000435223	0.000435223	0.00234877	0.00236045	0.00234877
ENSG00000165923	0.210595	0.850309	0.250937	0.0982579	0.171214	0.0990162	0.11715	0.105913	0.332291	0.495661	0.057851	0.147938	0.395052	0.181961	0.4822	0.275272	0.2466	0.160357	0.0329657	0.0439495	0.219448	0.0382305	0.0167493	0.177716	0.385536	0.218598	0.246922	0.0747687	0.0368666	0.108498	0.185146	0.288354	0.238016	0.615602	0.0381582	0.133576	0.200136	0.338008	0.136647	0.727892	0.355386	0.502537	0.198208	0.264586	0.238416	0.488425	0.0426247	0.508716	0.420608
ENSG00000255204	0.000505552	0.014987	-0.000742916	0.000473831	-0.000742916	0.000730028	0.00014687	0.000730028	0.00014687	0.000505552	0.000505552	0.000396399	0.000473831	0.00014687	0.000396399	0.000473831	0.000998433	-0.000742916	0.000730028	0.00073559	0.00014687	0.00073559	0.000396399	-0.000742916	0.000505552	-0.000742916	0.000396399	0.0181757	0.00014687	0.000730028	-0.000742916	0.000730028	-0.000742916	0.000473831	0.000473831	0.000473831	0.000473831	0.00073559	0.000396399	0.000473831	0.00073559	0.000730028	0.000505552	0.00073559	0.00014687	0.00014687	0.00073559	0.000505552	0.00073559
ENSG00000255499	0.00318659	0.0907993	-6.02e-05	0.00178326	-6.02e-05	0.00317368	0.000102551	0.00317368	0.000102551	0.00318659	0.00318659	0.00124655	0.00178326	0.000102551	0.00124655	0.00178326	0.00432941	-6.02e-05	0.00317368	0.00314236	0.000102551	0.00314236	0.00124655	-6.02e-05	0.00318659	-6.02e-05	0.00124655	0.00318659	0.000102551	0.00317368	-6.02e-05	0.00317368	-6.02e-05	0.00178326	0.00178326	0.00178326	0.00178326	0.00314236	0.00124655	0.00178326	0.00314236	0.00317368	0.00318659	0.00314236	0.000102551	0.000102551	0.00314236	0.00318659	0.00314236
ENSG00000254547	0.00194087	-0.000328666	0.0377746	0.00139948	-0.000328666	8.82e-05	0.000700187	8.82e-05	0.000700187	0.00194087	0.00194087	-0.00101381	0.00139948	0.000700187	-0.00101381	0.00139948	0.00261102	-0.000328666	8.82e-05	0.00195145	0.000700187	0.00195145	-0.00101381	-0.000328666	0.00194087	-0.000328666	-0.00101381	0.00194087	0.000700187	8.82e-05	-0.000328666	8.82e-05	-0.000328666	0.00139948	0.00139948	0.00139948	0.00139948	0.00195145	-0.00101381	0.00139948	0.00195145	8.82e-05	0.00194087	0.00195145	0.000700187	0.000700187	0.00195145	0.00194087	0.00195145
ENSG00000174970	0.000793788	0.000275767	0.000275767	0.000444214	0.000275767	0.000790572	2.55e-05	0.000790572	2.55e-05	0.000793788	0.000793788	-0.000490804	0.000444214	2.55e-05	-0.000490804	0.000444214	0.00107847	0.000275767	0.000790572	0.00078277	2.55e-05	0.00078277	-0.000490804	0.000275767	0.000793788	0.000275767	-0.000490804	0.000793788	2.55e-05	0.000790572	0.000275767	0.000790572	0.000275767	0.000444214	0.000444214	0.000444214	0.000444214	0.00078277	-0.000490804	0.000444214	0.00078277	0.000790572	0.000793788	0.00078277	2.55e-05	2.55e-05	0.00078277	0.000793788	0.00078277
ENSG00000242208	0.0190675	0.00961767	0.0049711	0.0149254	0.00646303	0.0149769	0.0394916	0.0509412	-0.00588472	0.00036818	0.00036818	0.00350028	-0.00139902	0.00470015	0.00685931	-0.00139902	0.0039017	0.0115472	0.000558208	0.0529638	0.0181124	0.0356361	0.00350028	0.00109954	0.0100857	0.0586754	0.023811	0.0157316	0.00770711	0.0391624	0.00785934	0.00433856	0.00367729	0.0428002	0.0392445	0.012345	-0.00139902	0.00532453	0.00350028	0.00579434	0.02343	0.000558208	0.0245522	0.00621562	0.0291419	0.0347797	0.000305082	0.0215547	0.00404565
ENSG00000255223	0.00106462	0.000369857	0.000369857	0.000595777	0.000369857	0.00106031	3.43e-05	0.00106031	3.43e-05	0.00106462	0.00106462	-0.000658264	0.000595777	3.43e-05	-0.000658264	0.000595777	0.00144643	0.000369857	0.00106031	0.00104985	3.43e-05	0.00104985	-0.000658264	0.000369857	0.00106462	0.000369857	-0.000658264	0.00106462	3.43e-05	0.00106031	0.000369857	0.00106031	0.000369857	0.000595777	0.000595777	0.000595777	0.000595777	0.00104985	-0.000658264	0.000595777	0.00104985	0.00106031	0.00106462	0.00104985	3.43e-05	3.43e-05	0.00104985	0.00106462	0.00104985
ENSG00000183908	0.0380747	0.263192	0.0363062	0.0446366	0.0362289	0.101378	0.0769893	0.000582072	0.103388	0.013782	0.117096	0.0853203	-0.00980049	0.0209923	0.0549447	0.111297	0.0769105	0.0703476	0.0696158	0.04397	0.0139285	0.00562297	0.0806731	0.0195002	0.0152352	0.0195002	-0.00739131	0.0780699	0.0603515	0.000582072	0.0195002	0.000582072	0.0369159	0.00705795	-0.00980049	0.0639055	0.0768906	0.00562297	0.0903255	0.0922256	0.0731997	0.0260282	0.106932	0.0799789	0.0331398	0.0120234	0.0469451	0.0275251	0.0228931
ENSG00000109991	-0.00519626	0.0931297	0.0216813	0.171984	-0.0118115	0.00305528	0.0646206	0.00305528	0.0386386	0.0318424	-0.00519626	0.0980549	0.00795846	0.0301878	0.00408934	0.00795846	0.00722348	-0.0118115	0.0141548	0.0105145	0.0798479	0.0105145	0.0198573	-0.0118115	-0.00519626	0.0658705	0.00408934	0.0449398	-0.0109189	0.0127736	-0.0118115	0.00305528	0.073668	0.00795846	0.00795846	0.00795846	0.00795846	0.0105145	0.00408934	0.0416049	0.0105145	0.0538406	-0.00519626	0.0636174	-0.0109189	-0.0109189	0.0105145	0.0414725	0.0105145
ENSG00000240371	0.00527726	0.190915	-0.00398584	0.0200478	-0.0105526	-0.00129468	0.0436735	0.17729	0.00759695	0.166687	0.00106628	0.0106166	0.0278713	0.049961	0.0863926	0.0477579	0.0100679	-0.000343613	-0.00229989	0.0201411	-0.00129006	0.276385	0.00306162	-0.0105526	0.00821681	0.0726442	0.00306162	0.00106628	0.0870426	0.166839	-0.0105526	0.0599756	0.0848538	-0.00483681	-0.00483681	-0.00483681	0.0417225	0.029148	0.00306162	0.121991	0.0377526	0.0273481	0.0142259	0.0207234	0.0194292	-0.00129006	0.021747	0.0297818	0.0187697
ENSG00000172365	0.00392373	0.00225186	0.00225186	0.0184898	0.00225186	-0.0030269	0.0068907	0.0544667	0.0068907	0.00392373	0.00392373	-0.00542544	-0.00168714	0.0068907	-0.00542544	0.043931	0.0475685	0.00225186	-0.0030269	0.00408672	0.0068907	0.00408672	-0.00542544	0.00225186	0.00392373	0.059632	0.0788497	0.00392373	0.0068907	0.0492179	0.00225186	-0.0030269	0.00225186	0.0880024	-0.00168714	-0.00168714	-0.00168714	0.00408672	-0.00542544	-0.00168714	0.100917	0.0577996	0.00392373	0.00408672	0.0068907	0.0068907	0.00408672	0.00392373	0.0227097
ENSG00000198283	0.000800575	0.00462643	0.00462643	-0.00234727	0.00462643	-0.000376598	0.00387422	-0.000376598	0.00387422	0.064238	0.000800575	-0.00132414	-0.00234727	0.00387422	-0.00132414	-0.00234727	0.00819523	0.00462643	-0.000376598	0.017692	0.00387422	0.00179815	-0.00132414	0.00462643	0.000800575	0.00462643	-0.00132414	0.000800575	0.00387422	-0.000376598	0.00462643	0.0470618	0.00462643	0.0542337	-0.00234727	-0.00234727	0.0509578	0.00179815	-0.00132414	-0.00234727	0.0756728	-0.000376598	0.000800575	0.00179815	0.00387422	0.00387422	0.00179815	0.000800575	0.0358815
ENSG00000255299	0.191819	0.216324	-0.00532183	-0.0039286	0.0540272	0.251461	0.00610611	2.82e-05	0.156072	-0.00607999	-0.00607999	-0.00398888	-0.0039286	0.00610611	0.0724617	-0.0039286	0.200698	-0.00532183	2.82e-05	0.0166927	0.00610611	0.0166927	-0.00398888	0.238473	0.236261	-0.00532183	-0.00398888	-0.00607999	0.00610611	2.82e-05	-0.00532183	0.0809633	-0.00532183	0.0686365	-0.0039286	0.294286	-0.0039286	0.0166927	-0.00398888	0.158214	0.380335	2.82e-05	-0.00607999	0.0521668	0.182115	0.00610611	0.0166927	-0.00607999	0.156184
ENSG00000214788	0.00674007	0.147776	-0.00277025	0.00448802	-0.00277025	0.00664645	0.00167442	0.00664645	0.00167442	0.00674007	0.00674007	0.00390922	0.00448802	0.00167442	0.00390922	0.00448802	0.00472155	-0.00277025	0.00664645	0.00673209	0.00167442	0.00673209	0.00390922	-0.00277025	0.00674007	-0.00277025	0.00390922	0.00674007	0.00167442	0.00664645	-0.00277025	0.00664645	-0.00277025	0.00448802	0.00448802	0.00448802	0.00448802	0.00673209	0.00390922	0.00448802	0.00673209	0.00664645	0.00674007	0.00673209	0.00167442	0.00167442	0.00673209	0.00674007	0.00673209
ENSG00000149516	0.00853115	-0.000161105	-0.000161105	0.00188768	-0.000161105	0.00824965	-0.00194518	0.00824965	-0.00194518	0.00853115	0.00853115	-0.00217043	0.00188768	-0.00194518	0.0872293	0.00188768	0.00350644	0.0749861	0.00824965	0.000301817	0.0932684	0.000301817	-0.00217043	-0.000161105	0.00853115	-0.000161105	-0.00217043	0.00853115	0.0242998	0.00824965	-0.000161105	0.00824965	-0.000161105	0.0575961	0.00188768	0.00188768	0.00188768	0.000301817	0.0327312	0.00188768	0.0555881	0.00824965	0.00853115	0.0281663	-0.00194518	-0.00194518	0.000301817	0.00853115	0.089693
ENSG00000250230	0.111768	0.00122516	0.00122516	-0.00424062	0.00122516	0.0529149	0.00132195	0.00930977	0.00132195	0.00791325	0.00791325	0.00134249	0.0882332	0.00132195	0.136209	-0.00424062	0.0186173	0.00122516	0.00930977	0.00368076	0.00132195	0.00368076	0.00134249	0.106026	0.00791325	0.00122516	0.00134249	0.0245808	0.0335963	0.00930977	0.00122516	0.00930977	0.00122516	-0.00424062	-0.00424062	-0.00424062	-0.00424062	0.00368076	0.00134249	0.0916734	0.00368076	0.00930977	0.122694	0.0141378	0.058044	0.00132195	0.00368076	0.0899781	0.152665
ENSG00000255213	0.0122622	0.0850819	0.0218084	0.0375155	0.0293914	0.0345622	0.00195125	0.0536393	0.0945991	0.0563307	0.0144645	0.0434659	0.101133	0.0562847	0.0165831	0.026259	0.0151206	0.0638805	0.011578	0.0113695	0.0221239	0.107095	0.0165831	0.0225992	0.017898	0.118244	0.0321892	0.0910291	0.00459112	0.0971361	0.00529006	0.102396	0.0797265	0.0160292	0.103183	0.025554	0.0100774	0.0540541	0.0949178	0.059359	0.0358385	0.0440305	0.001877	0.0060855	0.0482483	0.0753041	0.0060855	0.10088	0.0866077
ENSG00000256280	0.105545	0.165283	0.161383	0.00542972	0.1466	0.221877	0.099341	0.0197986	0.303926	0.25326	0.00133979	0.00709592	0.256586	0.167515	0.0223719	0.0389141	0.0445627	-0.0114391	0.0197986	0.0340798	0.28272	0.0340798	0.00709592	0.405411	0.0632857	-0.0114391	0.381498	0.00133979	0.109358	0.0197986	0.28762	0.266414	0.152168	0.00542972	0.169179	0.341306	0.191536	0.315047	0.228735	0.384429	0.18217	0.1045	0.0871247	0.289702	0.218144	-0.0521836	0.0340798	0.185419	0.085575
ENSG00000207200	0.0158994	0.369993	0.338719	0.0893838	0.0561237	0.258045	-0.0604872	0.383225	0.261345	0.15425	0.465996	0.417561	0.0179893	0.180664	0.0558228	0.0179893	0.698962	-0.0716687	0.152887	0.0219151	0.440342	0.0219151	0.0132782	0.120434	0.254409	0.143424	0.0132782	0.0158994	0.033907	-0.00392378	0.343395	0.167993	0.404593	0.0179893	0.0909955	0.207123	0.447749	0.410047	0.0907963	0.507933	0.257102	0.607815	0.0158994	0.460697	0.330603	0.226689	0.0219151	0.0158994	0.236918
ENSG00000231680	0.0336179	0.0902893	-0.00273644	-0.00408133	-0.00273644	0.00348322	-0.000348542	0.00348322	-0.000348542	0.00797455	0.0386503	-0.00909929	-0.00408133	-0.000348542	0.0985205	0.0660496	0.123851	-0.00273644	0.00348322	0.00725614	-0.000348542	0.00725614	0.130403	-0.00273644	0.00797455	0.0697977	-0.00909929	0.00797455	-0.000348542	0.00348322	-0.00273644	0.00348322	-0.00273644	0.13083	-0.00408133	-0.00408133	-0.00408133	0.00725614	-0.00909929	-0.00408133	0.00725614	0.00348322	0.00797455	0.00725614	-0.000348542	-0.000348542	0.00725614	0.00797455	0.00725614
ENSG00000181908	0.0857168	0.246714	-0.0390502	0.038273	0.160388	0.184159	0.0528106	0.0501025	0.05186	-0.0114387	0.0820366	-0.0286809	0.124308	0.0470811	0.165203	-0.000926991	0.424968	0.0861607	0.0782644	0.122021	0.0949827	-0.00434794	0.0974729	0.0354905	0.0162684	0.067092	0.0535725	-0.0114387	0.000132315	0.160115	0.0906883	0.0132885	0.0537877	0.361052	0.0969334	0.0299824	0.0707887	-0.00434794	0.030189	-0.000926991	0.201515	0.0132885	0.207161	-0.00434794	0.0841861	0.000132315	0.0550225	0.0920551	0.096305
ENSG00000168065	0.00812793	0.0667264	0.0024007	-0.0197363	0.0024007	0.0709529	-0.00242606	-0.0127077	-0.00242606	0.0680628	0.00812793	0.0102857	0.141304	-0.00242606	0.0102857	0.0370074	0.0187611	0.0024007	-0.0127077	0.0104366	-0.00242606	0.0104366	0.0102857	0.0024007	0.00812793	0.0024007	0.0102857	0.00812793	-0.00242606	-0.0127077	0.0024007	-0.0127077	0.0024007	-0.0197363	-0.0197363	-0.0197363	-0.0197363	0.0104366	0.0102857	0.134278	0.0104366	-0.0127077	0.00812793	0.0104366	-0.00242606	-0.00242606	0.0104366	0.00812793	0.0104366
ENSG00000236935	0.165604	0.0181881	0.0802748	0.0503296	0.0181881	0.00285465	0.0132059	0.00285465	0.0132059	0.110728	0.00228508	-0.00241361	0.265245	0.0132059	0.128193	0.00316582	0.0380936	0.0181881	0.00285465	0.00027725	0.0132059	0.00027725	-0.00241361	0.0181881	0.00228508	0.0181881	0.23017	0.00228508	0.106202	0.00285465	0.0181881	0.00285465	0.0181881	0.00316582	0.00316582	0.0899741	0.08962	0.14422	-0.00241361	0.00316582	0.00027725	0.00285465	0.00228508	0.00027725	0.0132059	0.0132059	0.00027725	0.158171	0.196866
ENSG00000171219	0.132093	0.513231	0.065665	-0.0484634	0.043834	0.332872	0.121821	0.0286829	0.254482	0.177152	0.0606043	0.123756	0.153704	0.0874755	0.00999187	0.365135	0.475108	0.0554561	0.0116714	0.101994	0.560338	0.184077	-0.015172	0.171995	0.0117949	0.119769	0.216937	0.0986381	0.0757456	-0.0183475	0.412766	-0.00686455	0.196127	0.339021	0.0982222	0.222416	0.0506843	0.0718192	0.164834	-0.000948875	0.0828818	0.236737	0.0815623	0.0359537	0.0466926	0.049194	0.0482913	0.0117949	0.0986244
ENSG00000255058	-0.0031565	-0.00758879	-0.00758879	0.0121844	-0.00758879	0.0140171	-0.00376457	0.0140171	-0.00376457	0.145021	-0.0031565	-0.0017024	0.0121844	-0.00376457	-0.0017024	0.0121844	0.0193285	-0.00758879	0.0140171	0.0037408	-0.00376457	0.0037408	0.109193	0.120663	-0.0031565	0.0786008	-0.0017024	-0.0031565	-0.00376457	0.0140171	-0.00758879	0.0140171	-0.00758879	0.0121844	0.0121844	0.0121844	0.0121844	0.0037408	-0.0017024	0.0121844	0.0037408	0.0140171	-0.0031565	0.0037408	-0.00376457	0.15315	0.0037408	-0.0031565	0.0037408
ENSG00000175229	0.0105927	0.240977	0.0813955	-0.0139177	0.00293458	0.00599106	0.00868736	0.00599106	0.00868736	0.065153	0.0105927	0.0133891	-0.0139177	0.00868736	0.0133891	0.183854	0.0168944	0.00293458	0.00599106	0.00181167	0.00868736	0.00181167	0.0133891	0.00293458	0.0105927	0.0362169	0.0133891	0.0105927	0.00868736	0.00599106	0.00293458	0.00599106	0.00293458	-0.0139177	-0.0139177	-0.0139177	0.080491	0.00181167	0.0133891	0.0370928	0.00181167	0.00599106	0.0105927	0.00181167	0.00868736	0.00868736	0.00181167	0.0105927	0.175035
ENSG00000174576	0.00501485	-0.0247537	-0.0474859	0.0440463	-0.0474859	0.0447834	0.062578	0.164696	0.1167	0.146509	0.00501485	0.184641	0.0287255	0.165944	0.242045	0.198819	0.607025	0.375607	-0.00242345	0.0333269	0.129722	0.0333269	0.009594	0.0445207	0.34896	0.279141	0.064622	0.484191	0.0115547	-0.00242345	0.264005	-0.00242345	0.271298	0.540769	0.0775639	0.0393522	0.402631	0.321064	0.009594	0.0287255	0.0333269	0.41025	0.00501485	0.0333269	0.0325462	0.0115547	0.0534128	0.00501485	0.104442
ENSG00000255236	0.00751562	0.26993	0.120996	0.000288781	0.00954073	0.326822	-0.00358565	0.115581	-0.00358565	0.00751562	0.00751562	0.10959	0.350791	0.294381	-0.0114719	0.074156	0.0479252	0.00954073	0.235042	-0.00376003	0.256026	0.148616	0.15642	0.00954073	0.00751562	0.00954073	0.121493	0.00751562	0.0704365	0.00910134	0.33802	0.00910134	0.00954073	0.184867	0.0864319	0.000288781	0.000288781	0.0689907	0.116063	0.000288781	0.330346	0.00910134	0.222057	0.304677	0.0486225	0.26862	-0.00376003	0.337528	0.0730787
ENSG00000172938	0.132881	-0.00434277	-0.00434277	-0.00188901	0.112078	0.0471174	0.00359543	0.00323819	0.00359543	0.00547716	0.00547716	0.00587846	-0.00188901	0.00359543	0.00587846	0.0805415	0.0100993	-0.00434277	0.00323819	0.0529655	0.00359543	-0.00349286	0.00587846	-0.00434277	0.00547716	-0.00434277	0.00587846	0.00547716	0.00359543	0.00323819	-0.00434277	0.00323819	0.0404864	-0.00188901	-0.00188901	-0.00188901	-0.00188901	0.0854904	0.00587846	-0.00188901	-0.00349286	0.00323819	0.00547716	-0.00349286	0.00359543	0.00359543	-0.00349286	0.00547716	-0.00349286
ENSG00000260895	0.159362	0.302919	0.0123287	0.0404425	0.0123287	0.0870762	0.0666603	0.112066	0.100304	-0.0102179	0.111109	0.142462	0.163869	-0.00966522	0.0125977	-0.0157464	0.0373068	0.102614	0.17004	0.285547	0.284763	0.0192399	0.0125977	0.0123287	-0.0102179	0.0874876	0.0125977	0.0911971	0.21581	0.149645	0.244949	0.274833	0.0695073	-0.0157464	0.0982418	0.0916218	0.259215	0.0192399	0.151706	0.228871	0.110126	0.057594	0.100678	0.0192399	0.0499592	-0.00966522	0.0192399	-0.0102179	0.0814845
ENSG00000254417	0.0367239	-0.00256267	-0.00256267	0.00182551	-0.00256267	0.0206322	-0.00604646	0.0206322	0.125777	0.230922	0.00577833	0.00350434	0.00182551	-0.00604646	0.00350434	0.0896256	0.153586	0.189544	0.0206322	0.00470933	-0.00604646	0.00470933	0.00350434	-0.00256267	0.00577833	-0.00256267	0.00350434	0.0836426	-0.00604646	0.0206322	0.126487	0.0206322	-0.00256267	0.091307	0.00182551	0.00182551	0.00182551	0.00470933	0.210248	0.00182551	0.0601369	0.0206322	0.00577833	0.00470933	-0.00604646	-0.00604646	0.00470933	0.00577833	0.00470933
ENSG00000202070	0.00469127	0.00162978	0.00162978	0.000810014	0.00162978	0.00467227	0.000150975	0.00467227	0.000150975	0.00469127	0.00469127	0.00183516	0.000810014	0.000150975	0.00183516	0.000810014	0.00637372	0.00162978	0.00467227	0.00462616	0.000150975	0.00462616	0.00183516	0.00162978	0.00469127	0.00162978	0.00183516	0.00469127	0.000150975	0.00467227	0.00162978	0.00467227	0.00162978	0.000810014	0.000810014	0.000810014	0.000810014	0.00462616	0.00183516	0.134588	0.00462616	0.00467227	0.00469127	0.00462616	0.000150975	0.000150975	0.00462616	0.00469127	0.00462616
ENSG00000204571	0.00421414	0.0020361	0.0020361	0.00277213	0.0020361	0.0140836	0.0216954	0.0434225	0.0976639	0.00421414	0.00421414	0.00238381	0.00277213	-0.000814925	0.00238381	0.00277213	0.00569081	0.0020361	-0.00125206	0.00420509	-0.000814925	0.00420509	0.00238381	0.0020361	0.00421414	0.0020361	0.00238381	0.00421414	-0.000814925	-0.00125206	0.0020361	-0.00125206	0.0020361	0.00277213	0.00277213	0.00277213	0.00277213	0.00420509	0.00238381	0.00277213	0.00420509	-0.00125206	0.00421414	0.00420509	-0.000814925	-0.000814925	0.00420509	0.00421414	0.00420509
ENSG00000184055	-0.000942519	0.0012857	0.0012857	0.0306042	0.0012857	0.00503247	0.000367078	0.00152509	0.000367078	-0.000942519	-0.000942519	0.00154897	0.000334336	0.000367078	0.00154897	0.000334336	0.00159038	0.0012857	0.00152509	0.000822666	0.000367078	0.00348171	0.00154897	0.0012857	-0.000942519	0.0012857	0.00154897	-0.000942519	0.000367078	0.00152509	0.0012857	0.00152509	0.0012857	0.000334336	0.000334336	0.000334336	0.000334336	0.000822666	0.00154897	0.000334336	0.000822666	0.00152509	-0.000942519	0.000822666	0.00690064	0.000367078	0.000822666	0.0152402	0.0287708
ENSG00000255562	0.0251998	0.0749188	0.00887256	0.00974819	0.0350975	0.000544764	0.0411404	0.0701705	0.0488405	0.0573219	0.00281172	0.00224668	0.0847682	0.0533871	0.0569427	0.00974819	-0.00627987	0.0716075	0.000544764	0.00843436	0.0335773	0.00843436	0.00224668	0.00434674	0.0136666	0.0362508	0.0665245	0.00281172	-0.000434183	0.0244082	0.0832181	0.0308988	0.0175308	0.00974819	0.00974819	0.0124877	0.0201094	0.0753377	0.0272747	0.00974819	0.0523695	0.000544764	0.0470812	0.031014	0.0557112	0.0376511	0.011566	0.0445149	0.0924175
ENSG00000255261	0.00010491	5.19e-05	5.19e-05	6.99e-05	5.19e-05	0.00242592	2.61e-05	6.28e-05	2.61e-05	0.00010491	0.00010491	6.09e-05	6.99e-05	2.61e-05	6.09e-05	6.99e-05	0.0001416	5.19e-05	6.28e-05	2.2e-05	2.61e-05	2.2e-05	6.09e-05	5.19e-05	0.00010491	5.19e-05	6.09e-05	0.00010491	2.61e-05	6.28e-05	5.19e-05	6.28e-05	5.19e-05	6.99e-05	6.99e-05	6.99e-05	6.99e-05	2.2e-05	6.09e-05	6.99e-05	2.2e-05	6.28e-05	0.00010491	2.2e-05	2.61e-05	2.61e-05	2.2e-05	0.00010491	2.2e-05
ENSG00000239481	0.0166698	0.0457624	0.00479502	-0.000341153	0.0145641	0.00878821	0.000716288	0.00414231	0.000716288	0.00562527	0.00478471	0.00536455	0.000516952	0.00622064	0.00166986	-0.000217447	-0.00212045	0.00294296	-0.00127142	-0.000145251	0.000716288	0.0180472	0.00166986	0.0076458	0.0120269	0.00509914	0.0422667	-0.00131254	0.00769304	0.0265809	0.000363906	0.00865248	0.00278484	0.0074892	0.0361864	0.0132953	0.00667925	0.00454771	0.00166986	0.00653161	0.00620708	-0.00127142	0.00518959	0.00611787	0.012447	0.00281684	-0.000145251	0.0145481	0.00563418
ENSG00000254805	0.0123606	0.154558	-0.0018384	0.00102118	0.0398931	-0.00379609	-0.00361212	0.100895	0.119684	0.0123606	0.0123606	0.00227633	0.00102118	-0.00361212	0.00227633	0.00102118	0.016522	-0.0018384	-0.00379609	0.00566209	-0.00361212	0.00566209	0.00227633	-0.0018384	0.0123606	-0.0018384	0.00227633	0.0123606	-0.00361212	0.0759505	-0.0018384	-0.00379609	-0.0018384	0.00102118	0.00102118	0.00102118	0.00102118	0.00566209	0.0908057	0.159133	0.00566209	0.109431	0.0123606	0.00566209	0.00651316	-0.00361212	0.00566209	0.0123606	0.165924
ENSG00000254972	0.0022198	0.000771172	0.000771172	0.00124223	0.000771172	0.00221081	7.14e-05	0.00221081	7.14e-05	0.0022198	0.0022198	-0.00137252	0.00124223	7.14e-05	-0.00137252	0.00124223	0.00301589	0.000771172	0.00221081	0.00218899	7.14e-05	0.00218899	-0.00137252	0.000771172	0.0022198	0.000771172	-0.00137252	0.0022198	7.14e-05	0.00221081	0.000771172	0.00221081	0.000771172	0.00124223	0.00124223	0.00124223	0.00124223	0.00218899	0.0632436	0.00124223	0.00218899	0.00221081	0.0022198	0.00218899	7.14e-05	7.14e-05	0.00218899	0.0022198	0.00218899
ENSG00000223235	0.0107331	0.00663608	0.00663608	-0.00421419	0.00663608	0.0104943	-0.0074825	0.0104943	-0.0074825	0.0107331	0.0107331	-0.00348883	-0.00421419	-0.0074825	-0.00348883	-0.00421419	0.0144104	0.00663608	0.0104943	0.0108364	0.139688	0.0108364	-0.00348883	0.00663608	0.0107331	0.00663608	-0.00348883	0.0107331	-0.0074825	0.0104943	0.00663608	0.0104943	0.00663608	-0.00421419	-0.00421419	-0.00421419	-0.00421419	0.0108364	0.0975721	0.173078	0.0108364	0.0104943	0.0107331	0.0108364	-0.0074825	-0.0074825	0.0108364	0.0107331	0.0108364
ENSG00000252902	0.402047	0.264462	0.0521344	0.356288	-0.0322483	0.0478297	0.130217	0.0478297	-0.0076952	0.00225642	0.00225642	0.262503	-0.0122168	-0.0076952	-0.00126349	0.0495015	0.0247299	-0.0322483	0.0478297	0.0154068	0.306467	0.0154068	-0.00126349	-0.0322483	0.00225642	0.31417	0.435325	0.00225642	-0.0076952	0.0478297	-0.0322483	0.0478297	0.195301	0.211541	-0.0122168	-0.0122168	-0.0122168	0.0154068	-0.00126349	-0.0122168	0.0154068	0.0478297	0.00225642	0.0154068	-0.0076952	-0.0076952	0.0154068	0.00225642	0.0615833
ENSG00000252732	5.21e-05	0.0196054	0.0196054	0.0222893	0.0196054	0.00990101	-0.00569255	0.207139	-0.00569255	5.21e-05	0.231562	0.000752416	0.0222893	-0.00569255	0.000752416	0.0222893	0.012539	0.0196054	0.00990101	0.00327751	-0.00569255	0.00327751	0.000752416	0.0196054	5.21e-05	0.0196054	0.000752416	0.265695	-0.00569255	0.00990101	0.0196054	0.00990101	0.0196054	0.0222893	0.0222893	0.0222893	0.0222893	0.29158	0.000752416	0.0222893	0.00327751	0.308083	5.21e-05	0.00327751	-0.00569255	-0.00569255	0.00327751	5.21e-05	0.0279537
ENSG00000187726	0.152779	0.247984	0.195065	0.0177291	0.11214	0.0146467	0.0570446	0.0146467	0.0852451	0.0604354	0.03903	0.0099769	0.0177291	0.0261937	0.182991	0.0918957	0.12988	0.00516112	0.0146467	-0.00826671	0.0261937	0.0833799	0.0099769	0.0421442	0.268498	0.166306	0.0099769	0.0240257	0.0261937	0.179495	0.11953	0.0146467	0.00516112	0.104918	0.0177291	0.0177291	0.0177291	0.0833365	0.0099769	0.0719186	-0.00826671	0.260694	0.1473	0.0839798	0.0261937	0.0261937	0.140494	0.0240257	0.0344691
ENSG00000255847	0.0628033	0.0280583	-0.00115835	0.00216772	-0.00115835	-0.000798638	0.0530058	0.0643218	-0.00206544	0.00539568	0.00539568	0.0109621	0.00216772	0.0296651	0.0109621	0.00216772	0.092484	-0.00115835	0.0440489	0.0919052	0.105961	0.000769445	0.0109621	0.0979699	0.00539568	-0.00115835	0.0109621	0.00539568	-0.00206544	-0.000798638	-0.00115835	-0.000798638	-0.00115835	0.117513	0.035216	0.00216772	0.00216772	0.000769445	0.0109621	0.00216772	0.063542	-0.000798638	0.00539568	0.000769445	-0.00206544	-0.00206544	0.000769445	0.00539568	0.000769445
ENSG00000256189	0.0714764	0.0812834	-0.00111475	0.0555404	0.0590244	0.152974	0.076359	0.0465853	0.0658072	0.0545876	0.141655	0.00848065	0.139732	0.0437474	0.00848065	0.00544056	0.0816033	-0.00111475	0.120371	0.0883774	0.000451795	-0.0005485	0.00848065	-0.00111475	0.0295101	-0.00111475	0.0890594	0.00792991	0.0689049	0.0426211	0.0537182	0.00479519	0.116123	0.00544056	0.00544056	0.00544056	0.0697527	-0.0005485	0.052144	0.00544056	0.0596975	0.0496127	0.00792991	-0.0005485	0.000451795	0.000451795	0.114973	0.00792991	0.0497259
ENSG00000255222	0.245602	0.205462	0.086596	0.197523	0.0547866	0.190789	0.250182	0.0488738	0.0442493	0.12658	0.156	0.11279	0.0723778	0.0545116	0.0774206	0.0390501	0.134514	0.092872	0.10048	0.0912671	0.215617	0.0234129	0.18135	0.0572751	0.248229	0.156004	0.199166	0.188106	0.0442493	0.188291	0.102124	0.0550074	0.0147761	0.164829	0.210032	0.195842	0.216205	0.0630661	0.0805823	0.159013	0.197529	0.0754818	0.0931927	0.161826	0.162028	0.0442493	0.188847	-0.00254997	0.295015
ENSG00000234376	0.0056274	0.0573365	-0.00252026	0.00486358	-0.00252026	0.0081863	0.000775542	0.0081863	0.000775542	0.0056274	0.0056274	0.000851308	0.00486358	0.000775542	0.000851308	0.00486358	0.0111779	-0.00252026	0.0081863	0.00815839	0.000775542	0.00815839	0.000851308	-0.00252026	0.224669	-0.00252026	0.000851308	0.0056274	0.000775542	0.0081863	-0.00252026	0.0081863	-0.00252026	0.00486358	0.00486358	0.00486358	0.00486358	0.00815839	0.000851308	0.00486358	0.00815839	0.0081863	0.0056274	0.00815839	0.000775542	0.000775542	0.00815839	0.0056274	0.00815839
ENSG00000255009	0.00568388	0.121358	-0.00812216	0.00501611	-0.00812216	0.00803287	0.00123309	0.00803287	0.00123309	0.00568388	0.00568388	0.00118398	0.00501611	0.00123309	0.00118398	0.00501611	0.0109782	-0.00812216	0.00803287	0.00805437	0.00123309	0.00805437	0.00118398	-0.00812216	0.209354	-0.00812216	0.00118398	0.00568388	0.00123309	0.00803287	-0.00812216	0.00803287	-0.00812216	0.00501611	0.00501611	0.00501611	0.00501611	0.00805437	0.00118398	0.00501611	0.00805437	0.00803287	0.00568388	0.00805437	0.00123309	0.00123309	0.00805437	0.00568388	0.00805437
ENSG00000134612	0.012071	0.00666394	0.0984539	-0.0104343	0.00666394	0.00351255	-0.00752684	0.23483	-0.00752684	0.012071	0.012071	-0.00289459	-0.0104343	-0.00752684	0.0705734	-0.0104343	0.0251432	0.00666394	0.00351255	-0.00387597	-0.00752684	-0.00387597	-0.00289459	0.00666394	0.0806557	0.00666394	0.123759	0.012071	-0.00752684	0.00351255	0.00666394	0.00351255	0.257353	-0.0104343	0.138068	0.166501	-0.0104343	0.0404929	-0.00289459	-0.0104343	0.157485	0.00351255	0.012071	-0.00387597	0.0289613	0.179203	-0.00387597	0.012071	0.0581978
ENSG00000214376	0.142342	0.228687	0.226963	0.0398108	-0.0080144	0.396158	0.0169672	0.00854623	0.103565	0.032147	0.0540771	0.0582714	0.0701727	-0.00460752	0.0791942	0.255005	0.0442174	0.0240832	0.0408301	0.0919156	0.144371	0.0197479	0.0221926	0.0193604	0.0375426	0.440416	0.0221926	0.409329	0.047928	0.00854623	0.176001	0.00854623	0.0225839	0.0408014	0.12165	0.0603878	0.494959	0.0197479	0.15482	0.234883	0.0522147	0.318803	0.400757	0.0508467	0.387119	-0.00460752	0.0847975	0.0482097	0.225566
ENSG00000206911	0.00196994	0.00229745	0.00229745	0.00302983	0.00229745	0.00436809	0.00631268	0.00436809	-0.00220372	0.00196994	0.00196994	0.00270769	0.00302983	0.0951658	0.00270769	0.00302983	0.00598226	0.00229745	0.00436809	0.00444053	-0.00220372	0.00444053	0.00270769	0.00229745	0.00196994	0.00229745	0.00270769	0.00196994	-0.00220372	0.00436809	0.00229745	0.00436809	0.00229745	0.00302983	0.00302983	0.00302983	0.00302983	0.00444053	0.00270769	0.00302983	0.00444053	0.00436809	0.00196994	0.00444053	-0.00220372	-0.00220372	0.00444053	0.00196994	0.00444053
ENSG00000256779	0.030206	0.24185	0.00930544	0.0834994	0.00930544	0.0643215	0.0168963	-0.0205175	0.0663958	0.0212659	0.0458481	0.0126351	0.0249428	-0.00553123	0.0126351	-0.0139317	0.00110111	0.0359381	0.0294652	0.0038493	-0.00553123	0.13961	0.0126351	0.00930544	0.00863888	0.0284129	0.0126351	0.00863888	-0.00553123	0.0235197	0.00930544	0.00227009	0.00930544	0.0106247	-0.00358546	0.0141579	-0.0139317	-0.0100051	0.0126351	0.0866815	-0.0100051	0.00570639	0.0248671	0.035572	0.0387036	-0.00553123	-0.0100051	0.00863888	0.00617379
ENSG00000255855	0.00480932	0.125953	0.000325872	0.00291168	0.000325872	0.00476945	0.000603127	0.00476945	0.000603127	0.00480932	0.00480932	-0.00395746	0.00291168	0.000603127	-0.00395746	0.00291168	0.00651552	0.000325872	0.00476945	0.00476885	0.000603127	0.00476885	-0.00395746	0.000325872	0.00480932	0.000325872	-0.00395746	0.00480932	0.000603127	0.00476945	0.000325872	0.00476945	0.000325872	0.00291168	0.00291168	0.00291168	0.00291168	0.00476885	-0.00395746	0.00291168	0.00476885	0.00476945	0.00480932	0.00476885	0.000603127	0.000603127	0.00476885	0.00480932	0.00476885
ENSG00000270689	0.271968	0.107513	0.0311626	0.168985	0.00206967	0.257472	0.0943582	0.00250904	0.235683	0.00579257	0.101872	0.00571464	0.149146	0.0708005	0.0493913	-0.0214096	0.345659	0.0275732	0.150482	0.0554612	0.115028	0.00981442	0.185677	-0.0226245	0.0384111	0.146146	0.00571464	0.108841	-0.00915814	0.00250904	0.14271	0.0628515	0.110044	0.0349839	0.0258214	0.0434816	0.0972634	0.0622562	0.103214	0.039013	0.0677071	0.00250904	-0.0030344	0.114711	-0.00915814	0.0167475	0.27017	-0.0030344	0.0197618
ENSG00000255059	0.00682834	0.0209036	0.180008	-0.0032339	0.0143849	0.041396	0.0237702	0.0486842	0.0917653	0.00682834	0.00682834	-0.00138453	-0.0032339	0.0261585	-0.00138453	-0.0032339	0.00595455	0.0621001	0.0137268	0.0103848	-0.01229	0.0719261	-0.00138453	0.00923137	0.0394437	0.00923137	0.0734551	0.0409508	-0.00580388	0.00286792	0.0132802	0.0296745	0.0162996	0.00645516	0.0711967	0.00661671	0.134119	0.105049	-0.00138453	-0.0032339	0.0309022	0.0251409	0.014663	0.0183226	0.0112931	0.0759818	0.000642903	0.00682834	-0.00773342
ENSG00000255504	-0.0033721	0.263473	0.139324	0.0120453	-0.0167125	0.0321408	-0.00386866	-0.000880026	-0.00386866	-0.0033721	0.170564	0.179946	0.0713569	-0.00386866	0.000744698	0.0120453	0.332566	-0.0167125	0.0910329	0.0085465	0.120729	0.0085465	0.000744698	0.10934	-0.0033721	0.00915088	0.000744698	0.089537	-0.00386866	-0.000880026	-0.0167125	-0.000880026	-0.0167125	0.348921	0.0120453	0.0120453	0.0120453	0.0085465	0.000744698	0.0120453	0.273572	-0.000880026	0.0708762	0.0085465	-0.00386866	-0.00386866	0.0085465	-0.0033721	0.0085465
ENSG00000255353	-0.000349429	0.0010425	0.0010425	0.00129229	0.0010425	0.00170907	0.000698356	0.00170907	0.000698356	-0.000349429	-0.000349429	-0.000461146	0.00129229	0.000698356	-0.000461146	0.00129229	0.000214508	0.0010425	0.00170907	0.0308649	0.000698356	0.000116861	-0.000461146	0.0010425	-0.000349429	0.0010425	-0.000461146	-0.000349429	0.000698356	0.00170907	0.0010425	0.00170907	0.0010425	0.00129229	0.00129229	0.00129229	0.00129229	0.000116861	-0.000461146	0.00129229	0.000116861	0.00170907	-0.000349429	0.000116861	0.000698356	0.000698356	0.000116861	-0.000349429	0.000116861
ENSG00000110675	0.0402641	0.791307	0.286392	0.528939	0.0478951	0.142958	-0.0256534	0.40154	0.513203	0.211827	0.553617	0.0493822	0.0748825	0.172875	0.135127	0.342651	0.0407486	0.0717273	0.570905	0.603065	0.0583896	0.0202394	0.312656	0.24747	0.697627	0.218543	0.375536	0.177853	0.0595259	0.0582366	0.110349	0.67727	0.495664	-0.0779042	0.44091	0.308723	0.365874	0.0202394	0.285515	0.0618891	0.326812	0.0152415	0.443622	0.0734359	0.351053	0.262948	0.47127	0.0806694	0.0943059
ENSG00000268467	0.00043431	0.00463565	0.00463565	-0.0014658	0.00463565	0.00635015	-0.00163928	0.00635015	0.0874191	0.00043431	0.00043431	0.00560657	-0.0014658	-0.00163928	0.00560657	0.0404225	0.00343811	0.00463565	0.00635015	0.0651812	-0.00163928	0.00115159	0.00560657	0.00463565	0.0434602	0.00463565	0.00560657	0.00043431	-0.00163928	0.00635015	0.00463565	0.00635015	0.00463565	-0.0014658	-0.0014658	-0.0014658	0.0862181	0.00115159	0.00560657	-0.0014658	0.00115159	0.00635015	0.086753	0.00115159	-0.00163928	-0.00163928	0.00115159	0.00043431	0.00115159
ENSG00000255483	0.00120358	0.000418131	0.000418131	0.000673538	0.000418131	0.000813132	3.87e-05	0.000813132	3.87e-05	0.00120358	0.00120358	0.000470824	0.000673538	3.87e-05	0.000470824	0.000673538	0.00163522	0.000418131	0.0345875	0.00118687	3.87e-05	0.00118687	0.000470824	0.000418131	0.00120358	0.000418131	0.000470824	0.00120358	3.87e-05	0.000813132	0.000418131	0.000813132	0.000418131	0.000673538	0.000673538	0.000673538	0.000673538	0.00118687	0.000470824	0.000673538	0.00118687	0.000813132	0.00120358	0.00118687	3.87e-05	3.87e-05	0.00118687	0.00120358	0.00118687
ENSG00000271390	0.352544	0.142103	0.120572	0.0716049	0.106738	0.0286733	-0.00949764	0.0286733	0.195286	0.0095732	0.0095732	0.00548579	-0.00192185	-0.00949764	0.327844	0.285735	0.0375665	0.0146596	0.0286733	0.00516808	-0.00949764	0.00516808	0.00548579	-0.00964777	0.0095732	-0.00964777	0.00548579	0.0095732	-0.00949764	0.183894	0.383809	0.0286733	0.151322	-0.00192185	-0.00192185	-0.00192185	0.308484	0.092619	0.00548579	0.0472752	0.00516808	0.0286733	0.130322	0.00516808	-0.00949764	0.118037	0.00516808	0.0095732	0.311447
ENSG00000254990	0.110829	0.0460872	0.0842081	0.0959834	0.0330695	-0.0060376	0.206674	-0.0060376	0.169248	0.278366	0.15662	0.212205	0.207128	0.123116	0.026434	-0.017295	0.357879	0.168702	0.142432	0.0153655	0.0728862	0.0153655	0.026434	-0.0452504	-0.00759928	0.215865	0.026434	0.131199	-0.0135144	0.187317	0.150641	0.0447097	0.201611	0.0621713	-0.017295	0.119655	0.188887	0.139395	0.231941	0.284424	0.0153655	-0.0060376	0.0796515	0.245999	-0.0135144	0.202194	0.0153655	-0.00759928	0.214208
ENSG00000256757	0.00210512	0.000731333	0.000731333	0.000363479	0.000731333	0.00209659	6.77e-05	0.00209659	6.77e-05	0.00210512	0.00210512	0.000823495	0.000363479	6.77e-05	0.000823495	0.000363479	0.00286009	0.000731333	0.00209659	0.0020759	6.77e-05	0.0020759	0.000823495	0.000731333	0.00210512	0.000731333	0.000823495	0.00210512	6.77e-05	0.00209659	0.000731333	0.00209659	0.000731333	0.000363479	0.000363479	0.000363479	0.000363479	0.0020759	0.000823495	0.0603937	0.0020759	0.00209659	0.00210512	0.0020759	6.77e-05	6.77e-05	0.0020759	0.00210512	0.0020759
ENSG00000149295	0.0390232	0.362833	-0.000144116	0.106213	0.141516	0.0778084	0.00269462	0.0445959	0.0676017	0.0168892	0.209185	-0.00637373	-0.00955724	0.0531403	-0.00637373	-0.00955724	0.270374	0.0232227	0.343642	0.110215	0.0455747	0.0254413	0.145439	-0.000144116	0.131635	-0.000144116	0.0278813	0.457107	0.00269462	0.000524093	-0.000144116	0.000524093	0.0704793	0.233415	-0.00955724	0.0623502	-0.00955724	0.0182736	0.210879	0.354921	0.0533843	0.000524093	0.0168892	0.0182736	0.0234907	0.00269462	0.0378342	0.0168892	0.0902095
ENSG00000256167	0.359673	0.302128	0.134593	0.171734	0.403434	0.359644	0.201818	0.501449	0.333528	0.442735	0.122497	0.205169	0.307866	0.454884	0.449568	0.104424	0.457516	0.358013	0.176119	0.205923	0.258632	0.398266	0.196885	0.344981	0.20751	0.144477	0.321222	0.200062	0.224829	0.257929	0.304865	0.390176	0.452094	0.4075	0.393275	0.236847	0.221945	0.390358	0.243241	0.240833	0.387545	0.158384	0.201648	0.210444	0.40143	0.188626	0.314393	0.272692	0.327751
ENSG00000137634	-0.000684933	-0.00177124	0.0353737	0.00201282	-0.00177124	0.00277709	0.000966162	0.00277709	0.000966162	-0.000684933	0.0402202	0.00187091	0.00201282	0.000966162	0.00187091	0.00201282	-0.00255229	-0.00177124	0.00277709	0.00195153	0.000966162	0.00195153	0.00187091	-0.00177124	-0.000684933	-0.00177124	0.00187091	-0.000684933	0.000966162	0.00277709	-0.00177124	0.00277709	-0.00177124	0.00201282	0.00201282	0.00201282	0.00201282	0.00195153	0.00187091	0.00201282	0.00195153	0.00277709	-0.000684933	0.00195153	0.000966162	0.000966162	0.00195153	-0.000684933	0.00195153
ENSG00000256674	0.0315815	0.000450241	0.0502125	0.00292534	0.000450241	0.00408855	0.0444751	0.00408855	-0.000642739	-0.00152267	-0.00152267	-0.00228747	0.0578437	-0.000642739	-0.00228747	0.00292534	0.0499334	0.000450241	0.00408855	0.00179437	0.0541014	0.0211145	-0.00228747	0.000450241	-0.00152267	0.000450241	-0.00228747	0.060939	-0.000642739	0.00408855	0.0386981	0.00408855	0.000450241	0.00292534	0.00292534	0.00292534	0.00292534	0.0303265	0.0453698	0.0817802	0.0497137	0.00408855	-0.00152267	0.00179437	-0.000642739	-0.000642739	0.00179437	0.0566661	0.00179437
ENSG00000204361	-0.0107256	0.0441836	0.328322	0.0398614	0.0292706	0.0236546	0.179649	0.0489961	0.00905734	0.0836909	0.0347529	0.0165475	-0.0040564	0.042208	0.059615	0.129944	-0.00862718	0.0410689	0.0834294	0.0998779	0.00905734	0.0456287	0.0165475	0.0163327	-0.0107256	0.0163327	0.0165475	0.269486	0.00905734	0.156173	0.0995697	-0.000744814	0.0919376	-0.0040564	-0.0040564	-0.0040564	0.0936575	0.0890919	0.0165475	0.264442	-0.0121501	-0.000744814	0.0408522	0.0321793	0.00905734	0.00905734	0.0717593	0.0557826	-0.0121501
ENSG00000260254	0.00129566	0.0176811	0.000166007	0.00107161	0.000166007	0.0177615	0.000747045	0.000332316	0.000747045	0.00129566	0.00129566	-0.000556639	0.00107161	0.000747045	-0.000556639	0.00107161	0.000641149	0.000166007	0.000332316	0.00035387	0.000747045	0.00035387	0.00606155	0.000166007	0.00129566	0.00630171	-0.000556639	0.00129566	0.000747045	0.000332316	0.00733856	0.000332316	0.000166007	0.00107161	0.00107161	0.00107161	0.00107161	0.00035387	-0.000556639	0.00107161	0.00035387	0.000332316	0.00129566	0.00035387	0.000747045	0.000747045	0.00035387	0.00129566	0.00035387
ENSG00000137747	0.176874	0.0097275	0.0596525	0.0657113	0.121972	0.0372329	0.108955	0.0663628	0.0549649	0.0413676	0.048438	0.106895	0.0950937	0.126963	0.190083	0.0584936	0.0260074	0.0285043	0.0663638	0.0241437	0.298069	0.0241437	0.0112621	0.210103	0.0669605	0.0868867	0.243518	-0.00975585	0.103286	0.257506	0.180658	0.0471758	0.0275641	0.151797	0.0248804	0.168686	0.0736985	0.185839	0.102805	0.284369	0.252897	0.0330485	0.20474	0.0929866	0.109054	0.060886	0.0513076	0.140461	0.0635881
ENSG00000137709	0.131959	0.205488	0.30888	-0.0164296	-0.0350062	0.0592573	0.488106	0.0723053	0.187195	0.0411018	0.0248416	0.0415089	0.0472441	0.0578102	0.106342	0.193742	0.146351	-0.0350062	0.059599	0.0249623	0.0585138	0.15472	0.0415089	0.0787667	0.0105918	0.110293	0.0415089	0.545594	0.0156325	0.105231	0.371481	0.0580769	-0.0105943	0.164274	0.109939	0.00693454	0.041878	0.105137	0.233025	0.579436	0.0510327	0.122168	0.17105	0.0747163	0.0477985	0.046282	0.0249623	0.0704967	0.611951
ENSG00000232460	0.260584	0.340894	0.268947	0.161995	0.0675985	0.233594	0.301953	0.159438	0.225245	0.206365	0.242253	0.379521	0.240606	0.25199	0.126558	0.213401	0.408916	0.322826	0.207375	0.344381	0.253119	0.169355	0.156456	0.206192	0.159857	0.145108	0.162917	0.429099	0.0591597	0.172643	0.230567	0.157956	0.10031	0.18718	0.274144	0.195856	0.168365	0.230893	0.251015	0.474465	0.092659	0.475743	0.159798	0.0914373	0.140684	0.293071	0.232964	0.335096	0.218939
ENSG00000188909	0.00166622	-0.0015028	0.0346596	0.00107929	-0.0015028	0.00164587	0.00035247	0.00164587	0.00035247	0.00166622	0.00166622	-0.000723295	0.00107929	0.00035247	-0.000723295	0.00107929	0.00225146	-0.0015028	0.00164587	0.00166063	0.00035247	0.00166063	-0.000723295	-0.0015028	0.00166622	-0.0015028	-0.000723295	0.00166622	0.00035247	0.00164587	-0.0015028	0.00164587	-0.0015028	0.00107929	0.00107929	0.00107929	0.00107929	0.00166063	-0.000723295	0.00107929	0.00166063	0.00164587	0.00166622	0.00166063	0.00035247	0.00035247	0.00166063	0.00166622	0.00166063
ENSG00000213184	0.000502167	-0.000290954	-0.000290954	0.000343323	0.0101743	0.000494361	-0.000138806	0.000494361	0.0109801	0.000502167	0.000502167	0.00030717	0.000343323	-0.000138806	0.00030717	0.000343323	0.000677064	-0.000290954	0.000494361	0.000502645	-0.000138806	0.000502645	0.00030717	-0.000290954	0.000502167	-0.000290954	0.00030717	0.000502167	0.0013277	0.000494361	-0.000290954	0.000494361	-0.000290954	0.000343323	0.000343323	0.000343323	0.000343323	0.000502645	0.00030717	0.000343323	0.000502645	0.000494361	0.000502167	0.000502645	-0.000138806	-0.000138806	0.000502645	0.000502167	0.000502645
ENSG00000154143	0.0011822	0.00141175	0.00141175	0.00253021	0.00141175	0.0196359	-0.00644715	0.0196359	0.263945	0.0011822	0.0011822	0.0172277	0.00253021	-0.00644715	0.0172277	0.00253021	0.00636598	0.00141175	0.0196359	0.0024647	-0.00644715	0.0024647	0.0172277	0.00141175	0.0011822	0.170672	0.0172277	0.0011822	-0.00644715	0.0196359	0.00141175	0.0196359	0.263849	0.00253021	0.00253021	0.00253021	0.14465	0.0024647	0.0172277	0.00253021	0.0024647	0.0196359	0.264109	0.223631	-0.00644715	-0.00644715	0.0024647	0.0011822	0.0024647
ENSG00000254759	0.0938543	-0.00449501	0.112889	0.14278	0.152286	0.102773	0.0831634	0.115723	0.0819799	0.0781232	0.0431201	0.0429876	0.0409338	0.161657	0.0516421	0.0468562	0.0643132	0.103931	0.0629593	0.0324672	0.227476	0.159678	0.0309896	0.133527	0.0650323	0.0725978	0.195498	0.133977	0.0812843	0.0396373	0.0267685	0.147709	0.0729712	0.0829061	0.0519686	0.0958031	0.0581057	0.0463251	0.0856789	0.188368	0.134183	0.015786	0.0244912	0.100886	0.123597	0.0763773	0.103436	0.215707	0.0336048
ENSG00000273409	0.0120644	-0.0167448	-0.0167448	-0.00727594	-0.0167448	0.405066	0.208892	0.0187709	-0.0211874	0.0120644	0.0120644	0.0317718	-0.00727594	-0.0211874	0.0317718	0.136067	0.0159837	0.184094	0.0187709	-0.00147985	-0.0211874	-0.00147985	0.0317718	-0.0167448	0.0120644	0.134449	0.0317718	0.0120644	-0.0211874	0.0187709	-0.0167448	0.0187709	0.30512	-0.00727594	0.244031	-0.00727594	-0.00727594	0.288971	0.0317718	-0.00727594	-0.00147985	0.0187709	0.0120644	-0.00147985	0.130188	-0.0211874	-0.00147985	0.387346	-0.00147985
ENSG00000151704	0.0534424	0.0538886	0.0188648	0.0205558	0.0398157	0.0155262	-0.00494954	0.0544643	0.0879081	0.0901456	0.0479	0.0227757	0.066361	0.0315882	0.119451	0.000722218	-0.017633	0.0674004	0.0155262	0.0120357	0.131091	0.0120357	-0.0123263	0.217992	-0.00547529	0.0390374	0.0262992	-0.00547529	-0.00494954	0.207548	0.0350363	0.0566721	0.0551328	0.0166998	0.000722218	0.0539014	0.172909	0.153251	0.106458	0.0346168	0.175348	0.0155262	0.0765574	0.0564043	0.0681111	0.0198516	0.0120357	-0.00547529	0.0482436
ENSG00000120471	0.202922	0.0848919	0.209377	0.0816086	0.0327118	0.0926413	0.0100804	-0.00160007	-0.0152079	0.0385272	0.0344132	0.0473042	0.105908	0.0783231	0.0568032	0.168874	0.0109827	-0.0242142	0.178265	0.00951751	0.0504888	0.210816	0.0195811	0.0649124	0.181707	0.0346329	0.0195811	0.152994	0.156371	0.0379246	0.134365	0.127741	0.113271	0.0232867	-0.015539	0.155787	0.153512	0.0472105	0.115474	-0.015539	0.0551065	-0.00160007	0.0558663	0.0321489	0.115644	0.0399907	0.00951751	0.00508799	0.128008
ENSG00000175773	0.180774	0.0104788	0.0104788	0.00152466	0.0104788	0.000523853	0.00233715	0.000523853	0.00233715	-0.00538094	0.0860353	1.56e-05	0.00152466	0.00233715	1.56e-05	0.00152466	0.00256434	0.0104788	0.000523853	-0.00546741	0.00233715	-0.00546741	1.56e-05	0.0104788	-0.00538094	0.0104788	1.56e-05	-0.00538094	0.00233715	0.183448	0.0104788	0.000523853	0.0104788	0.00152466	0.00152466	0.00152466	0.00152466	0.12897	0.127098	0.110334	-0.00546741	0.000523853	-0.00538094	0.143339	0.00233715	0.00233715	-0.00546741	-0.00538094	-0.00546741
ENSG00000175728	-0.000617698	-0.000958047	0.0404165	-0.000145722	0.0186341	0.0438317	0.00127555	0.00191455	0.00127555	0.0308786	-0.000617698	0.000394335	-0.000145722	0.00127555	0.0493605	-0.000145722	0.0533982	-0.000958047	0.00191455	0.00622028	0.00127555	0.00622028	0.000394335	0.04453	0.0353226	-0.000958047	0.000394335	-0.000617698	0.037279	0.00191455	-0.000958047	0.0213051	0.0156958	-0.000145722	0.0419627	-0.000145722	0.021037	0.00622028	0.000394335	-0.000145722	0.00622028	0.00191455	-0.000617698	0.00622028	0.00127555	0.00127555	0.00622028	-0.000617698	0.00622028
ENSG00000254842	0.118691	0.119683	0.0350403	0.0499168	0.0911815	0.271835	-0.00409543	0.0197551	0.0455069	0.0693427	0.00459525	0.00511227	0.0721158	0.129533	0.0606709	0.0451971	0.266587	0.00734364	0.0682071	-0.00796373	0.171685	-0.00796373	0.0836768	0.0641467	0.00459525	0.0326401	0.0850639	0.0414115	-0.00409543	0.0266774	0.147028	0.0498175	-0.0279195	0.0244444	0.00134759	0.252316	0.0501749	0.060518	0.00511227	0.00134759	0.207873	0.0544198	0.00459525	0.0710191	-0.00409543	0.0269185	0.122758	0.00459525	0.0953734
ENSG00000249054	0.0060535	0.109281	0.00137095	0.00136692	0.00137095	0.00594161	0.00211257	0.00594161	0.00211257	0.0060535	0.0060535	0.00404337	0.0313511	0.00211257	0.00404337	0.00136692	0.00534817	0.00137095	0.00594161	0.00103067	0.00211257	0.00103067	0.00404337	0.00137095	0.0060535	0.0679901	0.00404337	0.0060535	0.00211257	0.00594161	0.00137095	0.00594161	0.00137095	0.00136692	0.00136692	0.00136692	0.00136692	0.00103067	0.00404337	0.00136692	0.00103067	0.00594161	0.0060535	0.00103067	0.00211257	0.00211257	0.0566656	0.0060535	0.00103067
ENSG00000255545	0.00717018	0.190779	0.000430386	0.00154356	0.000430386	0.00711612	-0.00545655	0.00711612	-0.00545655	0.00717018	0.00717018	0.00328523	0.00154356	-0.00545655	0.00328523	0.00154356	0.00971883	0.000430386	0.00711612	0.00710293	-0.00545655	0.00710293	0.00328523	0.000430386	0.00717018	0.000430386	0.00328523	0.00717018	-0.00545655	0.00711612	0.000430386	0.00711612	0.000430386	0.00154356	0.00154356	0.0293417	0.00154356	0.00710293	0.00328523	0.00154356	0.00710293	0.00711612	0.00717018	0.00710293	-0.00545655	-0.00545655	0.00710293	0.00717018	0.00710293
ENSG00000235049	0.00518351	0.0987774	-0.00257979	0.00063546	0.0237581	0.00394512	-0.00137224	0.00394512	-0.00137224	0.00518351	0.0165645	0.00986828	0.00063546	-0.00137224	0.00986828	0.00063546	0.111424	-0.00257979	0.0196064	0.0663881	-0.00137224	0.00506976	0.00986828	-0.00257979	0.00518351	-0.00257979	0.00986828	0.00518351	-0.00137224	0.00394512	-0.00257979	0.00394512	-0.00257979	0.00063546	0.00063546	0.00063546	0.00063546	0.00506976	0.00986828	0.0896281	0.00506976	0.00394512	0.0344975	0.00506976	-0.00137224	-0.00137224	0.00506976	0.0790958	0.00506976
ENSG00000234589	0.264844	0.096932	0.0670941	0.0875153	0.277879	0.191233	0.168322	0.198249	0.123783	0.310462	0.0776544	0.103413	0.184756	0.190086	0.0733955	0.143579	0.067641	0.240271	0.129631	0.17957	0.185224	0.319861	0.0580776	0.116404	0.0631958	0.253202	0.242366	0.129865	0.245991	0.276893	0.220919	0.0191433	0.214804	0.0692868	0.080421	0.197526	0.0617319	0.179403	0.13804	0.287109	0.201003	0.138323	0.153517	0.0600312	0.331224	0.0680091	0.0663128	0.170294	0.223835
ENSG00000250770	0.121399	0.217709	0.0180979	-0.00213935	0.0710974	0.038811	-0.0037482	0.0580205	-0.0037482	0.0763762	-0.00189354	0.00147267	0.0679207	0.063753	0.149129	-0.00213935	0.0016007	0.0029782	0.0109384	0.00968352	0.0378153	0.00968352	0.00147267	0.0191166	-0.00189354	0.0168349	0.00147267	-0.00189354	-0.0037482	0.0109384	0.0517391	0.0236397	0.0029782	0.0312108	-0.00213935	-0.00213935	0.148797	0.00968352	0.00147267	-0.00213935	0.00968352	0.21074	-0.00189354	0.00968352	0.0240807	-0.0037482	0.00968352	-0.00189354	0.175105
ENSG00000111218	0.0112766	0.370767	0.00369811	0.0146911	0.0124847	0.0498751	0.00809026	0.0211441	-0.0093234	0.127853	-0.005474	0.0289932	0.0265416	0.234123	0.0177713	0.155769	0.00922235	0.02002	0.0113314	0.0335318	0.0387694	0.167376	0.00810076	0.122525	0.0997155	0.00314599	0.00810076	0.303309	-0.00408201	0.0113279	-0.00536047	0.00771218	0.0244635	0.00933371	0.0959425	0.0178582	0.432876	0.0335318	0.34931	0.0607434	0.0335318	0.249637	-0.005474	0.0335318	-0.00506801	-0.0141808	0.0335318	-0.005474	0.0335318
ENSG00000243507	0.00203336	0.0557519	5.78e-05	0.000344588	5.78e-05	0.00202107	0.000154682	0.00202107	0.000154682	0.00203336	0.00203336	0.000873301	0.000344588	0.000154682	0.000873301	0.000344588	0.00275889	5.78e-05	0.00202107	0.0011554	0.000154682	0.010289	0.000873301	5.78e-05	0.00203336	5.78e-05	0.000873301	0.00203336	0.000154682	0.00202107	5.78e-05	0.00202107	5.78e-05	0.000344588	0.000344588	0.000344588	0.0088416	0.0011554	0.000873301	0.000344588	0.0011554	0.00202107	0.00203336	0.0011554	0.000154682	0.000154682	0.0011554	0.00203336	0.0011554
ENSG00000256356	0.060561	0.000833078	0.0169533	0.0454186	0.00347009	0.0262801	0.0244824	0.0493151	0.0536253	0.0354304	0.0443241	0.0162965	0.106651	0.0224862	0.0217869	0.0273106	0.0312996	0.0610868	0.0726887	0.0773512	0.0319998	0.067802	0.0410216	0.0479769	0.00841108	0.0544297	0.024075	0.0588146	0.0411267	0.00331007	0.0486207	0.0276911	0.0207601	0.0206132	0.0143881	0.0504211	0.00980422	0.0314033	0.0118395	0.0403606	0.0438642	0.0317047	0.00495003	-0.00523025	0.0312689	0.0489039	0.0238363	0.0136087	0.0583304
ENSG00000242444	0.00251052	0.00124924	0.00124924	0.0016777	0.00124924	0.00247509	0.000635918	0.00247509	0.000635918	0.00251052	0.00251052	-0.00156649	0.0016777	0.000635918	-0.00156649	0.0016777	0.00338806	0.00124924	0.00247509	0.000787196	0.000635918	0.000787196	-0.00156649	0.00124924	0.00251052	0.00124924	-0.00156649	0.00251052	0.000635918	0.00247509	0.00124924	0.00247509	0.00124924	0.0016777	0.0016777	0.0016777	0.0016777	0.000787196	-0.00156649	0.0016777	0.000787196	0.00247509	0.00251052	0.000787196	0.000635918	0.000635918	0.000787196	0.00251052	0.000787196
ENSG00000118972	0.00546099	0.000470745	0.000470745	0.0033334	0.000470745	-0.000451624	0.000740161	-0.000451624	0.000740161	0.00546099	0.00546099	-0.00101135	0.0033334	0.000740161	-0.00101135	0.0033334	0.00739611	0.000470745	-0.000451624	0.00541829	0.000740161	0.00541829	-0.00101135	0.000470745	0.00546099	0.000470745	-0.00101135	0.00546099	0.000740161	-0.000451624	0.000470745	-0.000451624	0.141722	0.0033334	0.0033334	0.0033334	0.0033334	0.00541829	-0.00101135	0.0033334	0.00541829	0.0647018	0.00546099	0.00541829	0.000740161	0.000740161	0.00541829	0.00546099	0.00541829
ENSG00000255775	0.00499619	0.137747	-0.0123494	0.00853547	-0.0123494	-0.00572596	-0.00421077	-0.00572596	-0.00421077	0.210175	0.00499619	-0.00518501	0.00853547	-0.00421077	0.13818	0.00853547	0.0284754	-0.0123494	-0.00572596	-9.57e-05	-0.00421077	-9.57e-05	-0.00518501	0.148165	0.00499619	-0.0123494	-0.00518501	0.00499619	-0.00421077	0.0932216	0.0857232	0.151457	-0.0123494	0.00853547	0.056217	0.00853547	0.00853547	-9.57e-05	-0.00518501	0.249093	0.164571	-0.00572596	0.00499619	0.145427	0.046407	-0.00421077	-9.57e-05	0.00499619	-9.57e-05
ENSG00000008323	-0.000552862	0.538234	-0.00654154	0.523928	-0.00654154	0.0152084	-0.000342822	0.0152084	0.0121531	-0.000552862	0.0736376	0.0120455	-0.00736954	0.574143	0.207303	0.00954828	0.0469387	-0.00654154	0.0152084	0.0439313	0.160103	0.00685672	0.0120455	-0.00654154	-0.000552862	-0.00654154	0.0120455	-0.000552862	0.0722923	0.0152084	0.0635871	0.0152084	-0.00654154	-0.00736954	0.0276293	-0.00736954	-0.00736954	0.00685672	0.0415419	-0.00736954	0.00685672	0.227259	0.0710996	0.00685672	-0.000342822	-0.000342822	0.0302346	0.0886917	0.0869944
ENSG00000252186	0.011223	0.2316	0.00167842	0.00798927	0.00167842	0.0110191	-0.00896699	0.0110191	-0.00896699	0.011223	0.011223	-0.00872199	0.00798927	-0.00896699	-0.00872199	0.00798927	0.00423736	0.00167842	0.0110191	0.00869992	-0.00896699	0.00869992	-0.00872199	0.00167842	0.011223	0.00167842	-0.00872199	0.011223	0.136434	0.0110191	0.00167842	0.0110191	0.00167842	0.00798927	0.00798927	0.00798927	0.00798927	0.00869992	-0.00872199	0.00798927	0.00869992	0.0110191	0.011223	0.00869992	-0.00896699	-0.00896699	0.00869992	0.011223	0.00869992
ENSG00000255977	0.00436274	-0.00285756	-0.00285756	0.00383886	-0.00285756	0.00338722	0.0198934	0.0542474	-0.00438331	0.00436274	0.00436274	-0.000832646	0.00383886	0.0156447	0.0204837	0.00383886	0.000383538	-0.00285756	0.0107148	0.0224209	-0.00438331	0.0260104	-0.000832646	0.018763	0.00436274	-0.00285756	-0.000832646	0.00436274	0.0310046	0.00893131	0.0265348	0.00338722	0.0209043	0.00383886	0.00383886	0.00383886	0.00383886	0.000286038	-0.000832646	0.00383886	0.000286038	0.00338722	0.00436274	0.000286038	0.0123325	-0.00438331	0.000286038	0.00436274	0.000286038
ENSG00000184344	0.00227004	0.120151	-0.000658937	0.00166022	-0.000658937	0.0321811	-0.00136074	0.00592705	-0.00136074	0.00227004	0.00227004	0.00166908	0.00166022	-0.00136074	0.00166908	0.00166022	0.0668779	-0.000658937	0.00592705	0.0317003	-0.00136074	-0.0010352	0.0832034	-0.000658937	0.00227004	0.0307667	0.00166908	0.00227004	-0.00136074	0.00592705	-0.000658937	0.00592705	-0.000658937	0.00166022	0.00166022	0.00166022	0.00166022	-0.0010352	0.00166908	0.0762365	-0.0010352	0.00592705	0.00227004	-0.0010352	-0.00136074	-0.00136074	0.0564611	0.0904894	-0.0010352
ENSG00000198178	0.00351272	0.00123251	0.00123251	0.00338485	0.121671	0.0111635	-0.00044102	0.0111635	-0.00044102	0.00351272	0.00351272	-0.00654074	0.00338485	0.107393	0.0836348	0.00338485	0.00520222	0.00123251	0.0111635	0.000959671	-0.00044102	0.000959671	-0.00654074	0.00123251	0.00351272	0.00123251	-0.00654074	0.00351272	-0.00044102	0.0111635	0.00123251	0.0111635	0.00123251	0.0720601	0.00338485	0.00338485	0.00338485	0.000959671	0.0518616	0.00338485	0.000959671	0.0111635	0.00351272	0.000959671	-0.00044102	-0.00044102	0.000959671	0.0888541	0.0801909
ENSG00000240739	0.0955637	-0.00553857	-0.00553857	0.0276566	-0.00553857	0.00503712	0.00618218	0.00503712	0.00618218	5.54e-05	5.54e-05	-0.00216185	-0.000218567	0.00618218	-0.00216185	-0.000218567	0.0144152	-0.00553857	0.156765	0.0109723	0.00618218	0.0109723	-0.00216185	0.117922	0.125547	-0.00553857	-0.00216185	5.54e-05	0.00618218	0.00503712	0.0350555	0.00503712	-0.00553857	-0.000218567	0.152083	-0.000218567	-0.000218567	0.0109723	-0.00216185	-0.000218567	0.0109723	0.00503712	5.54e-05	0.0109723	0.00618218	0.00618218	0.0109723	5.54e-05	0.0109723
ENSG00000255581	0.0123078	0.161937	0.0128214	-0.00581778	0.0259546	-0.00762605	0.0960821	0.013053	-0.00559539	0.0123078	0.0123078	-0.0117211	-0.00581778	-0.00559539	-0.0117211	0.00695636	0.0325784	0.00805533	0.0277271	0.00722516	0.0145597	0.00722516	0.060857	0.0146818	0.0345821	0.00805533	0.0451309	0.0123078	0.0264017	-0.00762605	0.0185366	0.0258219	0.0433588	0.0880067	0.00371038	0.0999424	-0.00581778	0.0277659	-0.0117211	0.00616452	0.0458828	0.0374722	0.0123078	0.00722516	0.0203286	0.00328683	0.0303493	0.0123078	0.00722516
ENSG00000238152	0.00981559	0.005269	0.0593457	-0.00161702	0.0144799	-0.000226061	0.0171419	-0.000226061	-0.000723054	0.0298513	-0.00178318	7.09e-05	-0.00161702	0.0761866	7.09e-05	-0.00161702	0.0049436	0.000659627	-0.000226061	0.00506786	0.0218546	0.00139269	7.09e-05	0.000659627	0.025051	0.000659627	0.0540178	0.0179207	-0.000723054	0.0344373	0.000659627	0.0179111	0.000659627	0.0329733	-0.00161702	0.0392457	0.0282177	0.00139269	7.09e-05	-0.00161702	0.00139269	-0.000226061	-0.00178318	0.0376172	0.0330392	-0.000723054	0.00139269	-0.00178318	0.00139269
ENSG00000214487	-0.000174617	1.15e-05	0.00866285	-0.000494405	1.15e-05	0.0012955	3.8e-05	0.0012955	3.8e-05	-0.000174617	-0.000174617	0.00784308	0.011959	0.0145309	0.00122309	-0.000494405	0.000194977	1.15e-05	0.0012955	0.00520381	3.8e-05	-0.00113716	0.00122309	1.15e-05	-0.000174617	1.15e-05	0.00122309	0.017704	3.8e-05	0.00339716	0.00323005	0.0012955	0.0216378	-0.000494405	-0.000494405	-0.000494405	0.0114399	-0.00113716	0.00122309	-0.000494405	0.0145049	0.0012955	-0.000174617	0.00968393	3.8e-05	3.8e-05	-0.00113716	0.0105082	0.00662407
ENSG00000177586	0.00928331	0.00839041	-0.00071184	0.00091088	0.026134	0.000303083	0.00115075	0.000303083	0.00115075	0.00750274	-0.00127203	0.00173865	0.00091088	0.00115075	0.00173865	0.00091088	0.00269426	-0.00071184	0.000303083	0.000361639	0.00115075	0.000361639	0.00173865	-0.00071184	-0.00127203	-0.00071184	0.00173865	0.0166592	0.00115075	0.000303083	-0.00071184	0.0191447	-0.00071184	0.00091088	0.00091088	0.00091088	0.030321	0.000361639	0.00173865	0.00091088	0.000361639	0.000303083	-0.00127203	0.000361639	0.00115075	0.00115075	0.000361639	-0.00127203	0.000361639
ENSG00000111732	0.134887	-0.00116213	-0.00116213	0.017659	-0.00116213	0.0343189	0.0901361	-0.00960195	-0.00794758	-0.00290393	0.0671222	0.188296	0.017659	0.14652	0.00290095	0.017659	0.00559891	-0.00116213	-0.00960195	0.00537016	0.0762927	0.00537016	0.00290095	0.0352025	-0.00290393	0.151893	0.00290095	-0.00290393	-0.00794758	0.0496551	-0.00116213	-0.00960195	0.0209467	0.017659	0.017659	0.017659	0.017659	0.083923	0.0187155	0.017659	0.175813	0.111498	-0.00290393	0.00537016	-0.00794758	-0.00794758	0.00537016	-0.00290393	0.00537016
ENSG00000205846	0.0645443	-0.00170491	0.0772276	0.0044502	0.0393441	0.00363396	-0.00489839	0.00363396	-0.00489839	-0.00626724	-0.00626724	0.000888942	0.0044502	-0.00489839	0.0583788	0.0120997	0.00315765	-0.00170491	0.00363396	-0.000422411	0.0342018	-0.000422411	0.000888942	0.0453387	0.0680304	-0.00170491	0.000888942	-0.00626724	0.098543	0.00363396	-0.00170491	0.00363396	-0.00170491	0.119864	0.0044502	0.0044502	0.0044502	0.0409857	0.000888942	0.0044502	-0.000422411	0.00363396	0.0631081	0.0516319	0.0584454	-0.00489839	-0.000422411	-0.00626724	0.0457637
ENSG00000243830	0.170599	0.00458928	0.0874931	0.0345841	0.152298	0.025344	0.168218	0.0991042	0.0876812	0.0317511	0.0216867	0.0331161	0.0368836	0.0360975	0.136576	0.104422	0.0203307	0.181395	0.022725	0.0817084	0.0626086	0.189053	0.0222466	0.0187106	0.173182	0.106775	0.0505095	0.103697	0.130462	0.153833	0.10742	0.0542698	0.0917578	0.0769709	0.177474	0.0564457	0.144811	0.0508488	0.0322284	0.0152919	0.0712719	0.183548	0.196371	0.0386998	0.239689	0.0313336	0.029746	0.0650995	0.144584
ENSG00000255829	0.00290065	0.00100771	0.00100771	0.00162324	0.00100771	0.0028889	9.33e-05	0.0028889	9.33e-05	0.00290065	0.00290065	-0.00179349	0.00162324	9.33e-05	-0.00179349	0.00162324	0.00394092	0.00100771	0.0028889	0.00286039	9.33e-05	0.00286039	-0.00179349	0.00100771	0.00290065	0.00100771	-0.00179349	0.00290065	9.33e-05	0.0028889	0.00100771	0.0028889	0.00100771	0.00162324	0.00162324	0.00162324	0.00162324	0.00286039	-0.00179349	0.00162324	0.00286039	0.0028889	0.00290065	0.00286039	9.33e-05	9.33e-05	0.00286039	0.00290065	0.00286039
ENSG00000255776	0.0528034	0.11854	0.0860436	-0.00303213	0.00122762	0.00617385	-0.00514459	0.00617385	-0.00514459	0.0078075	0.0078075	0.00328395	-0.00536133	0.176453	0.128187	0.0787274	0.00573043	0.00122762	0.0940483	0.083316	0.0800063	0.000347974	0.0321989	0.0475439	0.0078075	0.00122762	0.289261	0.0078075	-0.00514459	0.00617385	0.0148449	0.00617385	0.0898431	0.077469	0.133853	-0.00536133	0.132972	0.000347974	0.0930463	-0.00536133	0.173495	0.00617385	0.0078075	0.0561632	0.103571	-0.00514459	0.0400506	0.201971	0.0500514
ENSG00000256720	0.125774	0.154102	0.00203137	0.0683967	0.165236	0.0846153	0.154486	-0.00120446	0.00150391	0.0889795	0.121909	0.0292565	0.0803482	0.326524	0.335561	0.238086	0.320683	0.00203137	0.255461	0.146311	0.180601	0.0171575	-0.00519324	0.162326	0.0828733	0.156507	0.104001	0.121874	0.0573901	0.0121978	0.00203137	0.0686149	0.0298735	0.337659	0.00401928	0.00401928	0.159701	0.0917088	-0.00519324	0.00401928	0.147065	0.0303039	-0.0182237	0.021047	0.00150391	0.00150391	0.135932	0.384843	0.0769317
ENSG00000256582	0.0103362	0.00395428	0.00395428	-0.00259071	0.00395428	0.0289259	-0.030839	0.0289259	-0.030839	0.0103362	0.0103362	0.00303453	-0.00259071	0.264553	0.0624233	-0.00259071	0.236707	0.214469	0.0289259	0.00152316	0.116774	0.00152316	0.00303453	0.00395428	0.0103362	0.00395428	0.0638618	0.0103362	0.0868913	0.0289259	0.00395428	0.0289259	0.00395428	0.0311012	-0.00259071	-0.00259071	0.317094	0.00152316	0.353541	0.0745587	0.00152316	0.0289259	0.215197	0.00152316	-0.030839	0.0597983	0.00152316	0.0103362	0.155381
ENSG00000256797	0.00299424	8.08e-05	0.0820757	0.0017405	8.08e-05	0.000398853	0.000228397	0.000398853	0.000228397	0.00299424	0.00299424	0.00128653	0.0017405	0.000228397	0.00128653	0.0017405	0.0040626	8.08e-05	0.000398853	0.00296042	0.000228397	0.00296042	0.00128653	8.08e-05	0.00299424	8.08e-05	0.00128653	0.00299424	0.000228397	0.000398853	8.08e-05	0.0283601	8.08e-05	0.0017405	0.0017405	0.0017405	0.0017405	0.00296042	0.00128653	0.0017405	0.00296042	0.000398853	0.00299424	0.00296042	0.000228397	0.000228397	0.00296042	0.00299424	0.00296042
ENSG00000225231	0.0268048	0.000331029	0.000331029	0.010445	0.000331029	0.0958979	0.299221	0.0188573	-0.0174763	0.0268048	0.0268048	0.00269045	0.010445	-0.0174763	0.00269045	0.0711221	0.00528743	0.000331029	0.0188573	-5.64e-05	-0.0174763	-5.64e-05	0.00269045	0.000331029	0.0268048	0.179425	0.00269045	0.0268048	-0.0174763	0.0188573	0.000331029	0.0188573	0.000331029	0.010445	0.464072	0.010445	0.010445	0.364602	0.0764334	0.010445	-5.64e-05	0.0188573	0.0268048	-5.64e-05	-0.0174763	0.0229319	-5.64e-05	0.0268048	-5.64e-05
ENSG00000256155	0.0849818	0.00816604	0.00816604	-0.00161844	0.00816604	0.0110612	0.00656559	0.0110612	0.00656559	-0.00445284	-0.00445284	0.0431645	0.111803	0.00656559	0.0832567	-0.00161844	0.0152386	0.00816604	0.0110612	0.0116015	0.00656559	0.0116015	-0.00303878	0.00816604	-0.00445284	0.00816604	-0.00303878	0.106504	0.00656559	0.0110612	0.00816604	0.0110612	0.00816604	-0.00161844	-0.00161844	-0.00161844	0.125129	0.0116015	-0.00303878	-0.00161844	0.0116015	0.0110612	-0.00445284	0.0116015	0.00656559	0.00656559	0.0116015	-0.00445284	0.0116015
ENSG00000256306	0.0680485	0.00294233	0.00294233	0.00347159	0.00294233	0.00424182	0.00224492	0.00424182	0.00224492	0.00116025	0.00116025	-0.0013768	0.00347159	0.00224492	-0.0013768	0.00347159	0.00150151	0.00294233	0.00424182	0.000736599	0.00224492	0.0557092	-0.0013768	0.00294233	0.00116025	0.00294233	0.0625548	0.00116025	0.00224492	0.00424182	0.00294233	0.00424182	0.00294233	0.00347159	0.00347159	0.00347159	0.00347159	0.000736599	-0.0013768	0.00347159	0.0456527	0.00424182	0.00116025	0.000736599	0.00224492	0.00224492	0.000736599	0.00116025	0.000736599
ENSG00000273079	0.00815664	0.0659021	0.00181379	0.00175457	0.00778569	0.0025407	0.00160516	0.0025407	0.00160516	0.00206943	0.00958122	-0.00195181	0.00175457	0.00160516	-0.00195181	0.00175457	0.00850519	-0.000576657	0.0127632	0.00165506	0.00160516	0.00165506	0.00098034	0.00612475	0.00206943	-0.000576657	-0.00195181	0.00206943	0.00160516	0.0025407	-0.000576657	0.00610355	-0.000576657	0.0150326	0.00175457	0.00175457	0.00175457	0.00165506	-0.00195181	0.00175457	0.0670562	0.0025407	0.00206943	0.00165506	0.00160516	0.00160516	0.00455645	0.00766522	0.00165506
ENSG00000200475	0.00138878	0.000808622	0.000808622	0.00120972	0.000808622	0.00201129	0.000219197	0.00201129	0.000219197	0.00138878	0.00138878	0.000927118	0.00120972	0.000219197	0.000927118	0.00120972	0.00274688	0.000808622	0.00201129	-0.000409572	0.000219197	-0.000409572	0.000927118	0.000808622	0.00138878	0.000808622	0.000927118	0.00138878	0.000219197	0.00201129	0.000808622	0.00201129	0.000808622	0.00120972	0.00120972	0.00120972	0.00120972	-0.000409572	0.000927118	0.00120972	0.0269315	0.00201129	0.0545198	-0.000409572	0.000219197	0.000219197	-0.000409572	0.00138878	-0.000409572
ENSG00000139053	0.00279436	0.00153997	0.00153997	-0.000766661	0.00153997	-0.000550659	0.000927963	-0.000550659	0.000927963	0.00279436	0.00279436	0.00182514	0.0554127	0.000927963	0.00182514	-0.000766661	0.00376234	0.00153997	-0.000550659	0.00152858	0.000927963	0.00152858	0.00182514	0.00153997	0.00279436	0.00153997	0.00182514	0.00279436	0.000927963	0.0489758	0.00153997	-0.000550659	0.00153997	-0.000766661	-0.000766661	-0.000766661	-0.000766661	0.00152858	0.00182514	-0.000766661	0.00152858	-0.000550659	0.00279436	0.00152858	0.000927963	0.000927963	0.00152858	0.00279436	0.00152858
ENSG00000213235	0.0654044	0.158541	0.135143	0.0802604	0.102643	0.0494791	0.038504	0.061383	0.103841	0.0514025	0.0227332	0.0924844	0.0411563	0.0563032	0.0945257	0.0967268	0.154745	0.0259695	0.121221	0.0561199	0.0173088	0.184196	0.0175105	0.0304608	0.0464486	0.0649018	0.0718609	0.130815	0.0504739	0.200675	0.111365	0.119029	0.079276	0.0232041	0.176048	0.0729954	0.0957152	0.101347	0.0434602	0.131367	0.118823	0.175144	0.013359	0.0269928	0.123833	0.0716916	0.030507	0.111357	0.0359879
ENSG00000256994	0.00037301	0.000129586	0.000129586	0.000208741	0.000129586	0.000371499	1.2e-05	0.000371499	1.2e-05	0.00037301	0.00037301	0.000145917	0.000208741	1.2e-05	0.000145917	0.000208741	0.000300762	0.000129586	0.000371499	0.000367833	1.2e-05	0.000367833	0.000145917	0.000129586	0.00037301	0.000129586	0.000145917	0.00037301	1.2e-05	0.000371499	0.000129586	0.000371499	0.000129586	0.000208741	0.000208741	0.000208741	0.000208741	0.000367833	0.000145917	0.000208741	0.000367833	0.000371499	0.00037301	0.000367833	1.2e-05	1.2e-05	0.000367833	0.00037301	0.000367833
ENSG00000256389	0.00425716	0.00147896	0.00147896	0.00238236	0.00147896	0.122339	0.000137005	0.00287612	0.000137005	0.00425716	0.00425716	0.00166534	0.00238236	0.000137005	0.00166534	0.00238236	0.00578392	0.00147896	0.00287612	0.00419807	0.000137005	0.00419807	0.00166534	0.00147896	0.00425716	0.00147896	0.00166534	0.00425716	0.000137005	0.00287612	0.00147896	0.00287612	0.00147896	0.00238236	0.00238236	0.00238236	0.00238236	0.00419807	0.00166534	0.00238236	0.00419807	0.00287612	0.00425716	0.00419807	0.000137005	0.000137005	0.00419807	0.00425716	0.00419807
ENSG00000227525	0.159627	0.342857	0.059798	0.067692	0.275904	0.11821	0.216626	0.088446	0.253223	0.268119	0.110569	0.261426	0.208038	0.179546	0.113531	0.115033	0.100971	0.115874	0.114864	0.109519	0.236437	0.407731	0.115854	0.162021	0.173706	0.190717	0.214579	0.101706	0.17543	0.366797	0.158834	0.219263	0.305775	0.227981	0.325741	0.165267	0.207765	0.167396	0.0867455	0.14915	0.280005	0.128807	0.271225	0.168577	0.388909	0.0593787	0.128317	0.375501	0.158952
ENSG00000200885	0.021675	0.288018	0.10765	0.144319	0.212584	0.16901	-0.0331106	0.0263924	0.174181	0.274491	0.021675	0.0119926	0.0154341	0.211121	0.0119926	0.0154341	0.1578	0.247064	0.0263924	0.00416864	0.168411	0.00416864	0.0119926	-0.00559543	0.021675	0.0810128	0.344935	0.021675	0.00224228	0.0742356	-0.00559543	0.0263924	0.172462	0.0154341	0.068935	0.0154341	0.387922	0.118608	0.0397109	0.107807	0.00416864	0.0263924	0.021675	0.188189	-0.0331106	0.0718025	0.00416864	0.021675	0.00416864
ENSG00000197503	0.00265998	1.45e-05	1.45e-05	0.00191277	1.45e-05	0.0505194	0.000948969	0.000260209	0.000948969	0.00265998	0.00265998	-0.00188319	0.00191277	0.000948969	-0.00188319	0.00191277	0.00357885	1.45e-05	0.000260209	0.00267385	0.000948969	0.00267385	-0.00188319	1.45e-05	0.00265998	0.0531409	-0.00188319	0.00265998	0.000948969	0.000260209	1.45e-05	0.000260209	1.45e-05	0.00191277	0.00191277	0.00191277	0.00191277	0.00267385	-0.00188319	0.00191277	0.00267385	0.000260209	0.00265998	0.00267385	0.000948969	0.000948969	0.00267385	0.00265998	0.00267385
ENSG00000256852	0.00108055	0.000506549	0.000506549	0.000699571	0.000506549	0.00106739	0.0213996	0.00106739	-0.0013019	0.00108055	0.00108055	-0.000468541	0.000699571	-0.0013019	0.0257598	0.000699571	0.00146012	0.000506549	0.00106739	0.00107689	-0.0013019	0.00107689	-0.000468541	0.000506549	0.00108055	0.000506549	-0.000468541	0.00108055	-0.0013019	0.00106739	0.000506549	0.00106739	0.000506549	0.000699571	0.000699571	0.000699571	0.000699571	0.00107689	-0.000468541	0.000699571	0.00107689	0.00106739	0.00108055	0.00107689	-0.0013019	-0.0013019	0.00107689	0.00108055	0.00107689
ENSG00000214700	-0.00634303	0.00298491	0.00298491	0.00669059	0.00298491	-0.000255349	0.00377008	-0.000255349	0.00377008	0.0744324	-0.00634303	-0.00886563	0.00669059	0.00377008	-0.00886563	0.00669059	0.0119477	0.00298491	-0.000255349	0.00117	0.00377008	0.0886591	-0.00886563	0.167088	-0.00634303	0.00298491	0.0709274	0.102387	0.00377008	-0.000255349	0.00298491	-0.000255349	0.00298491	0.00669059	0.00669059	0.00669059	0.00669059	0.00117	-0.00886563	0.00669059	0.00117	-0.000255349	-0.00634303	0.00117	0.00377008	0.00377008	0.00117	-0.00634303	0.00117
ENSG00000256232	0.00427489	-0.00279528	-0.00279528	-0.0102239	-0.00279528	0.0103915	-0.00821123	0.0103915	-0.00821123	0.112099	0.00427489	0.00629888	-0.0102239	0.135302	0.00629888	0.164295	0.0138149	0.0448071	0.0103915	0.00866671	-0.00821123	0.00866671	0.00629888	-0.00279528	0.00427489	0.154638	0.00629888	0.00427489	0.090725	0.0103915	0.132656	0.0103915	-0.00279528	-0.0102239	0.0338368	0.0789364	0.113649	0.00866671	0.171414	0.0707225	0.182122	0.204497	0.00427489	0.00866671	-0.00821123	-0.00821123	0.00866671	0.07396	0.00866671
ENSG00000255652	0.00844867	0.184987	0.00214246	-0.00778975	0.00214246	-0.00872553	-0.00272805	0.0922725	-0.00272805	0.00844867	0.00844867	0.00528236	-0.00778975	-0.00272805	0.00528236	0.0398697	0.011386	0.00214246	0.0171465	0.00846443	-0.00272805	0.00846443	0.00528236	0.00214246	0.00844867	0.00214246	0.00528236	0.00844867	-0.00272805	-0.00872553	0.00214246	-0.00872553	0.00214246	-0.00778975	0.0899492	-0.00778975	-0.00778975	0.00846443	0.00528236	-0.00778975	0.00846443	0.0669706	0.00844867	0.00846443	-0.00272805	0.0286909	0.00846443	0.00844867	0.00846443
ENSG00000258794	0.0552442	0.258659	0.012015	-0.0131069	0.012015	-0.0039154	0.0295303	-0.0039154	0.0514022	-0.000604646	-0.000604646	0.08089	0.112892	-0.00403718	0.110083	0.0753499	0.0225797	0.012015	0.0905058	0.0176568	0.0717485	-0.00241817	-0.0218462	0.012015	-0.000604646	0.0336392	0.038039	0.10389	-0.00403718	-0.0039154	0.012015	0.064189	0.012015	-0.0131069	0.130029	-0.0131069	-0.0131069	-0.00241817	0.124263	0.0204032	0.128394	-0.0039154	-0.000604646	-0.00241817	-0.00403718	-0.00403718	0.090681	-0.000604646	-0.00241817
ENSG00000205592	0.0210893	0.0215594	0.000579308	0.00192499	0.000579308	0.0198599	0.0953513	0.0198599	-0.0162806	0.0210893	0.0210893	-0.0022383	-0.00345097	-0.0162806	-0.0022383	-0.0131283	0.00862594	0.00934257	0.0427954	0.00450555	0.221415	0.00450555	-0.0022383	0.331186	0.0210893	0.000579308	-0.0022383	0.0210893	-0.0162806	0.0198599	0.000579308	0.0198599	0.000579308	-0.00153813	0.13195	0.155711	-0.00804014	0.00450555	-0.0022383	-0.0131283	0.244636	0.0312941	0.0210893	0.00450555	-0.0135155	-0.0051781	0.00450555	0.0210893	0.00450555
ENSG00000207492	0.0010717	0.000372316	0.000372316	0.000599738	0.000372316	0.00106736	3.45e-05	0.00106736	3.45e-05	0.0010717	0.0010717	0.000419235	0.000599738	3.45e-05	0.000419235	0.000599738	0.000864126	0.000372316	0.00106736	0.00105683	3.45e-05	0.00105683	0.000419235	0.000372316	0.0010717	0.000372316	0.000419235	0.0010717	3.45e-05	0.00106736	0.000372316	0.00106736	0.000372316	0.000599738	0.000599738	0.000599738	0.000599738	0.00105683	0.000419235	0.000599738	0.00105683	0.00106736	0.0010717	0.00105683	3.45e-05	3.45e-05	0.00105683	0.0010717	0.00105683
ENSG00000258331	0.00799229	0.276449	0.00251922	0.175241	0.00251922	-0.00247063	0.00107468	-0.00247063	0.00107468	0.116753	0.245474	0.00833434	0.0854246	0.0752565	0.00833434	0.106144	0.0424837	0.0430369	0.147574	0.103044	0.0690961	0.0148166	0.17817	0.00251922	0.00799229	0.0576345	0.00833434	0.00799229	0.00107468	-0.00247063	0.0720459	-0.00247063	0.0835164	0.0400429	-0.0223154	0.199262	0.0351569	0.0148166	0.00833434	-0.0223154	0.0148166	0.165626	0.00799229	0.0148166	0.00107468	0.0727227	0.0148166	0.00799229	0.0148166
ENSG00000173157	0.165665	-0.00691828	0.117127	0.0283245	-0.00691828	0.0200085	0.00296306	0.0200085	0.117203	0.000694279	0.000694279	-0.00751223	2.82e-05	0.00296306	0.0753489	0.263452	0.0113699	0.000448024	0.0200085	0.0182745	0.00296306	0.0496634	-0.00751223	-0.00691828	0.0159629	0.252563	-0.00751223	0.0683395	0.00296306	0.0200085	0.0466369	0.0329441	0.0326397	2.82e-05	2.82e-05	2.82e-05	0.026139	0.0182745	0.0854812	2.82e-05	0.0182745	0.0382636	0.000694279	0.0182745	0.00296306	0.00296306	0.0182745	0.000694279	0.0182745
ENSG00000257368	0.232325	-0.00659172	0.115613	0.057021	0.164608	0.196855	0.0851827	0.0006867	0.113841	0.117993	0.0586466	0.206061	0.0685968	0.00875712	0.225911	0.0727509	0.0139216	0.0938633	0.282048	0.0322687	0.00875712	0.0322687	0.00269943	-0.00659172	0.257524	0.0745025	0.128784	0.247807	0.00875712	0.0643505	0.199486	-0.00633031	-0.00659172	0.0832362	-0.0115293	0.096033	0.325288	0.0322687	0.237325	0.0888754	0.273307	0.145937	0.0810232	0.0322687	0.272592	0.112657	0.0322687	0.0014229	0.0694241
ENSG00000269514	0.185043	0.18074	0.0954795	0.246518	0.102088	0.0730201	0.126602	0.0547717	0.112226	0.0488799	0.199646	0.103716	0.0970528	0.288401	0.0657924	0.0752169	0.0512905	0.0861763	0.226099	0.166865	0.104101	0.0324829	0.0540483	0.153337	-0.00891642	0.007988	0.216146	0.0517257	0.101103	0.160522	0.0517116	0.0947311	0.046678	0.0222654	0.0912773	0.114976	0.12593	0.0483728	0.0585365	0.238132	0.268052	0.0055536	0.100969	0.151538	0.0548642	0.0693516	0.0554498	0.101584	0.100502
ENSG00000187166	0.0418733	0.067935	-0.00843593	0.000433141	-0.00843593	0.0106874	-0.00511651	0.0106874	0.117989	-0.00604849	-0.00604849	0.000345225	0.000433141	-0.00511651	0.145522	0.000433141	0.0147442	0.0515311	0.0106874	-0.00083749	0.0434546	-0.00083749	0.000345225	-0.00843593	-0.00604849	0.0446495	0.000345225	0.0832738	-0.00511651	0.0106874	-0.00843593	0.0106874	-0.00843593	0.000433141	0.000433141	0.000433141	0.136678	0.115572	0.000345225	0.000433141	-0.00083749	0.0106874	-0.00604849	0.0479485	-0.00511651	-0.00511651	-0.00083749	-0.00604849	-0.00083749
ENSG00000258273	-0.00763142	0.395327	-0.00501012	0.232469	-0.00501012	0.141895	0.376444	0.0511136	0.14694	0.19101	0.111229	-0.00213395	0.0139675	0.216588	0.297771	0.0139675	0.545261	0.0240816	0.118396	0.0403777	-0.00748582	0.000366796	-0.0276177	-0.00501012	-0.00763142	0.119341	-0.0276177	0.0507046	-0.00748582	0.0214401	0.170785	0.0214401	-0.00501012	0.496591	0.0139675	0.0139675	0.0139675	0.000366796	-0.0276177	0.0414359	0.000366796	0.309004	-0.00763142	0.233853	-0.00748582	-0.00748582	0.181622	0.0484478	0.000366796
ENSG00000238395	0.00894653	0.00569256	0.00569256	0.00687649	0.00569256	0.00873653	0.095852	0.00873653	-0.00570095	0.00894653	0.00894653	0.148563	0.00687649	-0.00570095	-0.00300065	0.00687649	0.012003	0.00569256	0.00873653	0.00183196	-0.00570095	0.14993	-0.00300065	0.00569256	0.00894653	0.00569256	-0.00300065	0.00894653	-0.00570095	0.00873653	0.00569256	0.00873653	0.00569256	0.00687649	0.00687649	0.00687649	0.00687649	0.00183196	-0.00300065	0.00687649	0.00183196	0.00873653	0.00894653	0.00183196	-0.00570095	-0.00570095	0.00183196	0.00894653	0.00183196
ENSG00000170523	0.0258936	0.00465926	0.20425	0.0126841	0.00465926	0.0254544	0.00817418	0.0254544	0.00817418	0.0258936	0.0258936	0.0165409	0.0126841	0.00817418	0.0165409	0.0675997	0.439506	0.00465926	0.0254544	0.0259656	0.00817418	0.0259656	0.0165409	0.00465926	0.0258936	0.529436	0.0165409	0.0258936	0.00817418	0.0254544	0.00465926	0.0254544	0.00465926	0.0126841	0.0126841	0.0126841	0.0126841	0.0259656	0.0165409	0.0126841	0.0259656	0.0254544	0.0258936	0.0259656	0.00817418	0.00817418	0.0259656	0.0258936	0.0259656
ENSG00000172867	0.0281611	0.0139619	0.0139619	-0.00437172	0.0139619	0.323688	-0.0118542	0.00705679	-0.0118542	0.0281611	0.0281611	-0.00924479	-0.00437172	0.0370227	-0.00924479	0.323301	0.010502	0.0139619	0.00705679	0.0288326	0.0597262	0.0288326	-0.00924479	0.0139619	0.0281611	0.0139619	0.203991	0.0281611	0.281046	0.00705679	0.0950284	0.00705679	0.0139619	0.0659624	-0.00437172	0.10601	-0.00437172	0.0288326	-0.00924479	-0.00437172	0.0288326	0.00705679	0.0281611	0.0288326	-0.0118542	-0.0118542	0.0288326	0.0281611	0.0288326
ENSG00000257343	0.00546741	0.00189941	0.00189941	0.00305963	0.00189941	0.00544526	0.155112	0.00544526	-0.00217676	0.00546741	0.00546741	0.00213878	0.00305963	-0.00217676	0.00213878	0.00305963	0.00742821	0.00189941	0.00544526	0.00539152	-0.00217676	0.00539152	0.00213878	0.00189941	0.00546741	0.00189941	0.00213878	0.00546741	-0.00217676	0.00544526	0.00189941	0.00544526	0.00189941	0.00305963	0.00305963	0.00305963	0.00305963	0.00539152	0.00213878	0.00305963	0.00539152	0.00544526	0.00546741	0.00539152	-0.00217676	-0.00217676	0.00539152	0.00546741	0.00539152
ENSG00000257675	0.0031308	-0.000821622	-0.000821622	0.0154241	0.0287311	0.000382297	-0.000353397	0.000382297	-0.000353397	0.0031308	0.0031308	0.000589573	0.00136688	0.0276131	0.000589573	0.00136688	0.0296768	0.00772409	0.00915534	-4.74e-05	-0.000353397	0.0227409	0.000589573	0.0189055	0.0031308	-0.000821622	0.000589573	0.0031308	-0.000353397	0.000382297	-0.000821622	0.000382297	-0.000821622	0.00136688	0.00136688	0.00136688	0.00136688	-4.74e-05	0.0262145	0.00136688	-4.74e-05	0.000382297	0.0031308	-4.74e-05	0.0219634	-0.000353397	-4.74e-05	0.0031308	-4.74e-05
ENSG00000257125	0.00805266	0.00279754	0.00279754	0.00450637	0.00279754	0.00802003	0.228456	0.00802003	-0.00320603	0.00805266	0.00805266	0.00315009	0.00450637	-0.00320603	0.00315009	0.00450637	0.0109406	0.00279754	0.00802003	0.00794088	-0.00320603	0.00794088	0.00315009	0.00279754	0.00805266	0.00279754	0.00315009	0.00805266	-0.00320603	0.00802003	0.00279754	0.00802003	0.00279754	0.00450637	0.00450637	0.00450637	0.00450637	0.00794088	0.00315009	0.00450637	0.00794088	0.00802003	0.00805266	0.00794088	-0.00320603	-0.00320603	0.00794088	0.00805266	0.00794088
ENSG00000170486	0.0820688	0.00897072	0.00897072	-0.00194046	0.00897072	0.196886	-0.00737484	-0.0161583	-0.00737484	0.000838351	0.000838351	0.000434645	-0.00194046	0.0827047	0.0949875	0.195633	0.0289719	0.00897072	-0.0161583	0.0138357	0.0198908	0.0138357	0.0121744	0.125537	0.000838351	0.00897072	0.0794858	0.000838351	0.255795	0.015639	0.00897072	0.0769306	0.00897072	0.0657653	-0.00194046	-0.00194046	-0.00194046	0.0138357	0.000434645	-0.00194046	0.0138357	-0.0161583	0.101878	0.0138357	-0.00737484	-0.00737484	0.0138357	0.0747059	0.0138357
ENSG00000257495	0.0170318	-0.002252	0.249491	-0.00578811	-0.002252	0.0180143	-0.00952811	0.00926222	0.205828	0.0170318	0.0170318	-0.00746973	-0.00578811	-0.00952811	0.222453	0.0105847	0.0228075	-0.002252	0.00926222	0.00821549	-0.00952811	0.00821549	-0.00746973	-0.002252	0.0170318	-0.002252	-0.00746973	0.0170318	-0.00952811	0.00926222	-0.002252	0.270618	-0.002252	-0.00578811	-0.00578811	-0.00578811	0.221752	0.00821549	-0.00746973	-0.00578811	0.00821549	0.00926222	0.0170318	0.105722	-0.00952811	0.0130254	0.00821549	0.0170318	0.00821549
ENSG00000186049	0.0222255	0.0119775	0.0520248	0.0103993	0.0119775	0.0928393	-0.00925249	-0.00451952	-0.00925249	0.0222255	0.0222255	-0.00438652	0.0103993	0.0333004	0.0173617	0.0898362	0.0297361	0.0119775	0.0333231	0.00172555	0.0130128	0.00172555	-0.00438652	0.0119775	0.0222255	0.0119775	0.214335	0.0222255	0.296166	-0.00451952	0.0119775	-0.00451952	0.0119775	0.0103993	0.0103993	0.0103993	0.0103993	0.00172555	-0.00438652	0.0103993	0.00172555	-0.00451952	0.0222255	0.0351546	-0.00925249	-0.00925249	0.00172555	0.0222255	0.00172555
ENSG00000170477	0.108255	-0.0184583	-0.0184583	-0.00242197	-0.0184583	0.311187	0.00633577	0.00480509	0.0233533	0.292547	-0.0117137	0.00406517	-0.00242197	0.00633577	0.0639882	0.168429	0.057805	0.237533	0.00480509	0.00785698	0.00633577	0.00785698	0.00406517	0.00734645	-0.0117137	0.312519	0.215585	-0.0117137	0.18166	0.0941372	0.0361237	0.00480509	0.0712052	-0.00242197	-0.00242197	0.192511	-0.00242197	0.00785698	0.00406517	0.0707533	0.0344774	0.00480509	0.0341204	0.00785698	0.00633577	0.00633577	0.00785698	0.262074	0.112636
ENSG00000170423	0.0263642	5.27e-05	5.27e-05	-0.00698082	5.27e-05	0.0131785	-0.000866625	0.0131785	-0.000866625	-0.00443995	-0.00443995	0.00300248	-0.00698082	-0.000866625	0.00300248	0.0561734	0.0181509	0.18496	0.0131785	0.00163062	-0.000866625	0.00163062	0.00300248	5.27e-05	-0.00443995	0.0924184	0.00300248	-0.00443995	0.192779	0.0131785	5.27e-05	0.0131785	0.0124359	-0.00698082	0.135217	-0.00698082	-0.00698082	0.00163062	0.00300248	-0.00698082	0.164972	0.0131785	0.0600049	0.00163062	-0.000866625	-0.000866625	0.00163062	0.0505283	0.00163062
ENSG00000241146	0.000103735	3.6e-05	3.6e-05	5.81e-05	3.6e-05	7.01e-05	3.34e-06	7.01e-05	3.34e-06	0.000103735	0.000103735	4.06e-05	5.81e-05	3.34e-06	4.06e-05	5.81e-05	0.000140937	3.6e-05	7.01e-05	0.000102295	3.34e-06	0.000102295	4.06e-05	3.6e-05	0.000103735	3.6e-05	4.06e-05	0.000103735	3.34e-06	0.00298105	3.6e-05	7.01e-05	3.6e-05	5.81e-05	5.81e-05	5.81e-05	5.81e-05	0.000102295	4.06e-05	5.81e-05	0.000102295	7.01e-05	0.000103735	0.000102295	3.34e-06	3.34e-06	0.000102295	0.000103735	0.000102295
ENSG00000260492	0.00791322	0.18187	-8.34e-05	0.00524757	-8.34e-05	0.00780531	-0.00677836	0.00780531	-0.00677836	0.00791322	0.00791322	0.0045512	0.00524757	-0.00677836	0.0045512	0.00524757	0.0106826	-8.34e-05	0.00780531	0.00790126	-0.00677836	0.00790126	0.0045512	-8.34e-05	0.00791322	-8.34e-05	0.0045512	0.00791322	-0.00677836	0.00780531	-8.34e-05	0.00780531	-8.34e-05	0.00524757	0.00524757	0.00524757	0.00524757	0.00790126	0.0045512	0.00524757	0.00790126	0.00780531	0.00791322	0.00790126	-0.00677836	-0.00677836	0.00790126	0.00791322	0.00790126
ENSG00000175336	0.000481906	0.000167417	0.000167417	0.000269681	0.000167417	0.000479953	1.55e-05	0.000479953	1.55e-05	0.000481906	0.000481906	-0.000297966	0.000269681	1.55e-05	-0.000297966	0.000269681	0.000654733	0.000167417	0.000479953	0.000475217	1.55e-05	0.000475217	-0.000297966	0.000167417	0.000481906	0.000167417	-0.000297966	0.000481906	1.55e-05	0.000479953	0.000167417	0.000479953	0.000167417	0.000269681	0.000269681	0.000269681	0.000269681	0.000475217	-0.000297966	0.000269681	0.000475217	0.000479953	0.000481906	0.000475217	1.55e-05	1.55e-05	0.000475217	0.000481906	0.000475217
ENSG00000259099	0.000544063	0.000189011	0.000189011	0.000304465	0.000189011	0.000541859	-0.000216609	0.000541859	-0.000216609	0.000544063	0.000544063	0.00021283	0.000304465	0.0154352	0.00021283	0.000304465	0.000739182	0.000189011	0.000541859	0.000536511	-0.000216609	0.000536511	0.00021283	0.000189011	0.000544063	0.000189011	0.00021283	0.000544063	-0.000216609	0.000541859	0.000189011	0.000541859	0.000189011	0.000304465	0.000304465	0.000304465	0.000304465	0.000536511	0.00021283	0.000304465	0.000536511	0.000541859	0.000544063	0.000536511	-0.000216609	-0.000216609	0.000536511	0.000544063	0.000536511
ENSG00000170426	0.0511076	0.375843	0.0205194	0.00413946	0.0941813	0.133652	0.125886	0.00621515	0.00422512	0.144497	0.24007	0.124691	0.0599703	0.151743	0.0525354	0.052981	0.27377	0.0811677	0.297904	0.237048	0.197861	0.187409	0.0208648	0.120843	-0.00598455	0.0529822	0.265269	0.188773	0.00422512	0.0910187	0.0205194	0.00621515	0.120579	0.0781097	0.00413946	0.290029	0.045946	0.0515047	-0.0208851	0.00413946	0.120056	0.0749491	0.0355568	0.0238455	0.00422512	0.00422512	0.0931616	-0.00598455	-0.0174517
ENSG00000139547	0.147979	0.586113	0.0240489	0.0511269	0.331635	0.309598	0.426496	0.278174	0.114095	0.434081	0.141407	0.458013	0.200264	0.171019	0.203552	0.468846	0.445474	0.246205	0.188479	0.199882	0.488582	0.368888	0.101962	0.257802	0.436482	0.224915	0.516591	0.235296	0.284886	0.403573	0.146424	0.063194	0.226502	0.185929	0.178787	0.581094	0.2649	0.188675	0.0937257	0.219199	0.386042	0.128431	0.352999	0.568414	0.142022	0.0396789	0.089908	0.156785	0.0989346
ENSG00000258679	0.00123686	-0.00153568	-0.00153568	-7.8e-05	-0.00153568	0.0662018	-0.000882466	0.00172592	-0.000882466	0.00803576	0.00123686	0.0150179	-7.8e-05	-0.000882466	0.00334109	-7.8e-05	0.0613078	-0.00153568	0.00172592	0.00181649	0.0434899	0.0662036	0.00334109	-0.00153568	0.0665595	0.0565409	0.00334109	0.00123686	-0.000882466	0.00172592	-0.00153568	0.00172592	0.033646	0.0454485	-7.8e-05	-7.8e-05	-7.8e-05	0.00181649	0.00334109	-7.8e-05	0.00181649	0.00172592	0.00123686	0.00181649	-0.000882466	-0.000882466	0.00181649	0.00123686	0.00181649
ENSG00000258816	0.00124326	0.000431918	0.000431918	0.000695747	0.000431918	0.00123823	4e-05	0.00123823	4e-05	0.00124326	0.00124326	0.000486348	0.000695747	4e-05	0.000486348	0.000695747	0.0356736	0.000431918	0.00123823	0.00122601	4e-05	0.00122601	0.000486348	0.000431918	0.00124326	0.000431918	0.000486348	0.00124326	4e-05	0.00123823	0.000431918	0.00123823	0.000431918	0.000695747	0.000695747	0.000695747	0.000695747	0.00122601	0.000486348	0.000695747	0.00122601	0.00123823	0.00124326	0.00122601	4e-05	4e-05	0.00122601	0.00124326	0.00122601
ENSG00000202067	0.0185582	0.0138942	0.0138942	0.00160579	0.0138942	0.161252	-0.00668821	-0.000746259	-0.00668821	0.0185582	0.0185582	-0.0032906	0.00160579	-0.00668821	-0.0032906	0.234747	0.0248027	0.0138942	-0.000746259	0.00432087	0.213785	0.00432087	-0.0032906	0.0138942	0.0185582	0.0138942	-0.0032906	0.0185582	-0.00668821	-0.000746259	0.0138942	-0.000746259	0.0138942	0.00160579	0.00160579	0.00160579	0.00160579	0.00432087	0.0231618	0.00160579	0.00432087	-0.000746259	0.0185582	0.179145	-0.00668821	0.0810153	0.00432087	0.0185582	0.00432087
ENSG00000257159	0.0113406	0.227332	0.0083157	0.00805377	0.0083157	0.00411182	0.0241687	0.199401	-0.0174387	0.0113406	0.0113406	0.051508	0.00805377	0.135554	-0.0130725	0.00805377	0.215012	0.0083157	0.00411182	0.164261	0.13434	0.0107087	-0.0130725	0.0083157	0.0113406	0.0083157	0.186598	0.0113406	-0.0174387	0.00411182	0.0083157	0.00411182	0.0083157	0.00805377	0.00805377	0.00805377	0.00805377	0.0107087	0.1044	0.144808	0.0107087	0.00411182	0.0113406	0.0107087	-0.0174387	0.0309164	0.0107087	0.0113406	0.0107087
ENSG00000242990	0.00726524	-0.000564066	-0.000564066	0.00145733	-0.000564066	0.000506446	0.00558489	0.0128349	0.0193132	-0.000235714	-0.000235714	0.00157864	0.00145733	-0.000263696	0.00157864	0.00145733	-9.24e-05	-0.000564066	0.000506446	0.000729544	-0.000263696	0.00542247	0.00157864	-0.000564066	-0.000235714	0.00670102	0.00157864	-0.000235714	-0.000263696	0.000506446	0.0163256	0.000506446	-0.000564066	0.00145733	0.00145733	0.00145733	0.00145733	0.000729544	0.00157864	0.00145733	0.000729544	0.000506446	-0.000235714	0.000729544	-0.000263696	-0.000263696	0.00347958	0.0153509	0.000729544
ENSG00000250517	0.000785986	0.0127002	0.00895291	0.000573783	-0.000229581	0.000466331	0.000297886	0.000466331	0.000297886	0.000785986	0.000785986	0.000545645	0.000573783	0.000297886	0.000545645	0.000573783	0.00105682	-0.000229581	0.0155732	0.000791119	0.000297886	0.000791119	0.000545645	-0.000229581	0.000785986	-0.000229581	0.000545645	0.000785986	0.000297886	0.000466331	-0.000229581	0.000466331	-0.000229581	0.000573783	0.000573783	0.000573783	0.000573783	0.000791119	0.000545645	0.000573783	0.000791119	0.000466331	0.000785986	0.000791119	0.000297886	0.000297886	0.000791119	0.000785986	0.000791119
ENSG00000257235	0.00133161	0.000462611	0.000462611	0.000745188	0.000462611	0.00132622	4.29e-05	0.00132622	4.29e-05	0.00133161	0.00133161	-0.000823345	0.000745188	4.29e-05	-0.000823345	0.000745188	0.00180917	0.000462611	0.00132622	0.00131313	4.29e-05	0.00131313	-0.000823345	0.000462611	0.00133161	0.000462611	-0.000823345	0.00133161	4.29e-05	0.00132622	0.000462611	0.00132622	0.000462611	0.000745188	0.000745188	0.000745188	0.000745188	0.00131313	-0.000823345	0.000745188	0.00131313	0.00132622	0.00133161	0.00131313	4.29e-05	4.29e-05	0.00131313	0.00133161	0.00131313
ENSG00000255693	0.00949133	0.0914534	0.0111106	-0.00114735	0.0110751	0.00191268	-0.00199091	0.00191268	0.0364984	0.0181093	-0.00659504	-0.00127314	-0.00114735	-0.00199091	-0.00127314	-0.00114735	0.00715447	0.0117264	0.00191268	0.000175846	-0.00199091	0.000175846	-0.00127314	0.0035117	-0.00659504	0.0035117	0.0464524	0.0268813	0.0185498	0.00191268	0.0035117	0.00191268	0.0035117	-0.00114735	0.0212858	0.0296054	0.0282641	0.0117319	0.0219406	-0.00114735	0.0139468	0.00191268	-0.00659504	0.0137587	-0.00199091	-0.00199091	0.0100234	0.0245167	0.0122589
ENSG00000221564	0.015966	0.0941461	-0.00628161	-0.000689514	-0.00628161	0.00297181	-0.00537126	0.00297181	-0.00537126	0.015966	0.015966	0.000354261	-0.000689514	-0.00537126	0.000354261	-0.000689514	0.00948854	-0.00628161	0.00297181	0.00169153	-0.00537126	0.00169153	0.000354261	-0.00628161	0.015966	0.0993035	0.000354261	0.015966	0.142592	0.00297181	-0.00628161	0.00297181	-0.00628161	0.16046	-0.000689514	-0.000689514	-0.000689514	0.00169153	0.000354261	-0.000689514	0.161554	0.00297181	0.015966	0.13098	0.140684	-0.00537126	0.00169153	0.015966	0.00169153
ENSG00000256259	0.00196319	0.000682026	0.000682026	0.00109863	0.000682026	0.00195524	6.32e-05	0.00195524	6.32e-05	0.00196319	0.00196319	0.000767975	0.00109863	6.32e-05	0.000767975	0.00109863	0.00266726	0.000682026	0.00195524	0.00109231	6.32e-05	0.00109231	0.000767975	0.000682026	0.00196319	0.000682026	0.000767975	0.00196319	6.32e-05	0.00195524	0.000682026	0.00195524	0.000682026	0.00109863	0.00109863	0.00109863	0.00109863	0.00109231	0.000767975	0.00109863	0.00109231	0.00195524	0.00196319	0.00109231	6.32e-05	6.32e-05	0.00109231	0.00196319	0.00109231
ENSG00000257818	0.21744	0.299206	0.0140265	0.0260011	0.094356	0.18524	0.0966094	-0.00826393	0.120963	0.0669009	0.055221	0.0254669	0.141802	0.0425677	0.100968	0.15694	0.272202	0.0242879	0.0300565	0.054569	0.00264986	0.0385667	0.0254669	0.0519574	0.130468	0.173384	0.0518213	0.0594381	0.00264986	0.052065	0.117723	0.0825117	0.0140265	0.24044	0.0630285	-0.0220519	0.175293	0.169261	0.0254669	0.0344273	0.234052	0.145484	0.0663776	0.221821	0.10364	0.00264986	0.0330339	-0.013925	0.0931348
ENSG00000257507	0.210977	0.167994	0.0922403	0.0984784	0.267324	0.330864	0.0146607	0.000541323	0.130165	-0.0238012	-0.0238012	0.275233	0.0300904	0.0146607	0.0331425	0.0300904	0.40821	0.0161526	0.000541323	0.0113853	0.0146607	0.0113853	0.0331425	-0.0826604	-0.0238012	0.121003	0.0331425	0.266126	0.0146607	0.0950843	0.130818	0.000541323	0.286623	0.499464	0.0300904	0.0300904	0.0300904	0.30849	0.0331425	0.0300904	0.283617	0.280267	-0.0238012	0.0113853	0.212006	0.0146607	0.0113853	0.234441	0.0113853
ENSG00000266185	0.0690828	0.163952	0.00193737	-0.0323115	0.192851	0.138697	0.0991002	0.0104219	0.015771	-0.00300114	-0.00300114	0.205485	0.244518	0.0403512	0.0650398	0.0935844	0.0165331	0.137607	0.0104219	0.0186316	0.121761	0.245427	-0.000855735	0.00193737	0.234225	0.00193737	0.317811	-0.00300114	0.091241	0.0104219	0.00193737	0.247685	0.00193737	0.17724	0.0895155	-0.0323115	0.050456	0.291002	0.183701	0.127725	0.0186316	0.0104219	0.162386	0.0186316	0.015771	0.015771	0.0186316	-0.00300114	0.0362307
ENSG00000247131	0.00263267	0.054209	0.000340786	0.00187466	0.000340786	0.000564369	-0.001669	0.000564369	-0.001669	0.00263267	0.00263267	0.00174347	0.00187466	-0.001669	0.00174347	0.00187466	0.00354356	0.000340786	0.000564369	-2.38e-05	0.0265364	-2.38e-05	0.00174347	0.000340786	0.00263267	0.000340786	0.00174347	0.00263267	-0.001669	0.000564369	0.000340786	0.000564369	0.000340786	0.00187466	0.00187466	0.00187466	0.00187466	0.0303501	0.00174347	0.00187466	-2.38e-05	0.0521525	0.00263267	-2.38e-05	-0.001669	-0.001669	-2.38e-05	0.00263267	-2.38e-05
ENSG00000257199	0.0592048	0.0805176	0.0158728	2.24e-05	0.0850043	0.0848882	0.0682941	0.080903	0.042191	0.0973603	0.00701614	0.00761122	0.0897822	0.0193993	0.0650382	0.0272101	0.0408832	0.0876308	0.00755942	0.00216304	0.0358443	0.0955935	0.0240716	0.00151773	0.0696705	0.0188688	0.0710069	0.00701614	0.0224929	0.00755942	0.0280601	0.0684007	0.0620163	0.0316051	0.0762392	0.0860251	0.0415354	0.026155	0.00761122	0.0350677	0.0488487	0.022347	0.0623556	0.0257419	0.0531672	0.0183828	0.00216304	0.00701614	0.0644343
ENSG00000257431	0.00726142	0.118271	0.00567994	0.0513394	0.0201001	0.0349825	-0.00134209	-0.00133401	-0.00134209	0.00726142	0.00726142	0.00184241	-0.00427824	0.026391	0.00184241	0.0391562	0.0744058	0.0299738	0.0729555	0.0202158	0.0292197	-0.00249795	0.00184241	0.0129161	0.00726142	0.0268085	0.0263553	0.0469821	-0.00134209	-0.00133401	0.00567994	-0.00133401	0.0337848	-0.00427824	-0.00427824	0.0673672	-0.00427824	-0.00249795	0.00184241	-0.00427824	0.027303	0.0717709	0.00726142	0.0239103	-0.00134209	-0.00134209	0.018618	0.00726142	-0.00249795
ENSG00000258100	0.0120622	0.220717	0.0168852	0.0216629	0.0962011	0.228842	0.306451	0.221533	0.00475358	0.0630481	0.129523	0.0154488	0.172742	0.211107	0.0154488	0.0505739	0.0206521	0.0168852	0.0768891	0.014184	0.00475358	0.115778	0.0660003	0.0168852	0.103599	0.0168852	0.0154488	0.379588	0.00475358	-0.015967	0.0168852	-0.015967	0.0168852	-0.0220545	0.0883398	0.31293	0.233474	0.122239	0.293098	0.125286	0.014184	0.155814	0.0869812	0.357887	0.111675	0.00475358	0.014184	0.0120622	0.0636788
ENSG00000258357	0.147866	0.253119	0.0749888	0.140462	0.151169	0.216946	0.159274	0.235512	0.24959	0.191767	0.051291	0.125686	0.225764	0.237857	0.12866	0.0927096	0.219962	0.326174	0.142885	0.0892118	0.379856	0.375722	0.0842675	0.183861	0.248432	0.138799	0.403079	0.26083	0.155527	0.288066	0.17316	0.259985	0.140765	0.0990468	0.151006	0.324683	0.138887	0.179113	0.242043	0.1741	0.253512	0.14613	0.0490331	0.31882	0.264695	0.0561432	0.125514	0.31876	0.333147
ENSG00000084110	0.0685874	0.0658079	0.293046	-0.00879265	0.0164915	0.0222473	0.297277	0.0277647	0.00602245	0.384146	0.123625	0.0452541	0.0553357	0.0980936	0.0419913	0.165945	-0.00228958	-0.0106552	0.0664959	0.0408444	0.0778232	0.0537628	0.0217346	0.0410205	0.0347646	0.216126	0.123322	0.0567738	0.295604	0.0338875	0.0516798	0.0222473	0.0861007	0.110645	0.0069014	0.104047	0.312914	0.0581293	0.0662395	0.00869552	0.0847223	0.324057	0.0924339	0.368868	0.0817614	0.00602245	0.00972923	0.0482841	0.154839
ENSG00000179520	0.0118241	0.02665	0.0178908	0.0178178	0.037685	0.0152867	0.0207559	-0.000480726	0.00536634	0.106419	0.0132522	0.000936442	-0.000744642	0.0859801	0.101107	-0.000744642	0.116645	0.019738	0.0131642	0.0264935	0.053847	0.00643684	0.000936442	0.0228818	0.00440817	-0.00345807	0.000936442	0.0638284	-0.00666509	-0.000480726	-0.00345807	0.101501	-0.00345807	0.0467796	-0.000744642	-0.000744642	0.0257335	0.0278887	0.000936442	0.0251096	0.00643684	0.0158124	0.00440817	0.00643684	-0.00666509	0.0238189	0.0245338	0.00440817	0.00643684
ENSG00000179088	0.0168535	-0.0160145	0.0708171	0.0113388	0.0121102	0.000811221	0.0273926	0.0111827	-0.00437829	0.002929	0.002929	0.0748726	0.211253	0.0442346	0.110911	0.018789	0.0139768	0.0814343	0.0532062	0.00364483	0.0345699	0.00364483	-0.00771857	0.0298634	0.002929	0.152655	-0.00771857	0.002929	0.189465	0.000811221	-0.0160145	0.0418381	0.042959	0.0967729	0.0278308	0.0285947	0.0557175	0.0765746	-0.00771857	0.0113388	0.0205126	0.000811221	0.101512	0.032753	0.0306663	-0.00437829	0.00364483	0.1356	0.00364483
ENSG00000238909	0.00321791	0.00111792	0.00111792	0.00180079	0.00111792	0.00320488	0.0912931	0.00320488	-0.00128116	0.00321791	0.00321791	0.0012588	0.00180079	-0.00128116	0.0012588	0.00180079	0.00437197	0.00111792	0.00320488	0.00317325	-0.00128116	0.00317325	0.0012588	0.00111792	0.00321791	0.00111792	0.0012588	0.00321791	-0.00128116	0.00320488	0.00111792	0.00320488	0.00111792	0.00180079	0.00180079	0.00180079	0.00180079	0.00317325	0.0012588	0.00180079	0.00317325	0.00320488	0.00321791	0.00317325	-0.00128116	-0.00128116	0.00317325	0.00321791	0.00317325
ENSG00000257859	0.203261	0.134542	0.02617	0.131701	0.0370468	0.0530081	0.0581638	0.177561	0.0333825	0.160139	0.0392062	0.141363	-0.0466322	0.0917354	0.0774879	0.235328	0.0320994	0.0742102	0.094895	0.112337	0.226719	0.0303789	0.0328651	0.0750334	-0.00652579	0.32014	-0.0046674	0.155209	0.0570414	-0.00965074	0.0383647	0.122077	0.02617	0.0910741	0.110322	0.0367375	0.0964431	0.0751218	-0.0046674	0.120447	0.000176655	-0.00965074	0.0470174	0.0598488	-0.0100624	0.0541322	0.215503	-0.00652579	0.0273825
ENSG00000257773	0.12197	0.113462	0.0531972	0.0719111	0.142793	0.0821191	0.0758904	0.0945015	0.166817	0.036881	0.0374509	0.0403783	0.0763784	0.0917697	0.0533964	0.0010345	0.107471	0.0409778	0.0262659	0.103046	0.0660537	0.0252183	0.0293088	0.0353859	0.0663378	0.0433386	0.0472257	0.0749755	0.0527221	0.114341	0.0660825	0.10434	0.103714	0.109189	0.0581861	0.094438	0.0675602	0.0844521	0.0583152	0.118097	0.0837566	0.0946515	0.0555597	0.0678382	0.0724666	0.0445326	0.0672165	0.107048	0.0484122
ENSG00000240441	0.211878	0.227502	0.213598	0.0170477	0.00367018	0.245305	0.0108251	0.0141906	0.193569	0.284134	0.0940754	0.209204	0.149446	-0.00274045	0.16026	0.139707	0.160274	0.00367018	0.278922	0.175356	0.250481	0.0157726	0.0114971	0.123345	0.0166158	0.076618	0.0114971	0.223367	0.0120521	0.0141906	0.00367018	0.0885289	0.130627	0.16975	0.0914653	0.151593	0.148927	0.0157726	0.148627	0.354807	0.219623	0.16044	0.0794653	0.0157726	0.180345	0.121992	0.166584	0.0166158	0.190608
ENSG00000257141	0.00182387	0.000688147	0.000688147	0.144532	0.085288	0.282688	0.0307152	0.00657037	0.0307152	0.297256	0.00182387	0.175854	-0.00780014	0.0307152	0.204792	-0.00780014	0.0254596	0.0812848	0.00657037	0.0122316	0.0307152	0.0122316	-0.0191092	0.355321	0.0618865	0.0710216	-0.0191092	0.00182387	0.0307152	0.00657037	0.000688147	0.00657037	0.0797121	-0.00780014	0.101608	0.255596	-0.00780014	0.218675	0.159262	-0.00780014	0.291965	0.186298	0.163868	0.0122316	0.0307152	0.0307152	0.0122316	0.00182387	0.0122316
ENSG00000257398	0.00547939	0.00230212	0.00230212	0.202427	0.0458507	-0.00170209	0.00220184	-0.00170209	0.00220184	0.00547939	0.219611	0.219655	0.0593957	0.00220184	0.0301056	0.140418	0.0410771	0.156425	0.176127	-0.000546807	0.00220184	-0.000546807	0.000733878	0.246435	0.00547939	0.00230212	0.000733878	0.00547939	0.00220184	-0.00170209	0.098418	-0.00170209	0.00230212	-0.00497767	-0.00497767	-0.00497767	-0.00497767	0.139442	0.000733878	-0.00497767	0.225091	0.0745493	0.167131	-0.000546807	0.197156	0.0665171	-0.000546807	0.00547939	0.130347
ENSG00000089169	0.0126439	0.00350977	0.0209762	0.0154829	0.00350977	0.0108735	-0.00233538	0.0108735	0.0335245	0.0126439	0.0126439	-0.00859138	-0.00928133	-0.00233538	0.0383464	-0.00928133	0.00645468	0.00350977	0.170237	0.0613925	0.0383203	-0.00176436	-0.00859138	0.0455075	0.0126439	0.00350977	-0.00859138	0.0126439	0.0279714	0.0108735	0.00350977	0.0108735	0.00350977	0.00552644	-0.00928133	0.00791905	0.0227719	0.0137637	0.0404389	0.129295	-0.00176436	0.0108735	0.0126439	0.026139	-0.00233538	-0.00233538	-0.00176436	0.0126439	-0.00176436
ENSG00000111344	0.0661199	0.342942	0.015345	-0.0105566	0.0865487	0.0292788	-0.0178172	0.021747	-0.0178172	-0.00467836	-0.00467836	0.00650329	0.0332581	0.261864	0.00650329	0.121293	0.0239625	-0.00219838	0.021747	-0.00193533	-0.0178172	-0.00193533	0.0439915	-0.00219838	-0.00467836	0.0174464	0.107949	-0.00467836	0.12417	0.040642	-0.00219838	0.021747	0.0225873	0.217592	-0.0105566	-0.0105566	-0.0105566	0.104762	0.0913489	-0.0105566	0.139918	0.0708913	0.100439	-0.00193533	-0.0178172	-0.0178172	-0.00193533	0.195086	0.0200084
ENSG00000089116	0.00436642	0.16107	-0.00460633	-0.00436064	-0.00460633	0.0453086	0.0265206	0.00944136	-0.0095611	0.00436642	0.00436642	0.00064333	-0.00436064	0.0622326	0.00064333	0.0491156	0.15935	-0.00460633	0.00944136	0.0102814	-0.0095611	0.0102814	0.00064333	0.0481625	0.00436642	0.0233711	0.00064333	0.0968714	-0.0095611	0.00944136	-0.00460633	0.00944136	-0.00460633	0.111842	-0.00436064	-0.00436064	-0.00436064	0.0102814	0.00064333	-0.00436064	0.0102814	0.00944136	0.00436642	0.0447357	-0.0095611	-0.0095611	0.0102814	0.00436642	0.0102814
ENSG00000257935	0.00192654	0.00066929	0.00066929	0.00107811	0.00066929	0.00191873	-0.000767017	0.00191873	-0.000767017	0.00192654	0.00192654	0.000753634	0.00107811	-0.000767017	0.000753634	0.00107811	0.00261745	0.00066929	0.00191873	0.00189979	-0.000767017	0.00189979	0.000753634	0.00066929	0.00192654	0.00066929	0.000753634	0.00192654	-0.000767017	0.00191873	0.00066929	0.00191873	0.00066929	0.00107811	0.00107811	0.00107811	0.00107811	0.00189979	0.000753634	0.00107811	0.00189979	0.00191873	0.00192654	0.00189979	-0.000767017	-0.000767017	0.00189979	0.00192654	0.00189979
ENSG00000257407	0.00304888	0.00157937	0.00157937	0.00208249	0.00157937	0.0145983	0.000863932	0.00179672	0.000863932	0.00304888	0.00304888	-0.00132296	0.00208249	0.000863932	-0.00132296	0.00208249	0.00411092	0.00157937	0.00179672	0.00305155	0.000863932	0.00305155	-0.00132296	0.00157937	0.00304888	0.00157937	-0.00132296	0.00304888	0.000863932	0.00179672	0.00157937	0.00179672	0.00157937	0.00208249	0.00208249	0.00208249	0.00208249	0.00305155	-0.00132296	0.00208249	0.00305155	0.00179672	0.00304888	0.00305155	0.000863932	0.000863932	0.00305155	0.00304888	0.00305155
ENSG00000241656	0.00488829	-0.0016224	-0.0016224	-0.00230138	-0.0016224	0.00479039	0.00187065	0.00479039	0.00187065	0.00488829	0.00488829	-0.00165478	-0.00230138	0.00187065	-0.00165478	0.0845005	0.006572	-0.0016224	0.00479039	0.00110477	0.00187065	0.00110477	-0.00165478	-0.0016224	0.00488829	-0.0016224	-0.00165478	0.00488829	0.00187065	0.00479039	0.0895751	0.00479039	-0.0016224	-0.00230138	-0.00230138	-0.00230138	-0.00230138	0.00110477	-0.00165478	-0.00230138	0.00110477	0.00479039	0.00488829	0.0429463	0.00187065	0.00187065	0.00110477	0.00488829	0.00110477
ENSG00000257726	0.00253969	0.0470669	-0.00103386	0.00183743	-0.00103386	0.0024908	-0.00168037	0.0024908	-0.00168037	0.00253969	0.00253969	0.00173353	0.00183743	0.0458002	0.00173353	0.00183743	0.00341612	-0.00103386	0.0024908	0.0010918	-0.00168037	0.0010918	0.00173353	-0.00103386	0.00253969	-0.00103386	0.00173353	0.00253969	-0.00168037	0.0024908	-0.00103386	0.0024908	-0.00103386	0.00183743	0.00183743	0.00183743	0.00183743	0.0010918	0.00173353	0.00183743	0.0010918	0.0024908	0.00253969	0.0507193	-0.00168037	-0.00168037	0.0010918	0.00253969	0.0010918
ENSG00000170890	0.0143438	0.123941	-0.00238081	0.0264046	-0.00238081	-0.000607738	-0.0181487	-0.000607738	-0.0181487	0.0143438	0.0143438	0.0292627	0.0264046	-0.0181487	0.0292627	0.0264046	-0.00795843	-0.00238081	-0.000607738	0.00825414	0.146227	0.0900635	0.0292627	-0.00238081	0.124016	0.293584	0.0292627	0.0143438	0.145681	-0.000607738	0.0714826	-0.000607738	-0.00238081	0.0264046	0.0264046	0.0264046	0.0264046	0.00825414	0.0292627	0.0264046	0.300839	0.221514	0.0143438	0.00825414	-0.0181487	-0.0181487	0.00825414	0.319964	0.00825414
ENSG00000239881	-0.000863987	0.246359	0.0883829	-0.000206596	0.000703907	-0.003005	0.00630064	-0.003005	0.00254477	-0.000863987	-0.000863987	0.00378883	-0.000206596	-0.00029004	0.00378883	0.13595	0.00223431	0.000703907	-0.003005	0.0236601	-0.00029004	0.0236601	0.00378883	0.000703907	0.191362	0.0773032	0.00378883	0.152813	0.00697655	-0.003005	0.000703907	0.0870441	0.000703907	-0.000206596	-0.000206596	-0.000206596	-0.000206596	0.0300539	0.00378883	0.220838	0.0236601	-0.003005	-0.000863987	0.0236601	-0.00029004	-0.00029004	0.0236601	0.00443009	0.0236601
ENSG00000231313	0.216758	0.20211	0.278659	0.0823072	0.35407	0.235036	0.318872	0.32586	0.185983	0.310639	0.0261296	0.214176	0.271082	0.346587	0.314585	0.0789766	0.19232	0.298084	0.0234972	0.0953339	0.253664	0.193954	0.0707729	0.408079	0.328743	0.138487	0.307692	0.355358	0.259501	0.285616	0.360627	0.362412	0.0681031	0.17084	0.344507	0.243309	0.341033	0.343898	0.194533	0.127044	0.428676	0.331502	0.272128	0.216991	0.390921	0.233981	0.10233	0.262965	0.343246
ENSG00000199845	0.00546	0.00290624	0.00290624	0.00378571	0.00290624	0.00537023	0.00166182	0.00537023	0.00166182	0.00546	0.00546	-0.00212845	0.00378571	0.00166182	0.110684	0.00378571	0.00735736	0.00290624	0.00537023	0.0670846	0.00166182	-0.000412273	-0.00212845	0.00290624	0.00546	0.00290624	-0.00212845	0.00546	0.00166182	0.00537023	0.00290624	0.00537023	0.00290624	0.00378571	0.00378571	0.00378571	0.00378571	-0.000412273	-0.00212845	0.00378571	-0.000412273	0.00537023	0.00546	-0.000412273	0.00166182	0.00166182	-0.000412273	0.00546	-0.000412273
ENSG00000241129	0.051025	0.346794	0.00844249	0.173842	0.172804	0.118381	0.132116	-0.0518003	0.0430288	0.0395463	0.329828	0.105719	0.118481	0.176803	0.00916337	0.278287	0.329036	0.00844249	0.0972552	0.12752	0.130095	0.176721	0.00916337	0.176522	0.0395463	0.240583	0.427625	0.0395463	0.11492	0.150224	0.00844249	0.165563	0.289199	0.109377	-0.0277565	-0.0277565	0.268019	0.0228448	0.146055	0.27632	0.0943947	0.351073	0.0395463	0.0228448	0.347167	-0.00696206	0.0352173	0.0733794	0.0228448
ENSG00000249267	0.0213551	0.0915547	-0.00267353	-3.51e-08	-0.00267353	-0.000321766	-0.00145517	-0.000321766	-0.00145517	0.00466367	0.00466367	-0.00229832	-3.51e-08	0.0135257	-0.00229832	-3.51e-08	0.00844258	-0.00267353	-0.000321766	0.0063728	-0.00145517	0.0063728	-0.00229832	-0.00267353	0.00466367	-0.00267353	-0.00229832	0.00466367	-0.00145517	-0.000321766	-0.00267353	0.0868656	-0.00267353	-3.51e-08	-3.51e-08	-3.51e-08	0.0499368	0.0063728	-0.00229832	-3.51e-08	0.0063728	-0.000321766	0.00466367	0.0063728	-0.00145517	-0.00145517	0.0063728	0.00466367	0.0063728
ENSG00000125207	0.0169973	0.0588767	0.03262	-0.000311934	-0.00444062	0.028884	0.0184858	-0.00123691	0.00317765	0.00124417	0.00124417	-0.00763525	-0.000311934	0.00317765	0.0412391	0.0326245	0.00173322	-0.00444062	-0.00123691	0.00248139	0.00317765	0.00248139	-0.00763525	-0.00444062	0.0809828	-0.00444062	-0.00763525	0.00124417	0.013456	-0.00123691	-0.00444062	-0.00123691	0.0339683	-0.000311934	-0.000311934	0.0610715	-0.000311934	0.00248139	0.0195468	-0.000311934	0.0678447	-0.00123691	0.00124417	0.00248139	0.00317765	0.00317765	0.00248139	0.00124417	0.0221067
ENSG00000267819	0.00023863	8.29e-05	8.29e-05	0.00013354	8.29e-05	0.000161217	7.68e-06	0.000161217	7.68e-06	0.00023863	0.00023863	9.33e-05	0.00013354	7.68e-06	9.33e-05	0.00013354	0.000324211	8.29e-05	0.00685756	0.000235318	7.68e-06	0.000235318	9.33e-05	8.29e-05	0.00023863	8.29e-05	9.33e-05	0.00023863	7.68e-06	0.000161217	8.29e-05	0.000161217	8.29e-05	0.00013354	0.00013354	0.00013354	0.00013354	0.000235318	9.33e-05	0.00013354	0.000235318	0.000161217	0.00023863	0.000235318	7.68e-06	7.68e-06	0.000235318	0.00023863	0.000235318
ENSG00000248703	0.00697195	-0.000154021	-0.000154021	0.0853214	-0.000154021	0.00962728	-0.00106609	0.00962728	-0.00106609	0.00697195	0.00697195	0.0719624	0.0399648	0.0964811	0.0622864	-0.00587632	0.00417568	-0.000154021	0.00962728	0.00276706	-0.00106609	0.00276706	0.0203163	-0.000154021	0.00697195	0.0892282	-0.0101272	0.00697195	-0.00106609	0.00962728	-0.000154021	0.00962728	-0.000154021	-0.00587632	0.062838	-0.00587632	-0.00587632	0.0923105	-0.0101272	-0.00587632	0.00276706	0.00962728	0.00697195	0.00276706	-0.00106609	-0.00106609	0.00276706	0.126435	0.00276706
ENSG00000256424	0.00200848	0.000697759	0.000697759	0.00112397	0.000697759	0.00200035	6.46e-05	0.00200035	6.46e-05	0.00200848	0.00200848	-0.00124186	0.00112397	6.46e-05	-0.00124186	0.00112397	0.00272879	0.000697759	0.00200035	0.0019806	6.46e-05	0.0019806	-0.00124186	0.000697759	0.00200848	0.000697759	-0.00124186	0.00200848	6.46e-05	0.00200035	0.000697759	0.00200035	0.000697759	0.00112397	0.00112397	0.00112397	0.00112397	0.0019806	-0.00124186	0.00112397	0.0019806	0.00200035	0.00200848	0.0019806	6.46e-05	6.46e-05	0.0019806	0.00200848	0.0019806
ENSG00000243499	0.00410992	-0.00203319	-0.00203319	-0.000894774	0.0217046	0.00399484	0.000701367	0.00399484	0.000701367	0.00410992	0.00410992	-0.000363146	-0.000894774	0.000701367	-0.000363146	-0.000894774	0.0055005	-0.00203319	0.00399484	0.00118014	0.000701367	0.00118014	-0.000363146	-0.00203319	0.00410992	-0.00203319	-0.000363146	0.00410992	0.0175209	0.00399484	0.0377516	0.00399484	0.0454644	0.048309	-0.000894774	-0.000894774	-0.000894774	0.00118014	-0.000363146	-0.000894774	0.00118014	0.00399484	0.00410992	0.00118014	0.000701367	0.000701367	0.00118014	0.00410992	0.00118014
ENSG00000256312	0.00456661	0.173652	-0.00428719	0.0161082	-0.00428719	6.49e-05	-0.00142212	6.49e-05	-0.00142212	0.00456661	0.00456661	-0.00494456	0.0161082	-0.00142212	0.134506	0.0161082	0.0089294	-0.00428719	6.49e-05	0.018879	-0.00142212	0.018879	-0.00494456	0.118966	0.00456661	-0.00428719	0.0995555	0.132049	0.0743206	0.149563	-0.00428719	6.49e-05	-0.00428719	0.0161082	0.0161082	0.0161082	0.0161082	0.018879	-0.00494456	0.0161082	0.018879	6.49e-05	0.00456661	0.018879	-0.00142212	-0.00142212	0.018879	0.19031	0.018879
ENSG00000269676	0.00653592	0.204637	0.0337259	0.000224322	-0.00294844	-0.00267222	-0.00947491	-0.00267222	-0.00947491	0.1139	0.00653592	-0.000214332	0.000224322	0.0939465	-0.000214332	0.000224322	0.00705577	-0.00294844	0.0829939	0.0173071	0.13554	0.0173071	-0.000214332	-0.00294844	0.00653592	-0.00294844	-0.000214332	0.00653592	-0.00947491	-0.00267222	-0.00294844	-0.00267222	0.0864188	0.150031	0.000224322	0.000224322	0.000224322	0.0173071	-0.000214332	0.000224322	0.0173071	-0.00267222	0.00653592	0.0173071	-0.00947491	-0.00947491	0.0173071	0.00653592	0.0173071
ENSG00000237164	0.00127799	0.000443981	0.000443981	0.000715179	0.000443981	0.00127281	4.11e-05	0.00127281	4.11e-05	0.00127799	0.00127799	0.000499932	0.000715179	4.11e-05	0.000499932	0.000715179	0.00173632	0.000443981	0.00127281	0.000711066	4.11e-05	0.000711066	0.000499932	0.000443981	0.00127799	0.000443981	0.000499932	0.00127799	4.11e-05	0.00127281	0.000443981	0.00127281	0.000443981	0.000715179	0.000715179	0.000715179	0.000715179	0.000711066	0.000499932	0.000715179	0.036889	0.00127281	0.00127799	0.000711066	4.11e-05	4.11e-05	0.000711066	0.00127799	0.000711066
ENSG00000232894	0.104116	0.185742	0.0393791	-0.0110187	0.00826977	-0.00018275	0.0043404	-0.00018275	0.0043404	0.0726916	-0.00744067	0.0480331	-0.0110187	0.0043404	-0.00577476	-0.0110187	0.0974592	0.00826977	-0.00018275	0.00399081	0.0043404	0.135625	-0.00577476	0.00826977	-0.00744067	0.0160119	0.000551391	0.0433792	0.0043404	0.0546737	0.00826977	-0.00018275	0.00826977	0.043051	-0.0110187	0.0887233	0.0828293	0.0146159	-0.00577476	0.103001	0.00399081	0.0547187	-0.00744067	0.0121963	0.0658678	0.0654945	0.00399081	-0.00744067	0.00399081
ENSG00000215572	0.0594891	0.0403184	0.0376131	0.0330981	0.0585141	0.0252095	0.0315662	0.0406788	0.0293612	0.0367817	0.0313289	0.0361614	0.0594948	0.0644002	0.0620353	0.00647174	0.0679878	0.0567685	0.0392813	0.0508414	0.0393602	0.0201089	0.0422891	0.0528146	0.00456992	0.0444603	0.00999141	0.00456992	0.0203657	0.0249117	0.043485	0.0236631	0.00715599	0.0585867	0.0264275	0.00802496	0.0288299	0.0239159	0.00999141	0.0340427	0.0352986	0.0415711	0.0131952	0.0514838	0.0751028	0.0532483	0.0795176	0.0589652	0.050743
ENSG00000238132	0.0223013	0.104121	-0.0149367	0.00294615	0.0674116	0.0453897	-0.00402592	0.0362818	0.0528659	0.15226	-0.000249463	-0.00155754	0.0110267	0.0928456	-0.00155754	0.113085	0.0232441	-0.0149367	0.039753	0.0152655	0.0542202	0.107496	-0.00155754	0.0443932	0.0665681	-0.0149367	0.0422693	-0.000249463	0.0395169	0.00922663	0.12948	-0.00214859	0.0833044	0.0153985	0.0501529	0.0831209	0.219865	0.0152655	0.131894	0.0144666	0.0152655	-0.00214859	-0.000249463	0.097208	0.00243135	0.0305062	0.0152655	0.105462	0.0152655
ENSG00000238665	0.15202	0.35523	0.0085415	-0.020404	0.284534	0.0193506	-0.00303645	0.0193506	-0.00303645	0.00211676	0.00211676	0.0345789	0.162774	-0.00303645	0.0615765	0.113651	0.425881	0.0085415	0.12742	0.00461037	0.0997814	0.399895	-0.010119	0.0085415	0.347091	0.0085415	0.337063	0.283633	0.0894865	0.0193506	0.0085415	0.43061	0.0085415	0.268224	0.0335035	-0.020404	0.35557	0.00461037	-0.010119	-0.020404	0.0906534	0.0379161	0.00211676	0.240037	0.150705	-0.00303645	0.00461037	0.00211676	0.00461037
ENSG00000121742	0.234933	0.0740238	-0.0164573	-0.0215594	-0.0164573	0.00368222	0.0159148	0.150515	0.0159148	0.0234383	0.0234383	0.00711954	0.0421446	0.11924	0.00711954	0.13297	0.0195276	0.228962	0.00368222	-0.000584589	0.0159148	0.211746	0.00711954	-0.0164573	0.0234383	-0.0164573	0.00711954	0.0234383	0.0159148	0.00368222	-0.0164573	0.00368222	0.16698	-0.0215594	0.0502367	-0.0215594	0.34636	-0.000584589	0.209764	0.0110667	-0.000584589	0.00368222	0.0234383	-0.000584589	0.0159148	0.0159148	-0.000584589	0.406178	-0.000584589
ENSG00000233780	0.0848221	0.00522719	0.00522719	-0.00281864	0.00522719	0.00774165	-0.00308557	0.00774165	0.0740615	0.000250473	0.000250473	-0.00454878	-0.00281864	-0.00308557	-0.00454878	0.105815	0.0106434	0.00522719	0.00774165	0.00409847	-0.00308557	0.00409847	-0.00454878	0.00522719	0.000250473	0.00522719	0.0492393	0.000250473	-0.00308557	0.00774165	0.00522719	0.00774165	0.00522719	-0.00281864	-0.00281864	-0.00281864	-0.00281864	0.134408	-0.00454878	-0.00281864	0.00409847	0.00774165	0.000250473	0.00409847	-0.00308557	-0.00308557	0.00409847	0.000250473	0.00409847
ENSG00000180172	0.0879396	-0.0013313	0.0635846	0.0314936	0.143381	0.0693268	0.0275486	0.0399235	0.097085	0.0417315	-0.0218839	0.0506406	0.0668476	0.0694189	0.0208511	0.0112313	0.0621899	0.0990844	0.0375912	0.0129528	0.126545	0.169483	0.0208511	0.0943368	0.0401334	0.0166179	0.0208511	0.0598251	0.0566814	0.126684	0.0428732	0.0481155	0.0465423	0.0247787	0.133613	0.0405928	0.0112313	0.0420032	0.0823786	0.0112313	0.0840145	0.0509877	0.083481	0.0619048	0.038742	-0.0104791	0.0129528	0.0602099	0.0562957
ENSG00000235438	0.0252982	0.028665	0.101879	0.0216293	0.0385755	0.0257674	0.0142706	0.0301992	0.0232103	0.0391439	0.0328402	0.0414511	-0.00534512	0.0215156	0.0307359	-0.00534512	0.0781404	0.0378708	0.0190018	0.038249	0.0282606	0.0127715	0.0407631	0.0356336	-0.000431338	0.0169105	0.00761817	-0.000431338	0.016743	-8.38e-06	0.0308333	0.0236797	0.0105958	0.0418359	0.01595	0.0507357	0.0349233	0.0167452	0.00761817	0.0674117	0.014434	0.0485109	0.00993475	0.0822659	0.0464036	0.0285906	0.0780408	0.030364	0.0446775
ENSG00000229137	7.26e-05	2.52e-05	2.52e-05	4.06e-05	2.52e-05	7.23e-05	2.34e-06	7.23e-05	2.34e-06	7.26e-05	7.26e-05	2.84e-05	4.06e-05	2.34e-06	2.84e-05	4.06e-05	9.87e-05	2.52e-05	7.23e-05	4.04e-05	2.34e-06	4.04e-05	2.84e-05	2.52e-05	7.26e-05	2.52e-05	2.84e-05	7.26e-05	2.34e-06	7.23e-05	2.52e-05	7.23e-05	2.52e-05	4.06e-05	4.06e-05	4.06e-05	4.06e-05	0.00209607	2.84e-05	4.06e-05	4.04e-05	7.23e-05	7.26e-05	4.04e-05	2.34e-06	2.34e-06	4.04e-05	7.26e-05	4.04e-05
ENSG00000237952	0.00143343	0.00096033	0.00096033	0.0153057	0.0325549	0.000385163	0.00598708	0.0301702	0.0113467	0.0216688	-0.00271224	0.00408388	0.0385506	0.0265644	0.00408388	-0.00211549	0.00389302	0.0315214	0.000385163	0.00961747	0.00236484	0.0276882	0.00408388	0.00096033	-0.00271224	0.00096033	0.0214656	0.013195	0.0105006	0.0397492	0.00096033	0.0140682	0.0101496	-0.00211549	0.0202885	0.00839186	0.0197896	0.0126797	0.00408388	-0.00211549	0.0550152	0.000385163	0.0346354	0.00520809	0.0376761	-0.00445554	0.00709051	0.027503	0.0280056
ENSG00000240341	0.00453127	0.00186236	0.00186236	0.00274421	0.00186236	0.00449363	-0.005254	0.00449363	0.0595516	0.00453127	0.00453127	-0.00216531	0.00274421	-0.005254	-0.00216531	0.00274421	0.00613876	0.00186236	0.00449363	0.00449325	-0.005254	0.00449325	-0.00216531	0.00186236	0.00453127	0.00186236	-0.00216531	0.00453127	-0.005254	0.00449363	0.00186236	0.00449363	0.00186236	0.00274421	0.00274421	0.00274421	0.00274421	0.00449325	-0.00216531	0.00274421	0.00449325	0.00449363	0.00453127	0.00449325	-0.005254	-0.005254	0.00449325	0.00453127	0.00449325
ENSG00000075673	0.00289048	0.0512728	0.001377	0.00523966	0.001377	0.00734467	0.00239309	0.00734467	0.00239309	0.00289048	0.00289048	-0.00525358	0.00523966	0.00239309	-0.00525358	0.00523966	0.0100651	0.154248	0.00734467	0.00749577	0.00239309	0.00749577	-0.00525358	0.001377	0.00289048	0.001377	-0.00525358	0.00289048	0.00239309	0.00734467	0.001377	0.00734467	0.001377	0.00523966	0.00523966	0.00523966	0.00523966	0.00749577	-0.00525358	0.00523966	0.00749577	0.00734467	0.00289048	0.00749577	0.00239309	0.00239309	0.00749577	0.00289048	0.00749577
ENSG00000232858	0.178893	0.275253	0.0476243	0.0284557	0.284091	0.19017	0.0506243	0.204904	0.163376	0.134068	0.0295844	0.0794338	0.190062	0.203802	0.0740164	0.083679	0.105103	0.116744	-0.000144229	0.169206	0.198418	0.390487	0.0447243	0.106434	0.0844257	0.225129	0.200234	0.0615755	0.199137	0.294263	0.282564	0.242579	0.211019	0.192312	0.135821	0.0983117	0.22288	0.099106	0.201845	0.262291	0.204911	0.122112	0.0870356	0.0439528	0.362682	0.0565717	0.221885	0.324349	0.161695
ENSG00000234152	0.0292739	0.10055	0.0759021	0.0700664	0.0287266	0.0470194	0.109114	0.0369397	0.00633891	0.00231754	0.00231754	0.00386456	0.0339836	0.00633891	0.00386456	0.000623326	0.070822	-0.00265969	0.0338075	0.0267097	0.0370526	0.0549919	0.0364412	0.0586134	0.0391725	0.019995	0.0867771	0.0840465	0.0303241	0.0252769	0.0313654	0.080769	0.0265204	0.000623326	0.0445856	0.000623326	0.0558158	0.0423242	0.00386456	0.000623326	-5.92e-06	0.0362899	0.00231754	0.0506373	0.0317076	0.00633891	-5.92e-06	0.0409694	0.050805
ENSG00000234772	0.055243	0.253872	-0.0049425	0.00982515	-0.0049425	0.176101	-0.00955429	0.106846	-0.00955429	0.0156293	0.150998	0.0318717	0.00982515	-0.00955429	0.206554	0.00982515	0.198747	-0.0049425	0.0174578	0.101748	0.190996	0.218628	0.0318717	0.0710225	0.0156293	0.104071	0.0318717	0.0156293	-0.00955429	0.0174578	-0.0049425	0.0174578	0.176281	0.00982515	0.00982515	0.191468	0.182988	-1.11e-06	0.0318717	0.00982515	0.162033	0.313117	0.0156293	0.280091	0.1682	0.0677009	-1.11e-06	0.0156293	0.0870334
ENSG00000139515	0.00439633	0.0748294	0.000390178	-0.00140554	0.000390178	0.00429009	-0.00643513	0.00429009	0.0145791	0.00439633	0.00439633	-0.0013333	-0.00140554	0.0369656	-0.0013333	-0.00140554	0.00589592	0.000390178	0.00429009	0.00444961	-0.00643513	0.00444961	-0.0013333	0.000390178	0.00439633	0.000390178	-0.0013333	0.00439633	-0.00643513	0.00429009	0.000390178	0.00429009	0.000390178	-0.00140554	0.0510679	-0.00140554	-0.00140554	0.00444961	-0.0013333	-0.00140554	0.00444961	0.00429009	0.00439633	0.00444961	-0.00643513	-0.00643513	0.00444961	0.00439633	0.00444961
ENSG00000180389	0.108182	0.0151672	0.136564	0.0335104	0.162781	0.0907324	0.27905	0.0254421	0.0399391	0.136079	-0.00778756	0.0189543	0.170503	0.191169	0.148314	0.0335104	0.0442287	0.0664894	0.0254421	0.0263981	0.124407	0.284443	0.0189543	0.0500339	0.201876	0.226393	0.34349	0.267335	0.0644496	0.0624834	0.279916	0.121047	0.106841	0.0701006	0.0335104	0.0335104	0.296109	0.179282	0.16545	0.0335104	0.221852	0.0254421	-0.00778756	0.0749143	0.10383	0.0405872	0.0946372	0.177482	0.150432
ENSG00000260704	0.0502991	0.132516	-0.00414902	0.0815332	-0.00414902	0.205868	0.0469399	0.00996933	0.0765599	-0.00153577	-0.00153577	-0.000401836	-0.00171729	0.0021474	-0.000401836	0.0479269	0.0135904	-0.00414902	0.00996933	0.00136777	0.0021474	0.00136777	-0.000401836	-0.00414902	-0.00153577	0.0837752	0.0559085	-0.00153577	0.0021474	0.00996933	0.146773	0.00996933	0.0150038	-0.00171729	-0.00171729	-0.00171729	0.0538322	0.00136777	-0.000401836	-0.00171729	0.145666	0.00996933	0.0359804	0.0757845	0.0021474	0.0021474	0.00136777	-0.00153577	0.00136777
ENSG00000183463	0.00233731	0.00133646	0.00133646	-0.00042305	0.00133646	0.00229266	0.000847428	0.00229266	0.000847428	0.00233731	0.00233731	-0.00105018	-0.00042305	0.000847428	-0.00105018	-0.00042305	0.000482821	0.00133646	0.00229266	0.0023503	0.000847428	0.0023503	-0.00105018	0.00133646	0.00233731	0.00133646	-0.00105018	0.00233731	0.000847428	0.00229266	0.00133646	0.00229266	0.00133646	-0.00042305	-0.00042305	0.0450327	-0.00042305	0.0023503	-0.00105018	-0.00042305	0.0023503	0.00229266	0.00233731	0.0023503	0.000847428	0.000847428	0.0023503	0.00233731	0.0023503
ENSG00000122025	0.217774	0.198325	0.016749	-0.0056046	0.267676	0.185036	0.0515341	0.00916596	0.010825	-0.0108357	-0.0108357	-0.00844582	0.0956766	0.202536	0.293202	0.0422932	-0.0161498	0.00492254	0.00916596	0.0261391	-0.00479491	0.0261391	0.0887109	0.00492254	0.0819148	0.00492254	0.035066	-0.0108357	0.057572	0.00916596	0.131173	0.0256623	0.00492254	0.285524	-0.0056046	0.116109	0.0208857	0.0556371	0.0567953	0.0302357	0.0730306	0.00916596	0.224437	0.0261391	0.0243881	-0.00479491	0.0431335	0.173105	0.0261391
ENSG00000271026	0.00278342	0.00160557	0.00160557	0.00201963	0.00160557	0.000992618	0.00102984	0.000992618	0.00102984	0.00278342	0.00278342	-0.00148104	0.00201963	0.00102984	-0.00148104	0.00201963	0.00374349	0.00160557	0.000992618	0.000514623	0.00102984	0.000514623	-0.00148104	0.00160557	0.00278342	0.00160557	-0.00148104	0.00278342	0.00102984	0.000992618	0.00160557	0.000992618	0.00160557	0.00201963	0.00201963	0.00201963	0.00201963	0.000514623	0.0518766	0.00201963	0.000514623	0.000992618	0.00278342	0.000514623	0.00102984	0.00102984	0.000514623	0.00278342	0.000514623
ENSG00000266505	0.0232083	-0.00110541	-0.00110541	0.00174539	-0.00110541	0.00221865	-0.000176316	0.00221865	-0.000176316	0.027836	-0.00117978	-0.00112004	0.00174539	-0.000176316	-0.00112004	0.00174539	0.00304813	-0.00110541	0.00221865	0.00229728	0.0394774	0.00229728	-0.00112004	-0.00110541	-0.00117978	-0.00110541	-0.00112004	-0.00117978	-0.000176316	0.00221865	0.0329666	0.00221865	-0.00110541	0.00174539	0.00174539	0.00174539	0.00174539	0.00229728	-0.00112004	0.00174539	0.00229728	0.00221865	-0.00117978	0.00229728	-0.000176316	-0.000176316	0.00229728	-0.00117978	0.00229728
ENSG00000224511	0.00765429	0.100941	0.0029581	-0.001077	0.0029581	-0.00568368	0.0559386	0.0210819	0.066044	0.00765429	0.00765429	0.000824187	0.0444314	-0.00472292	0.000824187	0.0329532	0.0459923	0.0029581	0.0190603	0.0348114	-0.00472292	0.00501591	0.000824187	0.0029581	0.00765429	0.0222884	0.000824187	0.00765429	-0.00472292	-0.00568368	0.0029581	-0.00568368	0.0029581	-0.001077	-0.001077	-0.001077	-0.001077	0.00501591	0.000824187	-0.001077	0.00501591	0.0434523	0.00765429	0.00501591	0.0452271	-0.00472292	0.00501591	0.00765429	0.00501591
ENSG00000232117	0.000542733	0.0125816	0.0180371	0.0115911	-0.000655239	0.0253919	0.0240571	-0.000686444	0.00114783	0.000542733	0.000542733	0.0192546	0.000930947	0.00114783	0.0109756	0.0120558	0.0299845	-0.000655239	0.00694148	0.00114231	0.00114783	0.0110909	-0.00230232	-0.000655239	0.000542733	-0.000655239	0.0126919	0.000542733	0.00114783	-0.000686444	0.0204763	-0.000686444	0.00919897	0.031145	0.000930947	0.000930947	0.000930947	0.00114231	0.00546487	0.0213138	0.0102281	0.0173795	0.0119732	0.00114231	0.00114783	0.0197898	0.00114231	0.0218153	0.031553
ENSG00000225039	0.0140132	0.0101886	0.0101886	0.0858556	0.0101886	0.177351	-0.004342	0.00894571	-0.004342	0.0988281	0.234898	0.0063543	0.000109631	-0.004342	0.0063543	0.000109631	0.220774	0.0101886	0.00894571	0.151731	-0.004342	-0.00249545	0.206964	0.0101886	0.0140132	0.118046	0.0063543	0.0140132	-0.004342	0.00894571	0.0101886	0.00894571	0.0101886	0.231176	0.000109631	0.000109631	0.000109631	-0.00249545	0.0063543	0.000109631	-0.00249545	0.00894571	0.0752644	-0.00249545	-0.004342	0.113184	0.147527	0.0140132	-0.00249545
ENSG00000236444	0.124508	0.198619	0.00875111	0.164878	0.0244121	0.00775247	0.10877	0.131152	0.0455843	0.160302	0.00665967	0.10855	0.231398	0.0704551	0.100903	0.0266614	0.00611481	0.0907043	0.0786999	0.00371829	0.0169362	0.0764094	0.0841001	0.00875111	0.129718	0.0351557	0.00961756	0.0343428	-0.00842406	0.0517425	0.0463497	0.0747951	0.0305427	0.00239635	0.0661724	0.00877023	0.100454	0.0704563	0.00587777	0.104797	0.240985	0.01916	0.00665967	0.0688643	0.122233	0.187169	0.00371829	0.00665967	0.058975
ENSG00000261728	0.00296242	0.0383184	0.00803266	-0.000447921	-0.00519353	0.00252011	-0.00248442	0.00252011	0.00671302	0.00296242	0.0190451	-0.00139889	0.0653961	0.020749	-0.00139889	-0.000447921	0.0093151	-0.00519353	0.00252011	0.00389387	-0.00248442	0.00389387	0.0145107	-0.00519353	0.00296242	0.0248117	-0.00139889	0.00296242	-0.00248442	0.00252011	-0.00519353	0.00252011	0.0335713	0.0411775	-0.000447921	-0.000447921	-0.000447921	0.00389387	0.0212274	-0.000447921	0.00389387	0.00252011	0.00296242	0.00389387	0.0143997	0.0701679	0.00389387	0.00296242	0.00389387
ENSG00000223543	0.00928994	-0.00456968	0.0737557	-0.00318908	-0.00456968	0.00188811	-0.00320207	0.00188811	0.0561486	0.00928994	0.00928994	8.78e-05	-0.00318908	-0.00320207	8.78e-05	0.0769872	0.0124138	-0.00456968	0.00188811	0.00200455	-0.00320207	0.00200455	8.78e-05	-0.00456968	0.00928994	0.073348	8.78e-05	0.00928994	-0.00320207	0.00188811	-0.00456968	0.00188811	-0.00456968	-0.00318908	-0.00318908	-0.00318908	-0.00318908	0.00200455	8.78e-05	0.0847424	0.100512	0.00188811	0.00928994	0.00200455	0.100689	-0.00320207	0.00200455	0.00928994	0.00200455
ENSG00000271337	0.00319631	0.0019456	0.0019456	0.00239294	0.0019456	0.0482445	0.00133267	-0.000391413	0.00133267	0.00319631	0.00319631	-0.000875457	0.00239294	0.00133267	-0.000875457	0.00239294	0.0152604	0.0019456	-0.000391413	0.047303	0.00133267	-0.000314658	-0.000875457	0.0019456	0.00319631	0.0019456	0.0265041	0.00319631	0.00133267	-0.000391413	0.0019456	-0.000391413	0.0019456	0.00239294	0.00239294	0.00239294	0.00239294	-0.000314658	-0.000875457	0.00239294	-0.000314658	-0.000391413	0.00319631	-0.000314658	0.00133267	0.00133267	-0.000314658	0.00319631	-0.000314658
ENSG00000236354	0.0012196	0.0347515	-2.3e-05	0.000682503	-2.3e-05	0.00121466	3.92e-05	0.00121466	3.92e-05	0.0012196	0.0012196	0.000477091	0.000682503	3.92e-05	0.000477091	0.000682503	0.00165699	-2.3e-05	0.00121466	0.00120267	3.92e-05	0.00120267	0.000477091	-2.3e-05	0.0012196	-2.3e-05	0.000477091	0.0012196	3.92e-05	0.00121466	-2.3e-05	0.00121466	-2.3e-05	0.000682503	0.000682503	0.000682503	0.000682503	0.00120267	0.000477091	0.000682503	0.00120267	0.00121466	0.0012196	0.00120267	3.92e-05	3.92e-05	0.00120267	0.0012196	0.00120267
ENSG00000230058	0.000774806	-0.00145324	0.0948301	0.113316	-0.00145324	0.0104846	-0.00193125	0.0104846	-0.00193125	0.000774806	0.000774806	-0.00143096	0.000515513	0.0505583	-0.00143096	0.000515513	0.0144346	-0.00145324	0.0104846	0.010966	-0.00193125	0.010966	0.107551	-0.00145324	0.000774806	-0.00145324	-0.00143096	0.000774806	-0.00193125	0.0104846	-0.00145324	0.0104846	-0.00145324	0.000515513	0.000515513	0.000515513	0.000515513	0.010966	-0.00143096	0.127501	0.010966	0.0104846	0.112189	0.010966	-0.00193125	0.155587	0.010966	0.000774806	0.010966
ENSG00000211491	0.312369	0.322385	0.015693	0.31528	0.015693	0.349853	0.00918792	0.36291	0.193828	0.0649371	0.116023	0.355304	0.310135	0.221147	0.380372	0.285737	0.148873	0.015693	0.0444481	0.147983	0.2372	-0.00582462	-0.0538082	0.015693	0.130425	0.366851	0.383302	0.0649371	0.00918792	0.0444481	0.130532	0.0444481	0.315881	0.0134321	0.0134321	0.0134321	0.0134321	0.316962	0.173604	0.149737	0.167963	0.221387	0.0649371	0.445257	0.408204	0.00918792	0.332265	0.0649371	-0.00582462
ENSG00000215475	0.00629992	0.0888259	0.0298117	0.0133535	0.0124132	-0.000703693	0.000433716	-0.000703693	0.000433716	0.00629992	0.00629992	0.000923249	-0.00106363	0.0594548	0.000923249	0.0185002	0.0135727	-0.00579819	-0.000703693	0.0036941	0.000433716	0.0036941	0.000923249	-0.00579819	0.00629992	-0.00579819	0.000923249	0.0455337	0.000433716	-0.000703693	-0.00579819	-0.000703693	-0.00579819	0.122953	0.0892203	-0.00106363	-0.00106363	0.0036941	0.000923249	0.00830513	0.0036941	0.0681667	0.00629992	0.0281833	0.000433716	0.000433716	0.0036941	0.00629992	0.0036941
ENSG00000205105	0.106456	0.200007	0.205741	0.503436	0.279973	0.265835	0.04217	0.0232029	0.0784531	0.229372	0.401278	0.0551769	0.109352	0.37793	0.0551769	0.118845	0.333024	0.310796	0.366878	0.430181	0.04217	0.166354	0.39432	0.0237466	0.208324	0.106408	0.155994	0.317853	0.135436	0.259777	0.394767	0.111942	0.0581123	0.115661	0.0949677	0.169321	0.0866122	0.0885554	0.0551769	0.0850208	0.247814	0.224461	0.125924	0.135356	0.166235	0.195394	0.140431	0.283774	0.327278
ENSG00000234689	0.0159898	0.272053	-0.00318057	-0.00321857	-0.00318057	0.0156247	-0.00553855	0.0156247	-0.00553855	0.0159898	0.0159898	0.0120078	-0.00321857	0.276496	0.0120078	-0.00321857	0.0214606	-0.00318057	0.0156247	0.000420921	-0.00553855	0.000420921	0.0120078	-0.00318057	0.0159898	-0.00318057	0.0120078	0.0159898	0.0396786	0.0156247	-0.00318057	0.0156247	-0.00318057	-0.00321857	-0.00321857	-0.00321857	-0.00321857	0.000420921	0.0120078	0.269446	0.000420921	0.0156247	0.0159898	0.000420921	-0.00553855	-0.00553855	0.184451	0.0159898	0.000420921
ENSG00000260388	0.119432	0.0464353	0.0453179	0.037655	0.0255997	0.0525939	0.0371704	0.0508874	0.0568441	0.0567011	0.060571	0.100207	0.0399217	0.0895775	0.163059	0.0834758	0.0740642	0.0674505	0.074173	0.104073	0.0821961	0.0415341	0.0311654	0.0207739	0.0250547	0.0851517	0.066459	0.162645	0.0284295	0.0344497	0.0768084	0.0489369	0.150271	0.100021	0.00907144	0.141718	0.0940542	0.0445753	0.034891	0.139901	0.0551907	0.068967	0.0426596	0.0768473	0.0613164	0.051374	0.0372401	0.0703194	0.112764
ENSG00000224510	0.161253	0.00119316	0.00119316	0.00626718	0.00119316	0.00985483	0.00173235	0.00985483	0.00173235	-0.0043591	-0.0043591	0.00512835	0.00626718	0.00173235	0.00512835	0.00626718	0.00503858	0.00119316	0.00985483	0.0450901	0.00173235	0.00626438	0.00512835	0.00119316	-0.0043591	0.00119316	0.00512835	-0.0043591	0.00173235	0.00985483	0.00119316	0.00985483	0.248968	0.00626718	0.00626718	0.00626718	0.00626718	0.00626438	0.00512835	0.00626718	0.00626438	0.00985483	-0.0043591	0.00626438	0.00173235	0.00173235	0.00626438	-0.0043591	0.00626438
ENSG00000225131	0.17425	-0.00244894	0.0223043	0.0065714	0.0613335	0.211796	0.0812771	0.00577392	0.0874384	0.107047	0.00782175	0.0018581	0.0947826	0.00136132	0.134735	0.0747931	0.00350306	0.230141	0.0461633	0.0127213	-0.00544323	0.102123	0.0018581	-0.00244894	0.202558	0.0315255	0.199317	0.206201	0.228502	0.00577392	0.156908	0.00577392	-0.00244894	0.261803	0.0065714	0.0065714	0.0065714	0.0127213	0.0018581	0.0065714	0.0127213	0.00577392	0.0926754	0.0127213	-0.00544323	0.0759328	0.0127213	0.00782175	0.10988
ENSG00000235660	5.55e-05	-0.00278808	-0.00278808	0.0079659	-0.00278808	0.00961745	0.133511	0.00961745	-0.00386644	5.55e-05	5.55e-05	0.090558	0.0079659	-0.00386644	-0.00361086	0.0079659	0.0132353	0.104695	0.00961745	0.00207045	-0.00386644	0.00207045	-0.00361086	-0.00278808	0.114135	-0.00278808	-0.00361086	5.55e-05	-0.00386644	0.00961745	-0.00278808	0.00961745	-0.00278808	0.0079659	0.0079659	0.0079659	0.0079659	0.00207045	-0.00361086	0.0079659	0.00207045	0.00961745	5.55e-05	0.00207045	-0.00386644	-0.00386644	0.00207045	5.55e-05	0.00207045
ENSG00000214335	0.00104124	0.000522489	0.000522489	0.000506574	0.000522489	0.00102625	-0.000329328	0.00102625	-0.000329328	0.00104124	0.00104124	-0.000928093	0.000506574	-0.000329328	-0.000928093	0.000506574	0.00140494	0.000522489	0.00102625	0.00312919	-0.000329328	0.00082405	-0.000928093	0.000522489	0.00104124	0.000522489	-0.000928093	0.00104124	-0.000329328	0.00102625	0.000522489	0.00102625	0.000522489	0.00246021	0.000506574	0.000506574	0.000506574	0.00082405	-0.000928093	0.000506574	0.00082405	0.00102625	0.00104124	0.00082405	-0.000329328	-0.000329328	0.00082405	0.00104124	0.00082405
ENSG00000238213	0.0378442	0.0247328	0.0177643	-0.0094552	0.0481426	-0.00793059	0.0132497	0.0409788	0.0252283	0.021155	-0.00245749	0.0356739	0.013482	0.0297928	0.0311222	0.0457253	0.0540458	0.00307712	0.0289087	0.0416799	0.0374009	0.0203501	0.0267829	0.011099	0.0385806	0.109304	0.0308226	-0.00245749	0.0107406	0.0224997	0.0430671	0.00593088	0.0124613	0.00480025	0.0430936	0.0881008	0.0306943	0.0143953	0.00764211	0.00993737	0.0358412	0.0320673	0.0215179	-0.001457	0.0702382	0.0085268	-0.001457	0.056455	0.0162661
ENSG00000226974	0.00586533	0.00288215	0.00288215	0.000836013	0.00288215	0.000735221	-0.000922517	0.000735221	-0.000922517	0.000328037	0.000328037	-0.00218939	0.000836013	-0.000922517	0.00878093	0.000836013	0.00113691	0.00288215	0.000735221	0.00395373	-0.000922517	0.00395373	-0.00218939	0.00288215	0.000328037	0.00288215	-0.00218939	0.0475786	0.0414986	0.000735221	0.00288215	0.000735221	0.00288215	0.0482814	0.000836013	0.000836013	0.026394	0.00395373	0.0426453	0.000836013	0.00395373	0.0466565	0.000328037	0.00395373	-0.000922517	-0.000922517	0.00395373	0.000328037	0.00395373
ENSG00000214263	0.055468	0.0232784	0.0124922	0.0361638	0.0329058	0.0269099	0.0349855	0.0811264	0.0361504	0.0653651	-0.0124663	0.0426303	0.057185	0.017862	0.0308034	0.0139147	0.000571163	0.0244254	0.00180222	0.0009506	0.00751491	0.089885	0.0156789	0.05969	0.035411	0.0534618	0.0619759	0.0337313	0.0259656	0.0852917	0.0238532	0.0629243	0.125642	0.00292589	0.080061	0.0618985	0.0245917	0.0349008	0.0586433	0.0311352	0.0344073	0.0185227	0.0546913	0.06306	0.122112	0.0557846	0.00481207	0.0122911	0.062652
ENSG00000230040	0.256643	0.0120337	0.0120337	-0.00364531	0.0120337	0.0167309	0.00947221	0.0167309	0.00947221	0.00576651	0.00576651	-0.00732847	-0.00364531	0.00947221	0.17472	-0.00364531	0.0230341	0.0120337	0.0167309	0.0174988	0.00947221	0.0174988	-0.00732847	0.0120337	0.00576651	0.0120337	-0.00732847	0.00576651	0.00947221	0.0167309	0.0120337	0.0167309	0.0120337	-0.00364531	-0.00364531	0.222661	-0.00364531	0.0174988	-0.00732847	-0.00364531	0.0174988	0.0167309	0.00576651	0.0174988	0.00947221	0.00947221	0.0174988	0.00576651	0.0174988
ENSG00000206922	0.0145953	0.199212	-0.00787583	0.0584575	-0.00787583	0.00386185	-0.00180518	0.196973	0.172495	0.279181	0.0145953	0.128977	-0.0142625	-0.00180518	-0.010993	0.174096	0.0411544	0.11259	0.00386185	0.0318008	-0.00180518	0.0318008	-0.010993	-0.00787583	0.0145953	-0.00787583	0.1348	0.133733	-0.00180518	0.00386185	-0.00787583	0.176345	0.126548	-0.0142625	0.0812855	-0.0142625	-0.0142625	0.0318008	-0.010993	0.122419	0.0318008	0.00386185	0.0145953	0.0318008	0.1415	-0.00180518	0.0318008	0.0145953	0.0318008
ENSG00000235532	0.0242451	-0.00783124	0.0762721	0.0212001	0.0393084	0.00704589	-0.00154975	0.00704589	-0.00154975	0.0674652	0.0318906	-0.00409844	-0.00272684	0.0453877	0.0401441	0.0160022	0.0135001	0.123928	0.00704589	0.0491533	-0.00154975	0.00562083	-0.00409844	-0.00783124	0.0373583	-0.00783124	0.0447812	-0.0161985	0.0549285	0.00704589	-0.00783124	0.00704589	0.0549597	0.145397	0.0137639	-0.00272684	-0.00272684	0.0518971	-0.00409844	0.0379441	0.00562083	0.00704589	0.0406138	0.00562083	-0.00154975	-0.00154975	0.0643365	0.0883259	0.00562083
ENSG00000236678	-9.73e-05	0.00161771	0.00161771	-0.000735867	0.00161771	0.00233756	0.00123173	0.00233756	0.00123173	0.0315201	-9.73e-05	-0.000535953	-0.000735867	0.00123173	0.0283814	-0.000735867	0.00321537	0.00161771	0.00233756	0.00243504	0.00123173	0.00243504	-0.000535953	0.00161771	-9.73e-05	0.00161771	0.0122561	-9.73e-05	0.00123173	0.00233756	0.00161771	0.00233756	0.00161771	-0.000735867	-0.000735867	-0.000735867	-0.000735867	0.00243504	-0.000535953	0.0304861	0.00243504	0.00233756	-9.73e-05	0.00243504	0.00123173	0.00123173	0.00243504	-9.73e-05	0.00243504
ENSG00000224933	0.015624	0.0109971	0.0109971	0.0854781	0.0109971	0.00457891	-0.0024012	0.00457891	-0.0024012	0.015624	0.015624	0.0132927	-0.00171877	-0.0024012	0.0132927	-0.00171877	0.00351124	0.0109971	0.00457891	0.00323465	0.221213	0.00323465	0.0132927	0.0109971	0.015624	0.0109971	0.0132927	0.015624	-0.0024012	0.00457891	0.0109971	0.00457891	0.0109971	-0.00171877	-0.00171877	-0.00171877	-0.00171877	0.00323465	0.0132927	0.218205	0.147403	0.13172	0.015624	0.00323465	-0.0024012	-0.0024012	0.00323465	0.015624	0.00323465
ENSG00000243274	0.00599354	0.00278647	0.00278647	0.00110007	0.00278647	0.0059221	0.00122967	0.0059221	0.00122967	0.00599354	0.00599354	-0.00294062	0.00110007	0.00122967	-0.00294062	0.0291189	0.00810026	0.00278647	0.0059221	0.00597119	0.00122967	0.00597119	-0.00294062	0.00278647	0.00599354	0.00278647	-0.00294062	0.00599354	0.00122967	0.0059221	0.00278647	0.0059221	0.00278647	0.00110007	0.00110007	0.00110007	0.00110007	0.00597119	0.0351544	0.00110007	0.00597119	0.0059221	0.00599354	0.00597119	0.00122967	0.00122967	0.00597119	0.00599354	0.00597119
ENSG00000233873	0.0418197	0.142219	0.0131869	0.0491966	0.121562	0.0172047	0.0399791	0.0925362	0.102283	0.0840944	0.0204766	0.198375	0.0987295	0.104475	0.0356022	0.0176965	0.0462674	0.0371272	0.0433973	0.0640692	0.0740922	0.204694	0.029771	0.0355361	0.0925716	0.0704511	0.0693409	0.0478533	0.073335	0.106737	0.0283659	0.082722	0.117715	0.132779	0.0925424	0.110194	0.112419	0.0985554	0.0887059	0.0282491	0.0657481	0.196229	0.0576755	0.0864514	0.225265	0.033384	0.0237678	0.182726	0.0688439
ENSG00000228002	0.00283163	0.000183514	0.00531533	0.00249621	0.000183514	0.000327945	0.00465863	0.000327945	-0.000163061	-0.000125083	0.00931378	0.000811252	0.000405706	0.0056745	0.000811252	0.0114259	0.00598353	0.00576442	0.000327945	0.00145514	-0.000163061	0.000292341	0.000811252	0.000183514	-0.000125083	0.000183514	0.000811252	0.0047997	-0.000163061	0.000327945	0.000183514	0.00353643	0.000183514	0.000405706	0.00234652	0.000405706	0.00295947	0.000292341	0.00693291	0.00572053	0.0047237	0.0093605	0.00705991	0.000292341	-0.000163061	0.00370996	0.000292341	-0.000125083	0.000292341
ENSG00000227676	0.0194641	0.283352	-0.00419821	-0.00721479	-0.00419821	0.0189506	-0.00941047	0.0189506	-0.00941047	0.0194641	0.0194641	0.298625	-0.00721479	0.23454	-0.00302378	-0.00721479	0.0260713	-0.00419821	0.0189506	0.00136545	-0.00941047	0.00136545	-0.00302378	-0.00419821	0.0194641	-0.00419821	-0.00302378	0.0194641	-0.00941047	0.0189506	-0.00419821	0.0189506	-0.00419821	-0.00721479	0.136672	-0.00721479	0.268572	0.00136545	-0.00302378	-0.00721479	0.226006	0.0189506	0.0194641	0.00136545	-0.00941047	-0.00941047	0.00136545	0.0194641	0.00136545
ENSG00000226317	0.00469724	-0.000849935	-0.000849935	0.00335128	-0.000849935	0.00461122	0.00162189	0.00461122	0.00162189	0.00469724	0.00469724	-0.00231016	0.00335128	0.00162189	0.0922859	0.00335128	-0.000431136	-0.000849935	0.00461122	0.00471853	0.00162189	0.00471853	-0.00231016	-0.000849935	0.00469724	0.0932909	-0.00231016	0.00469724	0.00162189	0.00461122	-0.000849935	0.00461122	-0.000849935	0.00335128	0.00335128	0.00335128	0.00335128	0.00471853	-0.00231016	0.00335128	0.00471853	0.00461122	0.00469724	0.00471853	0.00162189	0.00162189	0.00471853	0.00469724	0.00471853
ENSG00000234660	0.00416543	0.00187516	0.00187516	0.00264069	0.00187516	0.0041199	-0.00111952	0.0041199	0.0250405	0.00416543	0.00416543	0.00217953	0.00264069	-0.00111952	0.00217953	0.00264069	0.00563327	0.00187516	0.0041199	0.00414458	-0.00111952	0.00414458	0.00217953	0.00187516	0.00416543	0.00187516	0.00217953	0.00416543	-0.00111952	0.0041199	0.00187516	0.0041199	0.00187516	0.00264069	0.00264069	0.00264069	0.00264069	0.00414458	0.00217953	0.00264069	0.00414458	0.0041199	0.00416543	0.00414458	-0.00111952	-0.00111952	0.00414458	0.00416543	0.00414458
ENSG00000225530	0.0136699	0.105071	-0.00332731	0.00664373	-0.00332731	0.000842111	0.0188624	0.000842111	-0.00555351	0.000628495	0.0456184	-0.0036201	0.0103852	0.0147954	0.00595257	0.00394214	0.00571838	0.0154024	0.0253554	0.0234201	-0.00555351	0.0055827	-0.0036201	-0.00332731	0.000628495	0.0193639	-0.0036201	0.000628495	-0.00555351	0.000842111	-0.00332731	0.0330588	-0.00332731	0.0100785	0.00698953	0.00394214	0.1242	0.0055827	0.00429151	0.00394214	0.0055827	0.0132906	0.000628495	0.0055827	-0.00139376	-0.00555351	0.0055827	0.0296293	0.0055827
ENSG00000226683	0.00191032	-7.24e-06	-7.24e-06	0.00163874	-7.24e-06	0.000642993	-0.000638531	0.000642993	0.0138636	0.00191032	0.00191032	-0.000724503	0.00163874	-0.000638531	-0.000724503	0.00163874	0.00255243	-7.24e-06	0.000642993	-0.000286952	-0.000638531	-0.000286952	0.0116918	-7.24e-06	0.00191032	0.0156668	-0.000724503	0.00191032	-0.000638531	0.000642993	-7.24e-06	0.000642993	-7.24e-06	0.00163874	0.00163874	0.00163874	0.00163874	-0.000286952	-0.000724503	0.00163874	-0.000286952	0.000642993	0.00191032	-0.000286952	-0.000638531	-0.000638531	0.0129584	0.00191032	-0.000286952
ENSG00000080166	-0.0183262	0.306852	0.120062	0.187718	0.00728448	0.0612697	0.417867	0.0542444	0.0377263	0.287434	0.155317	0.0669756	0.00640923	0.0309129	0.018087	0.109831	0.0824305	0.0423117	0.342708	0.27419	0.0448717	0.201521	0.0333611	0.0659772	0.0469503	0.0774583	0.264215	0.188331	0.0233671	0.0882492	0.0477283	0.144278	0.00728448	0.0385433	0.0399576	0.224913	0.141443	0.0298693	0.179178	0.0429399	0.240814	-0.00299763	-0.00226637	-0.000709236	0.0901363	0.0132146	0.064475	0.320005	-0.000709236
ENSG00000165621	0.00701386	0.172551	0.00642245	0.0362688	0.0963313	-0.0263328	0.0680096	0.0678647	0.028228	0.00701386	0.0697724	0.00774589	0.0121111	0.0771388	0.00774589	0.164551	0.013805	0.00642245	0.00355543	0.00844355	0.136744	0.198756	0.0854053	0.161911	0.08872	0.00642245	0.00774589	0.192122	0.0557047	0.0858652	0.00642245	0.0627673	0.00642245	0.199396	0.13921	0.0290198	0.0918214	0.00844355	0.00774589	0.0121111	0.0664592	0.105303	0.00701386	0.0646215	0.0743946	-0.00267885	0.0494057	0.00701386	0.00844355
ENSG00000175820	0.0235557	0.15238	0.0130458	0.0436255	0.0281657	0.0514682	0.0212024	0.0359952	-0.00723756	0.0739609	0.0179333	0.1503	0.0243451	0.0688792	0.0160827	0.0120888	0.0898598	0.00583912	-0.0136038	0.0228676	0.115634	0.0868562	0.0120875	-0.00257871	0.0972013	0.0651051	0.0346625	0.0493302	0.0174098	0.0411691	0.0314824	0.0371404	0.0129475	0.141227	0.00144224	0.00660599	0.0334716	0.00477972	0.154418	0.107693	0.0374148	0.0784495	0.00852754	0.0149131	-0.00796636	0.068849	0.0582619	0.0060739	0.0273445
ENSG00000057593	0.154821	0.641018	-0.00283881	0.0269689	-0.00283881	0.0483087	0.0814486	0.0190083	0.13906	0.0353338	0.127604	-0.00340039	0.29684	0.350005	-0.00340039	-0.0272642	0.0707858	0.0336655	0.0190083	0.0131826	-0.0234812	0.132939	-0.00340039	0.0318467	0.0353338	0.0867158	-0.00340039	0.0353338	-0.0234812	0.0190083	-0.00283881	0.0190083	0.225396	-0.0272642	-0.0272642	0.0226367	-0.0272642	0.0131826	0.587647	0.462079	0.0131826	0.647149	0.0353338	0.635293	-0.0234812	0.00404778	0.0131826	0.0353338	0.0131826
ENSG00000186009	0.00166421	-0.00120122	-0.00120122	0.00116029	0.030689	0.00163625	0.000519568	0.00163625	0.000519568	0.00166421	0.00166421	-0.000515873	0.00116029	0.000519568	-0.000515873	0.00116029	-0.000257822	-0.00120122	0.00163625	0.0016685	0.000519568	0.0016685	-0.000515873	-0.00120122	0.00166421	-0.00120122	-0.000515873	0.00166421	0.000519568	0.00163625	-0.00120122	0.00163625	-0.00120122	0.00116029	0.00116029	0.00116029	0.00116029	0.0016685	-0.000515873	0.00116029	0.0016685	0.00163625	0.00166421	0.0016685	0.000519568	0.000519568	0.0016685	0.00166421	0.0016685
ENSG00000185974	0.0169282	0.0700907	0.0291673	-9.93e-05	0.0126463	0.00356742	0.0216116	0.0624445	0.020589	0.00132394	0.055398	0.000385401	-9.93e-05	0.0275566	0.000385401	-9.93e-05	0.00353458	0.0135535	0.0148851	7.64e-05	0.0383097	0.0256108	0.000385401	0.0147788	0.0218246	0.00270677	0.0264681	0.00132394	-0.00406309	0.0369289	0.00270677	0.00356742	0.0130102	-9.93e-05	0.038315	0.027444	-9.93e-05	0.0220593	0.019586	0.0257557	0.0273185	0.00356742	0.00132394	0.0264236	0.00783404	-0.00406309	7.64e-05	0.00132394	7.64e-05
ENSG00000226158	0.0275933	0.00401171	0.00401171	0.00814925	0.00401171	0.00408291	-0.00369773	0.00408291	-0.00369773	0.0253533	0.00697797	0.136341	0.00814925	0.139814	-0.0172939	0.00814925	0.129822	0.00401171	0.102262	0.0148918	-0.00369773	0.0148918	-0.0172939	0.00401171	0.178453	0.0717418	0.0691457	0.00697797	-0.00369773	0.0567021	0.00401171	0.00408291	0.188923	0.00814925	0.0174139	0.00814925	0.026552	0.0148918	0.121883	0.209022	0.0148918	0.189331	0.00697797	0.0148918	0.0547028	0.0982834	0.136777	0.00697797	0.0148918
ENSG00000257115	0.0160551	0.033044	0.095946	-0.00342818	0.0138684	0.119527	0.184873	0.0167929	0.199815	0.0218594	-0.0109941	0.0169976	-0.00342818	-0.00162945	-0.00624706	0.128779	0.00354103	-0.0191885	0.0167929	0.0105431	-0.00162945	0.0201238	-0.00624706	0.118975	0.128015	0.0489852	-0.00624706	0.172903	0.00518609	0.0167929	0.104517	0.0245383	-0.0231442	-0.00342818	-0.00342818	0.131686	0.0777289	0.073171	0.209306	-0.00342818	0.0105431	0.279902	0.103497	0.254416	-0.00162945	0.0300931	0.0105431	-0.0109941	0.0105431
ENSG00000257635	0.00443572	-0.0087852	0.0322377	0.0097101	-0.0087852	0.0862708	0.00105432	0.00165545	0.163689	0.00443572	0.00443572	-0.00154245	0.0097101	0.00105432	0.0462979	0.0097101	-0.00145449	-0.0087852	0.00165545	8.58e-05	0.00105432	8.58e-05	-0.00154245	-0.0087852	0.00443572	0.0906776	-0.00154245	0.161616	0.00364623	0.00165545	-0.0087852	0.0227235	0.0466025	0.0097101	0.0097101	0.0097101	0.0097101	0.023304	-0.00154245	0.0097101	8.58e-05	0.00165545	0.00443572	0.124265	0.0349913	0.00105432	8.58e-05	0.00443572	8.58e-05
ENSG00000257990	0.00268247	-0.00731676	0.0319226	0.00827116	-0.00731676	0.00984948	0.00111897	0.00984948	0.152682	0.00268247	0.00268247	-0.00216439	0.00827116	0.00111897	0.0613043	0.00827116	-0.000840671	-0.00731676	0.00984948	-0.00283043	0.00111897	-0.00283043	-0.00216439	-0.00731676	0.00268247	0.116887	0.0434508	0.147534	0.00111897	0.00984948	-0.00731676	0.00984948	0.0130763	0.00827116	0.00827116	0.00827116	0.00827116	0.0676405	-0.00216439	0.00827116	-0.00283043	0.00984948	0.00268247	0.0852805	0.00111897	0.00111897	-0.00283043	0.00268247	-0.00283043
ENSG00000196143	0.0641161	0.400623	0.113819	-0.012763	0.0253298	0.153142	0.269772	0.0749171	0.247883	0.101852	0.000696632	0.0345604	0.0667231	-0.00277342	0.0340854	0.278966	0.0181279	0.0149441	0.0204024	0.0221936	-0.00277342	0.0559861	-0.00438711	0.0791276	0.0135134	0.100911	0.011184	0.28999	0.00135682	0.0204024	0.223619	0.0388212	0.0327919	-0.012763	-0.012763	0.184341	0.0673859	0.0843047	0.214127	0.015025	0.0221936	0.424977	0.0730314	0.405396	-0.00277342	-0.00277342	0.0221936	0.000696632	0.0221936
ENSG00000258806	0.00117947	-0.000105682	-0.000105682	0.000787007	-0.000105682	0.00116294	0.000296332	0.00116294	0.000296332	0.00117947	0.00117947	-0.000944208	0.000787007	0.000296332	-0.000944208	0.000787007	0.00159185	-0.000105682	0.00116294	0.00117827	0.000296332	0.00117827	-0.000944208	-0.000105682	0.00117947	0.0266728	-0.000944208	0.00117947	0.000296332	0.00116294	-0.000105682	0.00116294	-0.000105682	0.000787007	0.000787007	0.000787007	0.000787007	0.00117827	-0.000944208	0.000787007	0.00117827	0.00116294	0.00117947	0.00117827	0.000296332	0.000296332	0.00117827	0.00117947	0.00117827
ENSG00000258642	0.00797587	-0.00365377	-0.00365377	0.00161265	-0.00365377	0.0598929	0.0777371	0.0828835	-0.00172857	0.00797587	0.00797587	-0.000562413	0.102512	-0.00172857	-0.000562413	0.00161265	0.00302722	0.0804949	-0.000490992	0.00814503	-0.00172857	0.00814503	-0.000562413	-0.00365377	0.00797587	0.0375719	-0.000562413	0.00797587	-0.00172857	-0.000490992	-0.00365377	-0.000490992	-0.00365377	0.0436168	0.00161265	0.00161265	0.00161265	0.00814503	-0.000562413	0.00161265	0.00814503	-0.000490992	0.00797587	0.00814503	-0.00172857	-0.00172857	0.00814503	0.00797587	0.00814503
ENSG00000258963	0.00156239	-0.00033732	0.109375	0.00699128	-0.00033732	0.000433161	-0.00107757	0.000433161	-0.00107757	0.105572	0.00156239	0.00742677	0.00699128	-0.00107757	0.00742677	0.00699128	0.000340163	-0.00033732	0.000433161	0.00168356	0.104998	0.00168356	0.00742677	0.0236299	0.00156239	-0.00033732	0.00742677	0.00156239	-0.00107757	0.0748097	-0.00033732	0.0862596	-0.00033732	0.00699128	0.00699128	0.00699128	0.00699128	0.00168356	0.00742677	0.00699128	0.00168356	0.000433161	0.00156239	0.00168356	-0.00107757	-0.00107757	0.00168356	0.00156239	0.0225528
ENSG00000181562	0.000560831	0.00233708	0.00233708	-0.000979211	0.00233708	0.0309687	0.0017682	0.00190616	0.0017682	0.0539258	0.000560831	-0.00128619	-0.000979211	0.0017682	0.0488281	-0.000979211	0.00467738	0.00233708	0.00190616	0.00354024	0.0017682	0.00354024	-0.00128619	0.00233708	0.000560831	0.00233708	-0.00128619	0.000560831	0.0017682	0.00190616	0.00233708	0.0516172	0.00233708	-0.000979211	0.0493974	-0.000979211	-0.000979211	0.00354024	-0.00128619	-0.000979211	0.00354024	0.00190616	0.000560831	0.00354024	0.0017682	0.0017682	0.00354024	0.000560831	0.00354024
ENSG00000169327	7.63e-05	0.00137714	0.00137714	-0.000682229	0.00137714	0.000472052	0.00102292	0.000472052	0.00102292	7.63e-05	0.0320501	-0.000726585	-0.000682229	0.00102292	0.0172692	-0.000682229	0.00281056	0.00137714	0.000472052	0.00212389	0.00102292	0.00212389	-0.000726585	0.00137714	7.63e-05	0.00137714	-0.000726585	7.63e-05	0.00102292	0.000472052	0.00137714	0.0335412	0.00137714	-0.000682229	-0.000682229	-0.000682229	0.0252139	0.00212389	-0.000726585	-0.000682229	0.00212389	0.000472052	7.63e-05	0.00212389	0.00102292	0.00102292	0.00212389	7.63e-05	0.00212389
ENSG00000255569	0.2874	0.00306355	0.00306355	0.00150987	0.00306355	0.171086	9.51e-05	-0.00316735	9.51e-05	0.0075372	0.0075372	0.00457777	0.00150987	0.179636	0.00457777	0.00150987	-0.000213508	0.00306355	-0.00316735	0.00983948	9.51e-05	0.00983948	0.00457777	0.00306355	0.0075372	0.171783	0.00457777	0.0075372	9.51e-05	0.149947	0.00306355	-0.00316735	0.00306355	0.265239	0.00150987	0.00150987	0.00150987	0.00983948	0.00457777	0.00150987	0.00983948	-0.00316735	0.0075372	0.00983948	9.51e-05	9.51e-05	0.00983948	0.0075372	0.091547
ENSG00000211777	0.406546	0.0239932	0.0239932	0.0129356	0.365774	0.0145531	-0.00010003	0.0145531	0.0850264	0.0111156	0.0111156	-0.0262966	0.412414	0.39374	0.335152	0.0129356	-0.0266827	0.0239932	0.0145531	0.0283603	-0.00010003	0.0283603	0.054915	0.0239932	0.163518	0.0239932	0.312036	0.0111156	0.16001	0.0145531	0.0239932	0.301518	0.0239932	0.2729	0.0835222	0.0129356	0.0129356	0.125779	0.199292	0.0129356	0.0283603	0.0145531	0.300999	0.0283603	-0.00010003	0.0755397	0.0283603	0.0111156	0.0283603
ENSG00000211780	0.136375	-0.00528077	-0.00528077	0.00522906	-0.00528077	0.0370756	0.1799	0.0370756	-0.00939031	0.00683158	0.00683158	-0.00534054	0.353186	0.298774	-0.00534054	0.00522906	0.00313727	-0.00528077	0.0370756	0.00124145	-0.00939031	0.00124145	-0.00534054	0.246123	0.391785	-0.00528077	0.323145	0.00683158	-0.00939031	0.0370756	-0.00528077	0.0370756	0.154328	0.00522906	0.00522906	0.00522906	0.00522906	0.00124145	-0.00534054	0.00522906	0.00124145	0.0370756	0.00683158	0.00124145	-0.00939031	-0.00939031	0.00124145	0.00683158	0.243049
ENSG00000211790	0.241729	0.00414714	0.00414714	0.0801921	0.00414714	0.190597	0.0903439	0.201746	0.166156	0.01549	0.01549	-0.0174873	0.00530937	0.251923	0.122112	0.00530937	0.00883474	0.152021	0.00391664	0.0196616	-0.00838202	0.0196616	-0.0174873	0.00414714	0.01549	0.00414714	0.252107	0.01549	-0.00838202	0.00391664	0.155312	0.00391664	0.00414714	0.303906	0.00530937	0.00530937	0.00530937	0.0196616	0.14802	0.00530937	0.0196616	0.00391664	0.01549	0.0196616	-0.00838202	-0.00838202	0.0196616	0.01549	0.0196616
ENSG00000256379	0.0147623	0.0119561	0.0119561	-0.00447348	0.0119561	0.014236	-0.00519643	0.014236	-0.00519643	0.0147623	0.0147623	0.00252685	0.124479	0.0340166	0.00252685	0.0613011	0.00539806	0.0119561	0.014236	0.00943367	-0.00519643	0.00943367	0.00252685	0.0119561	0.0147623	0.0119561	0.00252685	0.0147623	0.113939	0.014236	0.0119561	0.014236	0.0119561	-0.00447348	-0.00447348	0.0995221	0.0431094	0.0700894	0.00252685	-0.00447348	0.00943367	0.014236	0.0147623	0.00943367	0.103922	-0.00519643	0.00943367	0.0147623	0.00943367
ENSG00000211791	0.320925	0.0172306	0.0172306	-0.00529067	0.330232	0.051607	0.00112423	0.051607	0.00112423	0.00741713	0.00741713	-0.0277409	0.10403	0.329585	0.191604	-0.00529067	0.0221314	0.0172306	0.051607	0.000913598	0.00112423	0.000913598	-0.0277409	0.0172306	0.232616	0.0172306	0.205287	0.00741713	0.274443	0.051607	0.0172306	0.051607	0.0172306	0.295322	-0.00529067	0.322773	-0.00529067	0.000913598	-0.0277409	-0.00529067	0.152114	0.051607	0.00741713	0.000913598	0.00112423	0.00112423	0.000913598	0.00741713	0.24879
ENSG00000211796	0.494779	0.0213849	0.0213849	0.129183	0.0213849	0.0328098	-0.00357782	0.176175	0.148364	0.0240293	0.0240293	-0.0122769	0.393409	0.319235	0.310398	-0.00950803	-0.000893987	0.100836	0.0328098	-0.00507217	-0.00357782	-0.00507217	-0.0122769	0.0213849	0.0914833	0.142237	0.234545	0.0240293	-0.00357782	0.0328098	0.0213849	0.0328098	0.0213849	-0.00950803	0.133463	-0.00950803	-0.00950803	0.325342	-0.0122769	-0.00950803	0.198684	0.0328098	0.0821067	-0.00507217	-0.00357782	-0.00357782	-0.00507217	0.0240293	-0.00507217
ENSG00000211802	0.292447	-0.0073483	-0.0073483	0.0161991	0.202472	-0.00334385	0.0342619	-0.00334385	0.0342619	0.0074806	0.0074806	-0.0148842	0.378819	0.0342619	0.227331	0.0161991	-0.0134057	0.097439	-0.00334385	0.0086924	0.0342619	0.0086924	0.0799068	-0.0073483	0.0074806	-0.0073483	0.0866963	0.0074806	0.0342619	0.12025	0.305631	-0.00334385	-0.0073483	0.211929	0.154125	0.0161991	0.0161991	0.0086924	-0.0148842	0.0161991	0.0086924	0.282825	0.27527	0.0086924	0.0342619	0.0342619	0.0086924	0.0074806	0.202063
ENSG00000211806	0.197263	-0.00548644	-0.00548644	0.0303115	0.075946	0.014144	-0.00311948	0.014144	-0.00311948	-0.00730976	-0.00730976	0.00116934	0.0303115	0.146229	0.00116934	0.0303115	0.0157273	0.119797	0.014144	0.0139846	-0.00311948	0.0139846	0.00116934	0.179343	0.145404	-0.00548644	0.00116934	-0.00730976	-0.00311948	0.014144	0.251814	0.014144	-0.00548644	0.0303115	0.0303115	0.0303115	0.0303115	0.0139846	0.00116934	0.0303115	0.254939	0.014144	-0.00730976	0.0139846	0.198088	-0.00311948	0.0139846	-0.00730976	0.0139846
ENSG00000211807	0.263373	0.00691804	0.00691804	0.00167034	0.287504	0.017005	0.00756351	0.161477	0.00756351	0.0913426	-0.0157945	-0.0158535	0.171815	0.149978	0.250413	0.00167034	0.0130095	0.00691804	0.017005	0.0110382	0.00756351	0.0110382	-0.0158535	0.00691804	-0.0157945	0.00691804	-0.0158535	-0.0157945	0.314952	0.017005	0.166909	0.017005	0.00691804	0.321108	0.00167034	0.179826	0.00167034	0.0110382	0.0681709	0.00167034	0.0110382	0.017005	0.253651	0.0110382	0.00756351	0.00756351	0.100127	0.170977	0.119179
ENSG00000259054	-0.00061535	0.00301434	0.00301434	0.00382513	0.00301434	0.00523462	-0.00199262	0.00523462	-0.00199262	0.0978835	-0.00061535	0.00358028	0.00382513	-0.00199262	0.00358028	0.00382513	0.00717758	0.00301434	0.00523462	0.00171921	-0.00199262	0.00171921	0.00358028	0.00301434	-0.00061535	0.00301434	0.00358028	-0.00061535	-0.00199262	0.00523462	0.00301434	0.00523462	0.00301434	0.00382513	0.00382513	0.00382513	0.00382513	0.00171921	0.00358028	0.00382513	0.00171921	0.00523462	-0.00061535	0.106802	-0.00199262	0.104382	0.00171921	-0.00061535	0.00171921
ENSG00000212335	0.036331	0.252309	0.00480979	-0.0118311	0.00480979	0.183966	0.0014862	0.0127329	0.0014862	0.036331	0.036331	0.298661	-0.0118311	0.0014862	-0.0121309	-0.0118311	-0.00141085	0.00480979	0.0127329	0.0100896	0.0014862	0.0100896	-0.0121309	0.00480979	0.036331	0.00480979	-0.0121309	0.036331	0.0014862	0.0127329	0.00480979	0.0127329	0.00480979	0.296361	0.255636	-0.0118311	-0.0118311	0.0100896	-0.0121309	-0.0118311	0.34338	0.11901	0.036331	0.0100896	0.0014862	0.0014862	0.0100896	0.036331	0.0100896
ENSG00000199716	0.00712187	0.0034872	0.0034872	0.00471831	0.0034872	0.00167781	0.00172054	0.00167781	0.00172054	0.00712187	0.00712187	0.00408808	0.00471831	0.00172054	0.00408808	0.00471831	0.00961466	0.0034872	0.00167781	0.00373228	0.00172054	0.00373228	0.00408808	0.0034872	0.00712187	0.0034872	0.00408808	0.00712187	0.00172054	0.00167781	0.0034872	0.160165	0.0034872	0.00471831	0.00471831	0.00471831	0.00471831	0.166669	0.00408808	0.00471831	0.00373228	0.00167781	0.00712187	0.00373228	0.00172054	0.00172054	0.00373228	0.00712187	0.00373228
ENSG00000166091	0.0135688	0.0137798	0.0137798	-0.0177678	0.0137798	-0.00782448	-0.0187571	-0.00782448	0.103338	0.0135688	0.0135688	-0.0070011	-0.0177678	0.0524803	0.0288197	-0.0177678	0.0278091	0.0137798	0.160804	0.0551117	-0.0187571	0.0154386	0.19991	0.0137798	0.0135688	0.0137798	-0.0070011	0.0135688	-0.0187571	-0.00782448	0.0137798	-0.00782448	0.0137798	-0.0177678	-0.0177678	-0.0177678	0.18088	0.0154386	-0.0070011	0.189491	0.0154386	-0.00782448	0.0135688	0.356664	-0.0187571	-0.0187571	0.0154386	0.0869958	0.0154386
ENSG00000257976	-0.00267189	0.000729139	0.0412325	0.0145119	0.0408471	0.0116944	0.000831006	0.061509	0.0470444	0.0210971	-0.00267189	0.00545869	0.0550715	0.0133433	0.00545869	0.000869335	0.00411895	0.0426777	-0.00257342	-0.0002801	0.0444054	0.0370277	0.0306214	0.000729139	0.0160712	0.000729139	0.00545869	0.0395293	0.0418067	0.0133362	0.000729139	0.0318552	0.0155434	0.0201848	0.0285461	0.000869335	0.000869335	-0.0002801	0.00545869	0.000869335	0.0488945	0.013794	-0.00267189	0.0178483	0.0204506	0.000831006	0.0178106	0.0344742	0.0333033
ENSG00000197358	0.086541	0.161069	0.467248	0.164116	0.14793	0.102121	0.0221939	0.22145	0.21278	0.218356	0.123892	0.10279	0.30913	0.19259	0.123927	0.150474	0.044144	0.0822646	0.316401	0.656314	0.27763	0.234226	0.455379	0.409926	0.0516111	0.540572	0.115259	0.325755	0.210348	0.69707	0.397867	0.207694	0.15573	0.0565575	0.212477	0.0118054	0.203607	0.162297	0.130373	0.194755	0.126194	0.153638	0.486801	0.12405	0.025231	0.104802	0.216958	0.283523	0.176807
ENSG00000239323	0.0607227	0.00466006	0.0275271	0.0198403	0.0376788	0.0397603	0.0372932	0.041055	0.0381144	0.109042	0.0326416	0.0419616	0.00864621	0.0718958	0.0215628	0.00153889	0.034426	0.022988	-0.000773556	0.00100213	0.0513231	0.0674987	0.0150648	0.0570725	0.0339244	0.0552722	0.108142	0.0106044	0.0261407	0.0760968	0.048448	0.042593	0.0613749	0.0455922	0.0455886	0.0758846	0.0373666	0.0212624	0.021913	0.0360475	0.0474082	0.0820278	0.0444436	0.0624758	0.0993817	0.00535219	0.0310824	0.0521615	0.0395306
ENSG00000214943	-0.000773182	0.00334171	0.00334171	0.00385717	0.00334171	0.0591923	0.0540575	0.000538657	-0.00160796	-0.000773182	0.0440192	-0.00154603	0.00385717	-0.00160796	-0.00154603	0.00385717	0.00104019	0.00334171	0.000538657	0.00239678	-0.00160796	0.00239678	-0.00154603	0.00334171	0.0488777	0.00334171	0.00708453	-0.000773182	-0.00160796	0.000538657	0.00334171	0.000538657	0.00334171	0.00385717	0.00385717	0.00385717	0.00385717	0.00239678	-0.00154603	0.00385717	0.00239678	0.000538657	-0.000773182	0.00239678	-0.00160796	-0.00160796	0.00239678	-0.000773182	0.00239678
ENSG00000259002	0.000913631	0.000317401	0.000317401	0.00051128	0.000317401	0.00090993	2.94e-05	0.00090993	2.94e-05	0.000913631	0.000913631	0.0003574	0.00051128	2.94e-05	0.0003574	0.00051128	0.00124129	0.000317401	0.00090993	0.00050834	2.94e-05	0.00050834	0.0003574	0.000317401	0.000913631	0.000317401	0.0003574	0.000913631	2.94e-05	0.00090993	0.000317401	0.00090993	0.000317401	0.00051128	0.00051128	0.00051128	0.00051128	0.00050834	0.0003574	0.00051128	0.00050834	0.00090993	0.000913631	0.0263719	2.94e-05	2.94e-05	0.00050834	0.000913631	0.00050834
ENSG00000258612	0.00467859	-0.00147948	0.103314	0.00312389	-0.00147948	0.107503	0.00117968	0.00264117	0.00117968	0.00467859	0.00467859	0.00272877	0.00312389	0.00117968	0.00272877	0.00312389	0.0063142	-0.00147948	0.00264117	0.00467408	0.00117968	0.00467408	0.00272877	-0.00147948	0.00467859	-0.00147948	0.00272877	0.00467859	0.00117968	0.00264117	-0.00147948	0.00264117	-0.00147948	0.00312389	0.00312389	0.00312389	0.00312389	0.00467408	0.00272877	0.00312389	0.00467408	0.00264117	0.00467859	0.00467408	0.00117968	0.00117968	0.00467408	0.00467859	0.00467408
ENSG00000243824	0.206552	0.24268	0.147967	0.222727	0.341365	0.148013	0.0929112	0.318531	0.321037	0.2173	0.16794	0.263505	0.254852	0.219437	0.337781	0.15881	0.110245	0.195726	0.157292	0.325693	0.211258	0.445332	0.131231	0.279476	0.18913	0.205547	0.23818	0.141355	0.230141	0.317194	0.251743	0.318224	0.302635	0.248047	0.391117	0.25683	0.20378	0.214283	0.0762072	0.180413	0.275391	0.336741	0.220025	0.174971	0.438448	0.154405	0.102923	0.320945	0.27505
ENSG00000258844	-0.00140835	0.0990269	-0.00590039	0.0046137	-0.00590039	0.00684334	0.00170992	0.00684334	0.00170992	-0.00140835	-0.00140835	-0.00203931	0.0046137	0.00170992	-0.00203931	0.0046137	0.000599862	-0.00590039	0.00684334	0.00693006	0.00170992	0.00693006	-0.00203931	-0.00590039	-0.00140835	-0.00590039	-0.00203931	-0.00140835	0.00170992	0.00684334	-0.00590039	0.00684334	-0.00590039	0.0046137	0.0046137	0.0046137	0.0046137	0.00693006	-0.00203931	0.0046137	0.00693006	0.00684334	-0.00140835	0.00693006	0.00170992	0.00170992	0.00693006	-0.00140835	0.00693006
ENSG00000259022	0.0697944	0.0864684	0.142102	-0.0249002	0.00248255	0.0028096	0.100073	0.0382345	0.112708	0.0110331	0.0110331	0.0129742	-0.0249002	0.190963	0.0129742	0.0701069	0.0698919	0.00248255	0.0239035	0.0924301	0.135982	-0.01014	0.0129742	0.00248255	0.0110331	0.00248255	0.0129742	0.0110331	-0.0195966	0.0028096	0.0684752	0.0505113	0.00248255	0.144832	0.047794	0.0415159	0.0303356	0.0580017	0.0432494	0.163234	-0.01014	0.227638	0.0110331	0.138362	-0.0195966	-0.0195966	0.0163163	0.0110331	0.212627
ENSG00000259017	0.00613528	4.58e-05	4.58e-05	0.00186873	4.58e-05	0.0140127	0.0095823	0.0140127	0.0095823	0.00613528	0.00613528	0.0136671	0.00186873	0.0095823	0.0136671	0.167069	-0.00722947	4.58e-05	0.0140127	0.00417764	0.0095823	0.00417764	0.0136671	4.58e-05	0.00613528	4.58e-05	0.0136671	0.160367	0.0095823	0.0140127	4.58e-05	0.0140127	0.122277	0.00186873	0.00186873	0.0792908	0.00186873	0.159651	0.0136671	0.00186873	0.00417764	0.0140127	0.00613528	0.00417764	0.0095823	0.0095823	0.00417764	0.00613528	0.00417764
ENSG00000243730	0.0122597	0.101176	0.00126368	-0.00112562	0.00126368	0.00509116	-0.00405843	0.00509116	0.0629782	0.00620566	0.00620566	-0.00155149	-0.00112562	-0.00405843	-0.00155149	-0.00112562	0.00399611	0.00126368	0.00509116	0.0034634	-0.00405843	0.014499	-0.00155149	0.00499614	0.00620566	0.00126368	-0.00155149	0.00620566	-0.00405843	0.0117603	0.00126368	0.00509116	0.00126368	0.063369	-0.00112562	-0.00112562	-0.00112562	0.00995765	-0.00155149	0.00514803	0.0112232	0.00509116	0.00620566	0.0150042	0.0148306	-0.00405843	0.0034634	0.00620566	0.0034634
ENSG00000258526	0.144685	-0.000183332	0.0459791	-0.0026859	-0.000183332	0.00176558	-0.00331876	0.154294	-0.00331876	0.00645751	0.00645751	-0.00278464	-0.0026859	-0.00331876	0.152095	0.0326338	0.1753	-0.000183332	0.00176558	0.0076484	-0.00331876	0.0076484	-0.00278464	-0.000183332	0.00645751	-0.000183332	-0.00278464	0.00645751	-0.00331876	0.00176558	-0.000183332	0.00176558	0.140721	0.147292	0.119672	-0.0026859	-0.0026859	0.0076484	0.0489669	-0.0026859	0.0076484	0.00176558	0.00645751	0.154096	-0.00331876	0.130713	0.0076484	0.00645751	0.0076484
ENSG00000258385	0.0129342	0.178755	0.0077212	-6.59e-05	-0.0075505	0.00565794	0.000885183	0.00565794	0.000885183	0.0129342	0.0129342	-0.00147242	0.0443785	0.000885183	-0.00147242	0.0598521	0.0418511	-0.0075505	0.00565794	0.0102467	0.000885183	0.0102467	-0.00147242	-0.0075505	0.0129342	0.104596	-0.00147242	0.0129342	0.000885183	0.00565794	-0.0075505	0.00565794	-0.0075505	-6.59e-05	-6.59e-05	-6.59e-05	-6.59e-05	0.0102467	-0.00147242	-6.59e-05	0.0102467	0.0798314	0.0129342	0.0102467	0.000885183	0.00962337	0.0406196	0.0129342	0.0102467
ENSG00000258487	0.00324566	0.00112756	0.00112756	0.00181631	0.00112756	0.00323251	-0.0012922	0.00323251	-0.0012922	0.00324566	0.00324566	0.00126966	0.00181631	-0.0012922	0.00126966	0.00181631	0.00440966	0.00112756	0.00323251	0.00320061	-0.0012922	0.00320061	0.00126966	0.00112756	0.00324566	0.00112756	0.00126966	0.00324566	-0.0012922	0.00323251	0.00112756	0.00323251	0.00112756	0.00181631	0.00181631	0.00181631	0.00181631	0.00320061	0.00126966	0.00181631	0.00320061	0.00323251	0.00324566	0.00320061	-0.0012922	-0.0012922	0.00320061	0.00324566	0.00320061
ENSG00000189139	0.00490018	0.00211428	0.00211428	-0.00301065	0.00211428	0.00175977	-0.000226701	0.0344746	-0.000226701	0.00490018	0.00490018	-0.00362802	-0.00301065	0.00940883	-0.00362802	0.0290262	0.00659389	0.00211428	0.00175977	0.00183919	-0.000226701	0.00183919	-0.00362802	0.00211428	0.00490018	0.00211428	-0.00362802	0.00490018	-0.000226701	0.00175977	0.00211428	0.00175977	0.00891979	-0.00301065	-0.00301065	-0.00301065	-0.00301065	0.00183919	-0.00362802	0.0327441	0.00183919	0.00175977	0.00490018	0.00183919	-0.000226701	-0.000226701	0.00183919	0.00490018	0.00183919
ENSG00000257900	0.0783164	0.207147	0.111856	0.116469	0.0965376	0.107849	0.007364	0.100338	0.007364	0.00325764	0.00325764	0.0176056	0.0709741	0.133651	0.0700381	0.191238	0.0225532	0.101792	-0.0166125	0.0853357	0.007364	0.0114782	0.0176056	-0.00944955	0.143942	-0.00944955	0.0176056	0.105042	0.007364	0.0904615	-0.00944955	-0.0166125	-0.00944955	0.0537755	0.138482	-0.0187787	-0.0187787	0.0114782	0.0176056	-0.0187787	0.280978	0.107978	0.00325764	0.0114782	0.007364	0.007364	0.0473362	0.122837	0.179366
ENSG00000258845	0.00331908	-0.00284145	-0.00284145	0.00342576	-0.00284145	0.00472877	-0.00290866	0.00472877	-0.00290866	0.00331908	0.00331908	0.00318294	0.00342576	-0.00290866	0.00318294	0.00342576	0.000979175	-0.00284145	0.00472877	0.00483661	-0.00290866	0.00483661	0.00318294	-0.00284145	0.00331908	0.0577972	0.00318294	0.00331908	-0.00290866	0.00472877	-0.00284145	0.00472877	-0.00284145	0.00342576	0.00342576	0.00342576	0.00342576	0.00483661	0.00318294	0.00342576	0.00483661	0.00472877	0.00331908	0.00483661	0.0468124	-0.00290866	0.00483661	0.00331908	0.00483661
ENSG00000258616	0.0200783	-0.00487411	-0.00487411	0.0156357	-0.00487411	0.0162544	-0.0169358	0.354376	-0.0169358	0.0200783	0.0200783	-0.0282221	0.0156357	0.2021	0.146764	0.0156357	0.00178735	-0.00487411	0.0162544	0.0203284	-0.0169358	0.0203284	-0.0282221	0.186861	0.0200783	-0.00487411	-0.0282221	0.0200783	-0.0169358	0.0162544	-0.00487411	0.0162544	-0.00487411	0.0156357	0.0156357	0.0156357	0.0156357	0.0203284	0.0826066	0.0156357	0.0203284	0.0162544	0.0200783	0.0203284	0.073509	-0.0169358	0.0203284	0.0200783	0.0203284
ENSG00000263945	0.00992468	0.222111	-0.00167719	0.00663542	-0.00167719	0.00978433	-0.00572088	0.00978433	-0.00572088	0.00992468	0.00992468	0.00580407	0.00663542	-0.00572088	0.00580407	0.00663542	0.0133936	-0.00167719	0.00978433	0.00991615	-0.00572088	0.00991615	0.00580407	-0.00167719	0.00992468	-0.00167719	0.00580407	0.00992468	-0.00572088	0.00978433	-0.00167719	0.00978433	-0.00167719	0.00663542	0.00663542	0.00663542	0.00663542	0.00991615	0.00580407	0.00663542	0.00991615	0.00978433	0.00992468	0.00991615	-0.00572088	-0.00572088	0.00991615	0.00992468	0.00991615
ENSG00000258946	0.0480574	0.0504662	0.0328676	0.0026739	0.0109599	0.0803398	0.00229667	0.0032831	0.00229667	0.00453144	0.00453144	0.0559971	0.0026739	0.0510016	-0.0020373	0.0026739	0.08155	-0.0123945	0.0032831	0.0260264	0.00229667	0.0021192	-0.0020373	0.0556558	0.00453144	0.00976675	0.0241856	0.00453144	0.00229667	0.0334477	0.0136605	0.0032831	0.011692	0.0529292	0.0026739	0.0026739	0.0026739	0.0021192	0.0464636	0.073696	0.0624506	0.0032831	0.00453144	0.0021192	0.00229667	0.00229667	0.0021192	0.00453144	0.0021192
ENSG00000258491	0.0013126	0.000633455	0.000633455	0.000862916	0.000633455	0.0012954	-0.0013323	0.0012954	-0.0013323	0.0013126	0.0013126	-0.000608415	0.000862916	-0.0013323	-0.000608415	0.000862916	0.0017726	0.000633455	0.0012954	0.00130972	-0.0013323	0.00130972	-0.000608415	0.000633455	0.0013126	0.000633455	-0.000608415	0.0013126	-0.0013323	0.0012954	0.000633455	0.0012954	0.000633455	0.000862916	0.000862916	0.000862916	0.000862916	0.00130972	-0.000608415	0.000862916	0.00130972	0.0012954	0.0013126	0.00130972	-0.0013323	0.027151	0.00130972	0.0013126	0.00130972
ENSG00000258711	0.182734	0.0928118	0.213093	0.0296414	-0.00393712	0.0324362	0.0260442	0.0308642	0.0463137	0.0876359	0.00109796	0.0701263	0.0393548	0.0349561	0.0219654	0.332117	0.301066	0.0331483	0.0140796	0.0170952	0.131651	0.185972	0.00722086	0.114522	0.0984766	0.237738	0.192674	0.243086	0.0102164	0.0578644	0.113629	0.216	0.232896	0.0673297	0.0690064	0.0558352	0.0137586	0.0170952	0.129878	0.0990185	0.0983821	0.166559	0.00109796	0.125305	0.236892	0.225982	0.0434842	0.0112211	0.0170952
ENSG00000259111	0.0377908	0.00196911	0.00196911	0.00248016	0.00196911	0.003358	0.00125797	0.003358	0.00125797	-0.00137112	-0.00137112	0.00234228	0.00248016	0.00125797	0.00234228	0.00248016	0.00273675	0.00196911	0.003358	0.00344418	0.00125797	0.00344418	0.00234228	0.00196911	-0.00137112	0.00196911	0.00234228	-0.00137112	0.00125797	0.003358	0.00196911	0.003358	0.00196911	0.00248016	0.00248016	0.00248016	0.00248016	0.00344418	0.00234228	0.00248016	0.00344418	0.003358	0.0531515	0.00344418	0.00125797	0.00125797	0.00344418	-0.00137112	0.00344418
ENSG00000258423	4.37e-06	0.000134818	0.000134818	0.000174734	0.000134818	0.000246204	-0.000246392	0.000246204	0.00368982	4.37e-06	4.37e-06	0.000159454	0.000174734	-0.000246392	0.000159454	0.000174734	0.00542481	0.000134818	0.000246204	0.000251086	-0.000246392	0.000251086	0.000159454	0.000134818	4.37e-06	0.000134818	0.000159454	4.37e-06	-0.000246392	0.000246204	0.000134818	0.000246204	0.000134818	0.000174734	0.000174734	0.000174734	0.000174734	0.000251086	0.000159454	0.000174734	0.000251086	0.000246204	4.37e-06	0.000251086	-0.000246392	-0.000246392	0.000251086	0.00504202	0.000251086
ENSG00000258550	0.00127632	0.00031376	0.00031376	-7.12e-05	0.00031376	0.000200453	-0.000252763	0.0136962	-0.000252763	0.00127632	0.00127632	-5.78e-05	-7.12e-05	-0.000252763	-5.78e-05	-7.12e-05	-0.000166497	0.00031376	0.000200453	-0.000423158	-0.000252763	0.0114705	-5.78e-05	0.00031376	0.00127632	0.00031376	-5.78e-05	0.00127632	-0.000252763	0.000200453	0.00031376	0.000200453	0.0165699	-7.12e-05	-7.12e-05	-7.12e-05	-7.12e-05	-0.000423158	-5.78e-05	0.0131332	-0.000423158	0.000200453	0.00127632	0.00499585	-0.000252763	-0.000252763	-0.000423158	0.00127632	0.00984109
ENSG00000258731	0.00938047	0.0759888	0.0726736	0.0478974	0.00601426	0.11321	0.0796312	-0.00172158	0.0672777	0.0999571	0.00938047	0.0534737	0.0101695	0.127978	0.129169	0.0101695	0.0570201	0.0858082	0.0364894	0.0102466	0.00353942	0.0102466	0.0124371	0.100994	0.00938047	0.0900808	0.0124371	0.0988227	0.00353942	0.0708286	0.112787	0.0596369	0.0731474	0.134735	0.0432247	0.0101695	0.0101695	0.126002	0.118335	0.0101695	0.0102466	-0.00172158	0.00938047	0.0102466	0.00353942	0.0697004	0.0102466	0.00938047	0.0759388
ENSG00000224004	0.0320027	0.0740542	0.00723473	0.121608	0.119946	0.0491502	0.0508508	0.138553	0.0972052	0.0460494	0.110915	0.0943531	0.121524	0.0520073	0.109914	0.0558927	0.0457914	0.0956251	0.137278	0.0796012	0.0422675	0.168383	0.0567127	0.109389	0.0572472	0.117061	0.0149629	0.191451	0.047756	0.0467282	0.0516973	0.119708	0.0113143	0.0387014	0.113718	0.00948564	0.0664	0.0271603	0.0149629	0.0531718	0.0682885	0.0103721	0.0568471	0.0867131	0.101038	0.213439	0.114705	0.0200154	0.04036
ENSG00000244756	0.017189	0.474079	0.0244257	0.451702	0.136335	0.156819	0.0189541	0.113439	0.0189541	0.017189	0.150976	-0.0221426	0.0057487	0.0189541	0.177087	0.194701	0.0633556	0.0244257	0.451807	0.327103	0.072506	0.0616255	-0.00275181	0.0244257	0.017189	0.0244257	0.0654121	0.017189	0.0189541	-0.0139423	0.0244257	0.0842614	0.0244257	0.0057487	0.0057487	0.184451	0.142814	-0.0257122	0.148966	0.0057487	0.265441	0.124143	0.399166	-0.0257122	0.315204	0.0189541	0.233098	0.017189	0.248225
ENSG00000270878	0.280415	0.0190389	0.21421	0.124236	0.0885246	0.14774	0.00421055	0.163901	0.132077	0.144159	0.0870434	0.145642	0.201285	0.0734772	0.0851698	-0.00942331	0.0500659	0.208424	0.131937	0.058751	0.184133	0.224936	0.081137	0.0708397	0.17559	0.231176	0.126771	0.165679	0.161704	0.0798557	0.22319	0.0822839	0.0955739	0.148619	0.0415534	0.156644	0.192618	0.0623682	0.0109547	0.183147	0.072238	0.107931	0.155929	0.123924	0.0882111	0.0828808	0.0945857	0.0774686	0.0400502
ENSG00000165807	0.62542	0.610841	0.279319	0.217947	0.264625	0.523542	0.0662091	0.232845	0.289691	0.37966	0.331892	0.222845	0.112198	0.479756	0.533243	0.124965	0.811438	0.0227997	0.362114	0.107931	0.196229	0.310935	0.226191	0.289469	0.22796	0.475218	0.252602	0.0923888	0.133869	-0.0195253	0.184453	-0.0195253	0.204407	0.583989	0.106599	0.435624	0.00317809	0.134322	-0.0154876	0.328085	0.236878	0.267402	0.3593	0.00744995	0.0625285	0.175292	0.273549	0.0743177	0.157445
ENSG00000259076	0.00155194	0.000539153	0.000539153	0.000868485	0.000539153	0.00104848	4.99e-05	0.00104848	4.99e-05	0.00155194	0.00155194	0.000607098	0.000868485	4.99e-05	0.000607098	0.000868485	0.00210852	0.000539153	0.0445984	0.0015304	4.99e-05	0.0015304	0.000607098	0.000539153	0.00155194	0.000539153	0.000607098	0.00155194	4.99e-05	0.00104848	0.000539153	0.00104848	0.000539153	0.000868485	0.000868485	0.000868485	0.000868485	0.0015304	0.000607098	0.000868485	0.0015304	0.00104848	0.00155194	0.0015304	4.99e-05	4.99e-05	0.0015304	0.00155194	0.0015304
ENSG00000258629	0.000847093	-0.000662936	-0.000662936	0.00165375	-0.000662936	0.000446502	0.000992031	0.000446502	0.000992031	0.000847093	0.0142502	-0.000818359	0.00165375	0.000992031	-0.000818359	0.00165375	0.000862918	-0.000662936	0.000446502	0.00216949	0.000992031	0.00216949	-0.000818359	0.0342212	0.000847093	-0.000662936	-0.000818359	0.000847093	0.000992031	0.000446502	-0.000662936	0.000446502	-0.000662936	0.00165375	0.00165375	0.00165375	0.00165375	0.00216949	-0.000818359	0.00165375	0.00216949	0.000446502	0.000847093	0.00216949	0.000992031	0.000992031	0.00216949	0.000847093	0.00216949
ENSG00000255002	0.0706499	-0.00594096	-0.00594096	0.00107361	-0.00594096	0.0473916	0.00151294	-0.000937709	0.00151294	0.150234	0.0013714	1.31e-05	0.00107361	0.00151294	0.143421	0.108057	0.0176248	-0.00594096	-0.000937709	-0.00523946	0.00151294	-0.00523946	1.31e-05	0.0938109	0.0013714	0.0877958	1.31e-05	0.0013714	0.00151294	-0.000937709	-0.00594096	0.127691	-0.00594096	0.00107361	0.00107361	0.00107361	0.00107361	-0.00523946	1.31e-05	0.00107361	0.113782	-0.000937709	0.0013714	0.077605	0.00151294	0.162305	-0.00523946	0.0013714	0.0574465
ENSG00000258878	0.00352282	-0.00361314	-0.00361314	0.0032134	0.0334025	0.0942365	0.0818938	0.00260836	-0.000318812	0.00352282	0.00352282	-0.00185103	0.0032134	-0.000318812	0.0655828	0.0032134	-0.00104387	0.0732763	0.00260836	0.00939151	-0.000318812	0.00939151	-0.00185103	-0.00361314	0.00352282	0.0645551	-0.00185103	0.00352282	-0.000318812	0.00260836	-0.00361314	0.00260836	-0.00361314	0.0032134	0.0032134	0.0032134	0.0520446	0.00939151	0.0757916	0.0032134	0.00939151	0.00260836	0.00352282	0.00939151	-0.000318812	-0.000318812	0.00939151	0.101865	0.00939151
ENSG00000270975	0.175629	0.212892	0.0759308	0.0448296	0.31782	0.268769	0.183058	0.327601	0.17574	0.420875	0.121778	0.232899	0.179227	0.295609	0.268457	0.220979	0.378434	0.159867	0.128976	0.0345752	0.167367	0.341655	0.0236738	0.337602	0.213995	0.0322501	0.314127	0.0398217	0.460285	0.210871	0.3901	0.0902376	0.2028	0.118531	0.433203	0.266867	0.359971	0.253794	0.176897	0.054532	0.353583	0.00527806	0.335058	0.122791	0.0986318	0.118218	0.0345752	0.190883	0.315332
ENSG00000175985	0.0456259	0.00308561	0.0158832	0.118318	0.00308561	0.0466381	0.0268323	0.0265897	0.0530518	0.0519485	0.0274938	0.0120215	-0.00778583	0.0142897	-0.00369745	0.0316672	0.168583	0.00308561	0.0933186	0.0150276	-0.00226291	0.0150276	-0.00369745	0.00308561	0.00477527	0.00308561	0.0352996	0.0154585	0.0388783	0.00223965	0.14328	0.00223965	0.00308561	0.029233	-0.00778583	0.0159149	-0.00778583	0.0367475	0.0597628	0.0320048	0.0150276	0.00223965	-0.0191475	0.0150276	-0.00226291	-0.00226291	0.0150276	0.0818712	0.0150276
ENSG00000270610	0.00331591	0.111998	-0.00162525	0.122629	-0.00162525	0.0021992	0.00575307	0.0021992	0.00575307	0.00331591	0.130441	-0.00303773	-0.00022607	0.00575307	-0.00303773	-0.00022607	0.0128121	-0.00162525	0.123366	0.0928584	0.00575307	0.00190164	0.0863647	-0.00162525	0.00331591	-0.00162525	-0.00303773	0.00331591	0.00575307	0.0021992	-0.00162525	0.0021992	-0.00162525	-0.00022607	-0.00022607	-0.00022607	-0.00022607	0.00190164	-0.00303773	-0.00022607	0.00190164	0.0021992	0.00331591	0.00190164	0.00575307	0.00575307	0.101343	0.00331591	0.00190164
ENSG00000266869	0.00442248	-0.000185894	-0.000185894	0.0029422	-0.000185894	0.00436129	-0.00344832	0.00436129	0.0943999	0.00442248	0.00442248	0.00256039	0.0029422	-0.00344832	0.00256039	0.0029422	0.00596943	-0.000185894	0.00436129	0.00441693	-0.00344832	0.00441693	0.00256039	-0.000185894	0.00442248	0.100881	0.00256039	0.00442248	-0.00344832	0.00436129	-0.000185894	0.00436129	-0.000185894	0.0029422	0.0029422	0.0029422	0.0029422	0.00441693	0.00256039	0.0029422	0.00441693	0.00436129	0.00442248	0.00441693	-0.00344832	-0.00344832	0.00441693	0.00442248	0.00441693
ENSG00000241487	0.00146766	0.000509874	0.000509874	0.000821321	0.000509874	0.00146171	4.72e-05	0.00146171	4.72e-05	0.00146766	0.00146766	0.000574128	0.000821321	4.72e-05	0.000574128	0.000821321	0.00199401	0.000509874	0.00146171	0.0423638	4.72e-05	0.000816598	0.000574128	0.000509874	0.00146766	0.000509874	0.000574128	0.00146766	4.72e-05	0.00146171	0.000509874	0.00146171	0.000509874	0.000821321	0.000821321	0.000821321	0.000821321	0.000816598	0.000574128	0.000821321	0.000816598	0.00146171	0.00146766	0.000816598	4.72e-05	4.72e-05	0.000816598	0.00146766	0.000816598
ENSG00000119614	0.00217596	-0.00283019	-0.00283019	0.00154131	0.0210879	0.00213714	-0.0018637	0.00213714	0.0387516	0.00217596	0.00217596	-0.000566079	0.00154131	-0.0018637	-0.000566079	0.00154131	0.00292948	-0.00283019	0.00213714	0.00218448	-0.0018637	0.00218448	-0.000566079	-0.00283019	0.00217596	0.0200862	-0.000566079	0.00217596	-0.0018637	0.00213714	-0.00283019	0.00213714	-0.00283019	0.00154131	0.00154131	0.00154131	0.00154131	0.00218448	-0.000566079	0.00154131	0.00218448	0.00213714	0.00217596	0.00218448	-0.0018637	-0.0018637	0.00218448	0.00217596	0.00218448
ENSG00000183379	0.184872	0.104256	0.00861383	-0.0058088	0.00861383	0.0073883	0.166295	0.182211	0.00125053	0.0772068	0.0412874	0.0519596	0.0630899	0.102905	0.0572676	-0.0058088	0.165499	0.049299	0.0488073	0.0179455	0.0867262	0.0032069	0.0507792	0.232213	0.0140858	0.0578547	0.189629	0.0140858	0.0554713	0.107729	0.00861383	0.024535	0.00861383	0.0975029	-0.0058088	0.120575	0.0644755	0.156172	-0.0142445	0.208735	0.230089	0.195565	0.0140858	0.0925284	0.00125053	0.00125053	0.0292736	0.0140858	0.0752525
ENSG00000246548	0.158595	0.188735	0.0352511	0.029609	0.0103192	0.0359942	0.000376693	0.105417	0.0326568	0.0917043	0.0397983	0.0955281	-0.00946802	0.0787237	0.13248	0.112856	0.129853	0.0616674	0.0057611	-0.00158137	0.000376693	0.110348	-0.00362476	0.0103192	0.00514665	0.0103192	-0.00362476	0.00514665	0.0258173	-0.0185019	0.0704372	0.0935613	0.0363346	0.0261018	0.0105457	0.126357	0.0654861	-0.00158137	0.0180417	0.016258	0.0731582	0.0569795	0.0649798	0.0712629	0.000376693	0.147208	-0.00158137	0.00514665	0.0318024
ENSG00000258819	0.0465731	0.290365	0.0450327	0.18167	0.0451668	0.00540414	0.117817	0.00540414	-0.00594389	0.0144292	0.0144292	0.156549	0.0807444	0.18049	0.156852	0.140634	0.133552	0.119793	0.195608	0.193924	0.160708	0.02319	0.0566133	0.0787644	0.0144292	-0.00810317	0.0778791	0.0969042	0.133185	0.00540414	-0.00810317	0.00540414	0.147697	0.0781183	-0.00921429	0.0902245	-0.00921429	0.02319	0.185971	-0.00921429	0.277333	0.0433667	0.0144292	0.232898	-0.00594389	-0.00594389	0.118373	0.0912524	0.02319
ENSG00000259035	0.000945497	0.000372833	0.000372833	0.000192371	0.000372833	0.000938698	9.57e-05	0.000938698	9.57e-05	0.000945497	0.000945497	0.000426853	0.0254861	9.57e-05	0.000426853	0.000192371	0.00128188	0.000372833	0.000938698	0.000936202	9.57e-05	0.000936202	0.000426853	0.000372833	0.000945497	0.000372833	0.000426853	0.000945497	9.57e-05	0.000938698	0.000372833	0.000938698	0.000372833	0.000192371	0.000192371	0.00270479	0.000192371	0.000936202	0.000426853	0.000192371	0.000936202	0.000938698	0.000945497	0.000936202	9.57e-05	9.57e-05	0.000936202	0.000945497	0.000936202
ENSG00000258501	0.0117363	0.00199534	0.00677806	0.0210946	0.0224136	0.0105598	0.00118146	0.0195765	0.0108368	0.0336292	0.00577213	0.000536185	-0.000276204	0.0101919	0.0128111	-0.000276204	0.00209022	0.00199534	0.00738043	0.0091346	0.00118146	0.0218773	0.000536185	0.00199534	-0.00184309	0.00199534	0.0150238	0.0127626	0.00118146	0.0115007	0.00199534	0.00212962	0.0305716	-0.000276204	0.00572793	0.0199533	0.00993379	-0.00147289	0.000536185	0.0268419	0.00977408	-0.00147055	0.0171562	0.0242788	0.028174	0.00118146	0.00724876	0.0121607	-0.00147289
ENSG00000242571	0.283855	0.155934	0.165834	0.244511	0.397001	0.296301	0.122246	0.0774253	0.295147	0.169944	0.166669	0.256076	0.175366	0.159186	0.200051	0.0899174	0.257507	0.168688	0.265668	0.354859	0.125662	0.261061	0.16473	0.213956	0.352403	0.12925	0.35135	0.227367	0.209559	0.321181	0.147179	0.0899559	0.301446	0.323791	0.129587	0.171793	0.278056	0.314772	0.207096	0.32456	0.178743	0.141299	0.14463	0.257541	0.351466	0.21096	0.0798738	0.330333	0.138713
ENSG00000258884	0.204119	0.0446062	0.360597	0.0184633	0.0446062	0.548869	0.154935	0.130698	0.234388	-0.0308204	-0.0308204	0.0155978	0.0184633	-0.00829123	0.20158	0.223899	0.386731	0.0446062	0.028915	0.0366191	0.316301	0.0366191	0.0155978	0.0446062	0.362605	0.0446062	0.0155978	0.351895	-0.00829123	0.028915	0.0446062	0.028915	0.0446062	0.542021	0.293971	0.0184633	0.0184633	0.0366191	0.399397	0.0184633	0.0366191	0.028915	0.128412	0.308092	-0.00829123	0.451953	0.0366191	0.214194	0.528686
ENSG00000258798	0.00274974	-0.00118543	-0.00118543	-1.73e-05	0.116508	0.0866424	0.00620836	0.00222617	0.00620836	0.106338	0.00274974	0.00909084	-1.73e-05	0.00620836	0.00909084	-1.73e-05	0.109717	-0.00118543	0.00222617	0.0023765	0.00620836	0.0023765	0.00909084	-0.00118543	0.00274974	-0.00118543	0.00909084	0.00274974	0.00620836	0.00222617	-0.00118543	0.00222617	-0.00118543	-1.73e-05	0.124192	-1.73e-05	-1.73e-05	0.0023765	0.00909084	-1.73e-05	0.0023765	0.00222617	0.00274974	0.0023765	0.00620836	0.00620836	0.121279	0.00274974	0.0023765
ENSG00000258446	0.00781662	0.169857	-0.00607556	0.00303685	-0.00607556	0.0732989	0.00945654	-0.00240782	0.00945654	0.0375992	0.00781662	0.0173515	0.00303685	0.0401424	0.0173515	0.00303685	0.199133	-0.00607556	-0.00240782	0.00715129	0.00945654	0.00715129	0.0173515	-0.00607556	0.16215	0.0618099	0.0173515	0.00781662	0.00945654	-0.00240782	-0.00607556	-0.00240782	0.0168489	0.134162	0.00303685	0.00303685	0.00303685	0.202033	0.0173515	0.00303685	0.00715129	0.174389	0.00781662	0.00715129	0.00945654	0.00945654	0.00715129	0.00781662	0.00715129
ENSG00000268657	0.0484404	0.0630943	0.00218805	0.0372161	0.00218805	0.00130302	0.0270324	0.0307519	-0.00260981	0.000245896	0.000245896	-0.00142964	0.0325217	0.0301887	0.0205802	-0.00230743	0.0731373	0.00218805	0.00130302	0.0185677	-0.00260981	-0.00200775	-0.00142964	0.00218805	0.0168476	0.0136893	0.0253179	0.0136868	-0.00260981	0.00130302	0.00218805	0.00130302	0.0462494	0.00433267	-0.00230743	-0.00230743	0.0152837	-0.00200775	-0.00142964	-0.00230743	0.0503903	0.0360077	0.000245896	-0.00200775	0.0124164	-0.00260981	0.0168438	0.000245896	-0.00200775
ENSG00000170099	0.00954299	-0.00642736	0.388163	0.000875706	0.0315343	0.0155564	0.465749	0.0155564	0.0233466	0.00954299	0.00954299	0.0351221	0.000875706	-0.000989108	0.130286	0.0852988	0.0838574	-0.00642736	0.0340108	0.0466566	-0.000989108	0.0466566	0.0351221	-0.00642736	0.00954299	-0.00642736	0.0351221	0.467756	0.0481045	0.0155564	-0.00642736	0.217595	0.0708119	0.474222	0.000875706	0.0358464	0.000875706	0.0466566	0.0351221	0.000875706	0.0466566	0.0155564	0.00954299	0.0466566	-0.000989108	-0.000989108	0.0466566	0.205342	0.0466566
ENSG00000239269	0.195436	0.13831	0.139332	0.073122	0.156749	0.0979491	0.213153	0.230039	0.179962	0.165829	0.00870446	0.1783	0.124784	0.107242	0.113614	0.15493	0.110789	0.131113	0.0358284	0.0610998	0.0871135	0.287366	0.0672579	0.0852268	0.18159	0.191913	0.204728	0.0427577	0.141501	0.307686	0.126303	0.182237	0.388683	0.116755	0.392211	0.155867	0.156613	0.242634	0.100786	0.165643	0.191949	0.126918	0.25598	0.122453	0.345908	0.0627081	0.0580264	0.179712	0.163932
ENSG00000258933	0.00391091	0.0214525	0.0214525	0.173466	0.0214525	0.0324395	0.0178467	0.00204436	0.0178467	0.00391091	0.333039	-0.0123867	-0.0136991	0.0178467	-0.0123867	-0.0136991	0.240556	0.0214525	0.354624	0.385249	0.0178467	0.0153074	0.302815	0.0214525	0.00391091	0.0214525	-0.0123867	0.00391091	0.0178467	0.00204436	0.0214525	0.00204436	0.0214525	0.261879	-0.0136991	-0.0136991	-0.0136991	0.0153074	-0.0123867	-0.0136991	0.0153074	0.120246	0.00391091	0.0153074	0.0178467	0.0178467	0.121241	0.00391091	0.0153074
ENSG00000258702	0.0280011	0.0302278	0.0619153	0.00291605	0.0159762	0.0388344	-0.00597309	0.00376892	0.0564853	0.00585628	0.0167164	0.000967532	0.0168553	0.0479778	0.0225579	0.00291605	0.00360758	0.00678517	0.00376892	0.00165648	0.052774	0.0113052	0.00985103	0.0258019	0.00585628	-0.00796572	0.0270415	0.0233003	0.0167652	0.00376892	-0.00796572	0.00376892	0.0344121	0.0644033	0.00291605	0.00291605	0.0374086	0.0517019	0.0136985	0.00291605	0.0146181	0.00376892	0.0187196	0.00165648	-0.00438756	-0.00597309	0.00165648	0.0493534	0.120598
ENSG00000246084	0.0941106	-3.96e-05	-3.96e-05	-6.57e-05	0.0669008	-0.000199873	-0.00375403	-0.000199873	-0.00375403	0.00249524	0.00249524	-0.0015448	0.080407	0.0580559	0.0295699	-6.57e-05	0.00279854	-3.96e-05	0.0426444	0.00291413	-0.00375403	0.00291413	-0.0015448	-3.96e-05	0.00249524	-3.96e-05	-0.0015448	0.00249524	0.0441331	-0.000199873	-3.96e-05	-0.000199873	-3.96e-05	-6.57e-05	-6.57e-05	-6.57e-05	-6.57e-05	0.00291413	-0.0015448	-6.57e-05	0.00291413	-0.000199873	0.00249524	0.00291413	-0.00375403	-0.00375403	0.00291413	0.00249524	0.00291413
ENSG00000240730	0.00146755	0.000509837	0.000509837	0.000821261	0.000509837	0.00146161	-0.000584281	0.00146161	-0.000584281	0.00146755	0.00146755	0.000574086	0.000821261	0.0416348	0.000574086	0.000821261	0.00199387	0.000509837	0.00146161	0.00144718	-0.000584281	0.00144718	0.000574086	0.000509837	0.00146755	0.000509837	0.000574086	0.00146755	-0.000584281	0.00146161	0.000509837	0.00146161	0.000509837	0.000821261	0.000821261	0.000821261	0.000821261	0.00144718	0.000574086	0.000821261	0.00144718	0.00146161	0.00146755	0.00144718	-0.000584281	-0.000584281	0.00144718	0.00146755	0.00144718
ENSG00000271198	0.136327	-0.00824276	0.0991636	0.0209055	0.0148237	0.160939	0.077898	0.022927	-0.00482272	0.00482977	0.0317586	-0.00732739	-0.0119208	0.0686324	-0.00732739	-0.0119208	0.128338	-0.00568439	0.0179109	0.0165718	0.0931232	0.127382	0.0142433	-0.00824276	0.0238064	0.125409	0.0443658	0.00948325	-0.00482272	0.000269323	0.0485571	0.000269323	-0.00824276	-0.0119208	0.0352884	0.154209	0.074756	0.0390849	0.0825966	0.041999	0.0459707	0.0616939	0.00482977	0.204429	-0.00482272	-0.00482272	0.0234076	0.00482977	0.0165718
ENSG00000199836	0.335413	0.153968	0.0265802	0.00747227	0.0265802	0.294849	0.077073	0.0140014	0.0022236	0.200238	0.00523394	0.109516	0.00747227	0.142453	0.0709811	0.15671	0.247161	0.0265802	0.0140014	0.010741	0.0022236	0.010741	-0.0239698	0.0265802	0.00523394	0.0666015	0.105996	0.149743	0.0022236	0.0140014	0.0265802	0.0140014	0.0265802	0.00747227	0.00747227	0.349754	0.00747227	0.197478	0.282906	0.00747227	0.22056	0.313874	0.00523394	0.0649958	0.359258	0.0022236	0.010741	0.00523394	0.010741
ENSG00000140107	-0.00277853	0.0658443	-0.00291165	-2.66e-07	-0.00291165	0.00246395	-0.00109969	0.0522324	-0.00109969	0.0606463	-0.00277853	-8.22e-05	-2.66e-07	0.0708891	-8.22e-05	-2.66e-07	0.00973284	-0.00291165	0.00246395	0.00175817	-0.00109969	0.00175817	-8.22e-05	-0.00291165	-0.00277853	-0.00291165	0.0425648	0.0417729	-0.00109969	0.00246395	0.0352374	0.00246395	-0.00291165	-2.66e-07	0.0687437	-2.66e-07	-2.66e-07	0.00175817	-8.22e-05	-2.66e-07	0.00175817	0.00246395	-0.00277853	0.0753896	-0.00109969	-0.00109969	0.00175817	-0.00277853	0.00175817
ENSG00000272291	-0.00177418	0.35156	0.00178441	0.0281385	0.00178441	0.00687573	-0.00961592	0.00687573	-0.00961592	0.252943	-0.00177418	0.22429	0.0281385	0.299248	-0.00804086	0.0281385	0.0429621	0.00178441	0.00687573	0.0019589	-0.00961592	0.0019589	-0.00804086	0.00178441	0.294995	0.00178441	-0.00804086	0.0922811	-0.00961592	0.00687573	0.00178441	0.00687573	0.00178441	0.0281385	0.0281385	0.0281385	0.0281385	0.0019589	-0.00804086	0.0281385	0.0019589	0.301528	-0.00177418	0.316128	-0.00961592	-0.00961592	0.107885	-0.00177418	0.0019589
ENSG00000215957	0.0246163	-0.0119287	-0.0119287	0.0208977	0.208054	0.00559919	-0.000479047	0.00559919	-0.000479047	0.0246163	0.0246163	0.0146794	0.0208977	-0.000479047	0.0146794	0.0208977	0.0329005	0.207061	0.00559919	0.0251389	-0.000479047	0.0251389	0.0146794	-0.0119287	0.0246163	-0.0119287	0.0146794	0.0246163	0.177238	0.00559919	-0.0119287	0.00559919	-0.0119287	0.0208977	0.0208977	0.0208977	0.0208977	0.0251389	0.0146794	0.0208977	0.0251389	0.20824	0.0246163	0.0251389	0.150422	-0.000479047	0.0251389	0.0246163	0.0251389
ENSG00000221525	0.01318	-0.00852488	-0.00852488	0.00749668	-0.00852488	0.0181423	-0.0128723	0.0181423	-0.0128723	0.01318	0.01318	0.0742871	0.00749668	-0.0128723	-0.00479929	0.00749668	0.0249358	-0.00852488	0.0181423	0.018827	-0.0128723	0.018827	-0.00479929	-0.00852488	0.01318	0.24702	-0.00479929	0.0685693	0.12387	0.0181423	-0.00852488	0.0181423	-0.00852488	0.00749668	0.00749668	0.00749668	0.00749668	0.018827	-0.00479929	0.0779087	0.018827	0.0181423	0.01318	0.018827	-0.0128723	-0.0128723	0.018827	0.01318	0.018827
ENSG00000208027	0.0063383	0.00343858	0.00343858	0.00444159	0.00343858	0.00397703	-0.00414156	0.00397703	-0.00414156	0.0063383	0.0063383	0.00406969	0.00444159	0.124226	0.00406969	0.00444159	0.00853709	0.00343858	0.00397703	-0.0013056	-0.00414156	-0.0013056	0.00406969	0.00343858	0.0063383	0.00343858	0.00406969	0.0063383	-0.00414156	0.00397703	0.00343858	0.00397703	0.00343858	0.00444159	0.00444159	0.00444159	0.00444159	-0.0013056	0.00406969	0.00444159	-0.0013056	0.13555	0.0063383	-0.0013056	-0.00414156	-0.00414156	-0.0013056	0.0063383	0.0933123
ENSG00000207993	-0.00646886	0.00812049	0.00812049	-0.00163789	0.00812049	-8.73e-05	0.00610151	-8.73e-05	0.00610151	-0.00646886	-0.00646886	-0.000712717	-0.00163789	0.00610151	-0.000712717	-0.00163789	0.0163733	0.00812049	-8.73e-05	0.150489	0.00610151	-0.00384052	-0.000712717	0.00812049	-0.00646886	0.00812049	-0.000712717	0.118006	0.00610151	-8.73e-05	0.00812049	-8.73e-05	0.00812049	-0.00163789	-0.00163789	-0.00163789	-0.00163789	-0.00384052	-0.000712717	0.188842	-0.00384052	0.146664	0.128698	-0.00384052	0.00610151	0.00610151	-0.00384052	-0.00646886	0.0566794
ENSG00000207961	0.00374013	-0.000852531	-0.000852531	0.00308783	0.0397784	0.000345115	5.52e-05	0.000345115	5.52e-05	0.00374013	0.00374013	-0.00255986	0.00308783	0.0513103	-0.00255986	0.00308783	0.00500352	-0.000852531	0.000345115	0.0115661	5.52e-05	-0.000154006	-0.00255986	-0.000852531	0.00374013	-0.000852531	-0.00255986	0.00374013	5.52e-05	0.000345115	-0.000852531	0.000345115	-0.000852531	0.00308783	0.00308783	0.00308783	0.00308783	-0.000154006	-0.00255986	0.00308783	0.0468631	0.000345115	0.00374013	-0.000154006	5.52e-05	5.52e-05	-0.000154006	0.00374013	-0.000154006
ENSG00000258861	0.0038365	0.148973	0.0200674	-0.00188337	-0.00604296	-0.00901657	-0.00299158	-0.00901657	-0.00299158	0.0038365	0.0038365	0.196043	-0.00188337	-0.00299158	-0.00334673	-0.00188337	0.0169009	-0.00604296	-0.00901657	0.0307817	-0.00299158	0.0307817	-0.00334673	-0.00604296	0.0038365	-0.00604296	-0.00334673	0.323537	0.0269735	-0.00901657	-0.00604296	0.121955	0.159648	-0.00188337	-0.00188337	0.229421	-0.00188337	0.0307817	0.0738886	0.0910767	0.0307817	0.255904	0.10673	0.0307817	0.0280883	-0.00299158	0.0534077	0.0038365	0.0307817
ENSG00000199020	-0.00451456	0.249823	-0.0161551	-0.00270699	-0.0161551	0.00914744	0.0176457	0.00914744	0.0176457	-0.00451456	-0.00451456	0.334656	-0.00270699	0.0176457	-0.00559172	-0.00270699	0.0385363	0.211291	0.00914744	0.029424	0.0176457	0.029424	-0.00559172	-0.0161551	0.129348	-0.0161551	-0.00559172	0.0627853	0.0176457	0.00914744	-0.0161551	0.00914744	-0.0161551	-0.00270699	-0.00270699	0.302068	-0.00270699	0.029424	-0.00559172	-0.00270699	0.029424	0.381621	0.351335	0.029424	0.0176457	0.0176457	0.029424	-0.00451456	0.029424
ENSG00000207754	0.00548472	0.232065	0.000417291	0.00168921	0.000417291	0.152555	-0.0081614	0.00765302	0.163382	0.00548472	0.00548472	0.205637	0.00168921	-0.0081614	-0.00646929	0.00168921	0.0337432	0.000417291	0.00765302	0.00766635	-0.0081614	0.00766635	-0.00646929	0.000417291	0.00548472	0.000417291	-0.00646929	0.247842	-0.0081614	0.00765302	0.000417291	0.00765302	0.000417291	0.00168921	0.00168921	0.230373	0.00168921	0.00766635	-0.00646929	0.00168921	0.00766635	0.259949	0.00548472	0.250214	-0.0081614	-0.0081614	0.00766635	0.00548472	0.00766635
ENSG00000202560	0.0206282	0.0133979	0.0133979	0.00305129	0.0133979	0.000434594	-0.0194468	0.000434594	-0.0194468	0.0206282	0.0206282	-0.00601428	0.00305129	0.244345	-0.00601428	0.00305129	0.0102668	0.0133979	0.000434594	0.0154995	-0.0194468	0.0154995	-0.00601428	0.0133979	0.0206282	0.0133979	-0.00601428	0.0206282	0.086683	0.000434594	0.0133979	0.000434594	0.0133979	0.00305129	0.00305129	0.350349	0.00305129	0.0154995	-0.00601428	0.00305129	0.0154995	0.310204	0.0206282	0.0154995	-0.0194468	-0.0194468	0.0154995	0.0206282	0.0726977
ENSG00000216099	0.00505343	-0.0049531	-0.0049531	0.0126483	-0.0049531	0.00634691	-0.00471814	0.00634691	-0.00471814	0.00505343	0.00505343	0.200055	0.0126483	-0.00471814	-0.00756858	0.0126483	0.0211663	-0.0049531	0.00634691	0.136866	-0.00471814	0.00406651	-0.00756858	-0.0049531	0.00505343	0.172206	-0.00756858	0.246735	-0.00471814	0.00634691	-0.0049531	0.00634691	-0.0049531	0.0126483	0.0126483	0.0126483	0.0126483	0.00406651	-0.00756858	0.0126483	0.00406651	0.248173	0.00505343	0.00406651	-0.00471814	-0.00471814	0.00406651	0.00505343	0.00406651
ENSG00000207587	0.00873175	0.0358536	-0.0026247	-6.26e-06	-0.0026247	0.00320371	-0.0138346	0.00320371	-0.0138346	0.00873175	0.00873175	0.00178253	-6.26e-06	-0.0138346	0.00178253	-6.26e-06	0.0375717	0.226159	0.00320371	0.0273104	-0.0138346	0.00657348	0.00178253	-0.0026247	0.250962	-0.0026247	0.00178253	0.269404	0.190854	0.00320371	-0.0026247	0.00320371	-0.0026247	-6.26e-06	-6.26e-06	0.288535	-6.26e-06	0.00657348	0.00178253	-6.26e-06	0.24436	0.218056	0.00873175	0.00657348	-0.0138346	-0.0138346	0.00657348	0.00873175	0.00657348
ENSG00000207646	0.00444923	-0.00553207	-0.00553207	0.0106598	-0.00553207	0.0104816	0.00674776	0.0104816	0.00674776	0.189709	0.134821	0.0706888	0.0106598	0.00674776	-0.0048529	0.0106598	0.0181001	-0.00553207	0.0104816	0.0136916	0.00674776	0.0136916	-0.0048529	-0.00553207	0.00444923	0.174622	-0.0048529	0.00444923	0.00674776	0.0104816	-0.00553207	0.0104816	-0.00553207	0.0106598	0.0106598	0.0106598	0.0106598	0.0136916	-0.0048529	0.0106598	0.0136916	0.0388271	0.00444923	0.0136916	0.00674776	0.00674776	0.0136916	0.00444923	0.0136916
ENSG00000265250	0.006129	0.345898	-0.00305671	0.00776217	-0.00305671	0.00970659	-0.0101072	0.00970659	-0.0101072	0.006129	0.006129	0.126556	0.00776217	0.211861	-0.0140447	0.00776217	0.0364564	-0.00305671	0.00970659	0.0277926	-0.0101072	0.0277926	-0.0140447	-0.00305671	0.006129	-0.00305671	-0.0140447	0.363054	-0.0101072	0.00970659	-0.00305671	0.00970659	-0.00305671	0.00776217	0.00776217	0.158578	0.00776217	0.0277926	-0.0140447	0.00776217	0.0277926	0.373298	0.006129	0.0277926	-0.0101072	-0.0101072	0.0277926	0.006129	0.0277926
ENSG00000207558	0.021176	-0.010137	-0.010137	0.0162652	-0.010137	-0.00269389	0.00966727	-0.00269389	0.00966727	0.021176	0.021176	-0.00148862	0.0162652	0.00966727	-0.00148862	0.0162652	0.000680948	-0.010137	-0.00269389	0.166804	0.00966727	0.00218651	-0.00148862	0.263394	0.021176	-0.010137	-0.00148862	0.021176	0.00966727	-0.00269389	-0.010137	-0.00269389	-0.010137	0.0162652	0.0162652	0.0162652	0.0162652	0.00218651	-0.00148862	0.0162652	0.00218651	0.150233	0.021176	0.00218651	0.00966727	0.00966727	0.00218651	0.021176	0.0486518
ENSG00000258919	0.012146	-0.00952012	-0.00952012	0.000588127	0.0686086	0.0176238	-0.0196456	0.0176238	-0.0196456	0.137788	0.012146	-0.0149554	0.204403	0.223322	0.199547	0.000588127	0.0326602	-0.00952012	0.0176238	0.00485286	-0.0196456	0.00485286	-0.0149554	-0.00952012	0.012146	-0.00952012	-0.0149554	0.012146	0.0595118	0.0176238	0.292191	0.0176238	-0.00952012	0.000588127	0.000588127	0.000588127	0.000588127	0.00485286	-0.0149554	0.000588127	0.00485286	0.0176238	0.012146	0.00485286	-0.0196456	0.069146	0.00485286	0.012146	0.00485286
ENSG00000270938	0.00765042	0.256092	0.00100281	0.158556	0.00100281	0.0987738	-0.000983557	0.0554393	-0.000983557	0.00765042	0.255786	-0.00878542	0.106801	0.192807	-0.00878542	0.0953995	0.0232604	0.00100281	0.0328121	0.12585	0.0169455	0.0149916	0.0497178	0.00100281	0.00765042	0.0615472	-0.00878542	0.00765042	-0.000983557	0.0129972	0.00100281	0.0874846	0.00100281	-0.0129457	-0.0129457	-0.0129457	-0.0129457	0.0149916	0.102735	-0.0129457	0.0149916	0.278282	0.00765042	0.0149916	0.00116894	-0.000983557	0.0149916	0.00765042	0.0149916
ENSG00000243904	0.0767059	0.0408919	0.06103	0.0313988	0.10749	0.0875946	0.165622	0.12694	0.159132	0.106995	0.050748	0.109548	0.0296148	0.0435264	0.0373807	0.0340907	0.0815971	0.0956247	0.0449894	0.0911166	0.0517658	0.283848	0.045353	0.0853835	0.155586	0.195508	0.050948	0.0209096	0.048691	0.25183	0.0569767	0.0908022	0.283724	0.0534161	0.237541	0.136258	0.145821	0.128103	0.0419865	0.105319	0.0861843	0.0160284	0.265	0.0512916	0.263399	0.0704039	0.0335425	0.0747652	0.0912963
ENSG00000258735	0.113568	0.136958	0.00184743	-0.00245329	0.00184743	0.00113531	-0.00186907	0.00113531	-0.00186907	-0.000221384	-0.000221384	-0.00287165	0.113323	-0.00186907	-0.00287165	-0.00245329	0.0880845	0.00184743	0.125047	0.00867434	0.0664633	0.00867434	-0.00287165	0.00184743	-0.000221384	0.00184743	-0.00287165	-0.000221384	-0.00186907	0.00113531	0.00184743	0.00113531	0.00184743	-0.00245329	-0.00245329	-0.00245329	-0.00245329	0.00867434	-0.00287165	-0.00245329	0.00867434	0.00113531	-0.000221384	0.00867434	-0.00186907	-0.00186907	0.00867434	-0.000221384	0.00867434
ENSG00000258534	0.00105854	0.0301623	-2e-05	0.000592374	-2e-05	0.00105426	3.41e-05	0.00105426	3.41e-05	0.00105854	0.00105854	0.000414088	0.000592374	3.41e-05	0.000414088	0.000592374	0.00143817	-2e-05	0.00105426	0.00104385	3.41e-05	0.00104385	0.000414088	-2e-05	0.00105854	-2e-05	0.000414088	0.00105854	3.41e-05	0.00105426	-2e-05	0.00105426	-2e-05	0.000592374	0.000592374	0.000592374	0.000592374	0.00104385	0.000414088	0.000592374	0.00104385	0.00105426	0.00105854	0.00104385	3.41e-05	3.41e-05	0.00104385	0.00105854	0.00104385
ENSG00000258914	-0.00264872	0.00413289	0.00413289	0.00240462	0.00413289	0.00774206	0.00231374	0.00774206	0.00231374	-0.00264872	-0.00264872	0.00487726	0.00240462	0.00231374	0.00487726	0.00240462	0.010605	0.00413289	0.00774206	-0.00161513	0.00231374	-0.00161513	0.00487726	0.00413289	-0.00264872	0.00413289	0.00487726	-0.00264872	0.00231374	0.00774206	0.00413289	0.00774206	0.00413289	0.00240462	0.00240462	0.173795	0.00240462	-0.00161513	0.00487726	0.00240462	-0.00161513	0.00774206	-0.00264872	0.148016	0.00231374	0.00231374	-0.00161513	-0.00264872	-0.00161513
ENSG00000166183	0.0108419	0.0737844	-0.00256737	0.00474748	-0.00256737	0.00969417	-0.000222393	0.00969417	-0.000222393	0.0108419	0.0108419	0.000419772	0.00474748	-0.000222393	0.000419772	0.00474748	-0.00331793	-0.00256737	0.00969417	0.0692337	-0.000222393	-0.0105969	0.000419772	-0.00256737	0.0108419	0.0758001	0.143106	0.0108419	-0.000222393	0.00969417	-0.00256737	0.00969417	-0.00256737	0.00474748	0.00474748	0.00474748	0.0990043	0.0891439	0.000419772	0.00474748	-0.0105969	0.00969417	0.0108419	0.178628	-0.000222393	-0.000222393	-0.0105969	0.0772155	-0.0105969
ENSG00000258736	0.129938	0.109411	0.00494476	0.00721669	0.00494476	0.000445995	0.11671	0.0685647	-0.0115677	0.00891371	0.00891371	-0.00118932	0.00721669	-0.0115677	-0.00118932	0.00721669	0.00959389	0.00494476	0.000445995	0.0210891	-0.0115677	0.0210891	-0.00118932	0.00494476	0.00891371	0.00494476	-0.00118932	0.00891371	-0.0115677	0.000445995	0.00494476	0.000445995	0.00494476	0.00721669	0.133402	0.00721669	0.00721669	0.0210891	0.200743	0.280207	0.0210891	0.000445995	0.00891371	0.0210891	-0.0115677	-0.0115677	0.0210891	0.00891371	0.0210891
ENSG00000260792	0.109662	0.0348652	0.0184459	-0.0079647	0.0184546	0.150059	0.0164152	0.0147889	0.0164152	0.0749298	0.00516442	-0.00116091	0.00560729	0.0551663	0.0376658	0.0159445	0.164831	-0.0242785	-0.022847	-0.00829631	0.0164152	0.100835	-0.00116091	0.0283579	0.133079	0.0365928	-0.00116091	0.0197145	0.0164152	-0.022847	0.135019	0.138807	0.128207	0.0674056	0.172441	-0.0079647	0.0544603	0.140635	0.121086	0.287985	0.0420238	0.0324305	-0.0186939	0.0405112	0.0341941	0.0164152	-0.00829631	0.0166518	0.055854
ENSG00000239365	0.0110697	0.00785851	0.00785851	-0.00217839	0.00785851	0.000115275	-0.00579523	0.000115275	-0.00579523	0.0110697	0.0110697	-0.00240742	-0.00217839	0.0303023	-0.00240742	-0.00217839	0.0148114	0.00785851	0.000115275	0.00181238	0.138673	0.00181238	-0.00240742	0.00785851	0.0110697	0.00785851	-0.00240742	0.0110697	-0.00579523	0.000115275	0.00785851	0.000115275	0.00785851	-0.00217839	-0.00217839	-0.00217839	-0.00217839	0.00181238	-0.00240742	0.129519	0.00181238	0.000115275	0.0110697	0.113012	-0.00579523	-0.00579523	0.00181238	0.0110697	0.00181238
ENSG00000196183	0.0390627	0.176554	0.0109938	0.0955565	0.154417	0.0561866	0.0261804	0.0571603	0.0585454	0.0143929	0.0937146	0.121467	0.0312662	0.114221	0.0435858	0.0194493	0.0368615	0.0572936	0.0550115	0.0726216	0.0526101	0.172826	0.0204159	0.106764	0.0267371	0.0925604	0.037381	0.0207343	0.0949783	0.143199	0.0651309	0.0859308	0.0587666	0.0279627	0.0706503	0.0354974	0.0458394	0.0425594	0.0294791	0.196	0.0607292	0.0672467	0.115578	0.166395	0.19682	0.0194462	0.0941851	0.116912	0.0646168
ENSG00000258811	0.027394	0.285564	-0.00246254	-0.0186458	0.0124711	0.209952	0.0703372	0.0922158	0.0175414	0.141559	0.035516	0.144809	0.0567193	0.239132	0.00994945	0.113899	0.286598	0.0676563	0.00629608	0.0419695	0.0892611	0.0296613	0.00994945	0.0501756	0.16602	0.145775	0.220357	-0.0176581	0.0106256	0.0916706	0.0742992	0.0315799	0.118396	0.163639	0.18168	0.0969261	0.00498888	0.0491505	0.0450367	0.0324914	0.225273	0.163248	0.0245295	0.132748	0.0365335	0.0216057	0.00678663	0.185184	0.0276822
ENSG00000258593	0.0680242	0.338155	0.0492342	0.0141105	0.0176363	0.234117	0.0951666	0.0595736	0.033044	0.0141067	0.0141067	0.253979	0.0707623	0.245522	0.0646419	0.188536	0.116732	0.0176363	0.0168139	0.00754814	0.136209	0.106895	0.0232228	0.0176363	0.0498586	0.138281	0.148348	0.32031	0.0980953	0.0168139	0.3037	0.0576697	0.0707344	0.145382	0.285382	-0.0320628	0.0809156	0.00754814	0.00923617	0.289058	0.264256	0.0168139	0.0141067	0.199225	0.327865	-0.00861433	0.00754814	0.107209	0.00754814
ENSG00000259337	0.196652	-0.0180519	-0.0180519	0.0634032	0.0688541	0.0424358	-0.0211842	0.00652922	0.00104522	-0.00996747	-0.00996747	-0.00415676	-0.00537269	0.0832639	0.0518481	-0.0464564	-0.00355481	-0.0180519	0.00652922	0.0347748	-0.0211842	0.0347748	-0.00415676	0.329094	-0.00996747	-0.0180519	-0.00415676	-0.00996747	0.460042	0.00652922	-0.0180519	0.00652922	0.0935971	0.366413	-0.0464564	0.0968967	0.179749	0.0347748	0.141415	-0.0464564	0.0347748	0.00652922	0.0634966	0.0347748	-0.0211842	-0.0211842	0.0347748	0.233986	0.0347748
ENSG00000259490	0.00716067	-0.00359317	-0.00359317	0.00549606	-0.00359317	-0.00054359	-0.00424892	-0.00054359	-0.00424892	0.00716067	0.00716067	-0.001195	0.00549606	-0.00424892	-0.001195	0.00549606	0.00244261	-0.00359317	-0.00054359	0.00455606	-0.00424892	0.00455606	-0.001195	0.0939114	0.00716067	-0.00359317	-0.001195	0.00716067	0.107399	-0.00054359	-0.00359317	-0.00054359	-0.00359317	0.00549606	0.00549606	0.00549606	0.00549606	0.00455606	-0.001195	0.00549606	0.00455606	-0.00054359	0.00716067	0.00455606	-0.00424892	-0.00424892	0.00455606	0.00716067	0.00455606
ENSG00000230031	0.00547475	0.00222177	0.00222177	-0.00472713	0.00222177	0.00543117	0.000646955	0.00543117	0.000646955	0.00547475	0.00547475	0.0025525	-0.00472713	0.000646955	0.0025525	-0.00472713	0.00741867	0.00222177	0.00543117	0.00327072	0.000646955	0.00327072	0.0025525	0.00222177	0.00547475	0.00222177	0.0025525	0.00547475	0.000646955	0.00543117	0.00222177	0.00543117	0.00222177	0.0815185	-0.00472713	-0.00472713	-0.00472713	0.00327072	0.0025525	-0.00472713	0.00327072	0.00543117	0.00547475	0.146301	0.000646955	0.000646955	0.00327072	0.00547475	0.00327072
[truncated: 7,868 more rows]
[truncated: 4 more columns]

## Sheet: WGS metadata
Table S1, related to Figure 1
[truncated: 53 more rows]
[truncated: 29 more columns]

## Sheet: WGS SNVs indels
Table S1, related to Figure 1
[truncated: 467,909+ more rows]

[truncated: 4 more sheets: WGS SVs, Targeted sequencing metadata, Fusion SVs, Disruptive SVs]
