# Supplementary material for: Undifferentiated Sarcomas Develop through Distinct Evolutionary Pathways
Source: Cancer Cell. 2019 Mar 18;35(3):441–456.e8. doi: 10.1016/j.ccell.2019.02.002 (PMC6428691; doi:10.1016/j.ccell.2019.02.002)
Supplement: Table S2. Gene Driver Events, Related to Figure 2 [file mmc3.xlsx]

## Sheet: dNdS gene scores
Table S2, related to Figure 2
	gene_name	n_syn	n_mis	n_non	n_spl	n_ind	wmis_cv	wnon_cv	wspl_cv	wind_cv	pmis_cv	ptrunc_cv	pallsubs_cv	pind_cv	qmis_cv	qtrunc_cv	qallsubs_cv	pglobal_cv	qglobal_cv
18056	TP53	0	11	0	1	5	110.706	122.89	122.89	405.853	1.61e-10	0.00990733	3.89e-10	2.67e-11	3.23e-06	0.990652	7.82e-06	0	0
14248	RB1	1	1	2	3	5	4.91885	121.416	121.416	183.232	0.254429	4.43e-08	3.05e-07	1.37e-09	0.933576	0.000888995	0.00306663	1.52e-14	1.53e-10
10340	MEN1	0	0	1	0	3	0	229.798	229.798	152.947	0.71296	0.00498415	0.0164879	2.83e-06	0.933576	0.990652	0.999609	8.34e-07	0.00558526
13873	PTEN	0	2	2	0	1	70.0074	481.143	481.143	71.5296	0.00161905	2.93e-05	5.36e-06	0.0138488	0.933576	0.19594	0.0359058	1.29e-06	0.00649504
1782	ATRX	0	1	1	0	4	5.33379	36.1271	36.1271	42.0876	0.285354	0.0382223	0.0958178	1.36e-05	0.933576	0.990652	0.999609	1.89e-05	0.0761271
18252	TRIOBP	0	2	0	0	3	7.69253	0	0	58.3922	0.107776	0.812294	0.253431	4.84e-05	0.933576	0.990652	0.999609	0.000151063	0.462568
19778	ZNF536	8	15	3	0	0	4.22914	29.939	29.939	0	0.0005408	0.000210958	1.32e-05	1	0.933576	0.706358	0.0661484	0.000161173	0.462568
16778	ST3GAL2	0	0	2	0	0	0	722.393	722.393	0	0.762472	1.25e-05	6.04e-05	1	0.933576	0.125891	0.24268	0.00064714	1
7183	GLYAT	0	0	1	0	1	0	328.233	328.233	101.573	0.797262	0.00337652	0.0125836	0.00977979	0.933576	0.990652	0.999609	0.00123099	1
16250	SMARCAL1	0	2	2	0	0	18.1111	258.208	258.208	0	0.0239069	0.00010734	0.000166208	1	0.933576	0.431291	0.556519	0.00161259	1
5429	DYRK1B	0	0	0	2	0	0	324.852	324.852	0	0.653911	6.64e-05	0.000239557	1	0.933576	0.333739	0.687527	0.00223667	1
16584	SPG7	0	0	0	0	2	0	0	0	98.0102	0.652652	0.901377	0.897678	0.000275716	0.933576	0.990652	0.999609	0.0023028	1
19894	ZNF681	0	5	0	0	0	47.0795	0	0	0	5.49e-05	0.894321	0.000275211	1	0.498272	0.990652	0.691123	0.00253138	1
11320	NF1	0	1	0	1	2	5.50644	44.7608	44.7608	23.2827	0.276826	0.0301844	0.0774362	0.00454141	0.933576	0.990652	0.999609	0.00314843	1
4582	CUL5	0	1	1	0	1	18.351	95.5645	95.5645	44.6032	0.0801019	0.01307	0.017042	0.0220836	0.933576	0.990652	0.999609	0.00334386	1
816	AKR1E2	0	3	0	0	0	100.789	0	0	0	7.44e-05	0.925106	0.000382058	1	0.498272	0.990652	0.852837	0.00338883	1
14144	RAD54L	0	0	0	1	1	0	127.143	127.143	52.7649	0.711538	0.00954317	0.0295232	0.0187112	0.933576	0.990652	0.999609	0.0046962	1
4244	CPNE6	0	0	1	0	1	0	88.4876	88.4876	60.4233	0.628825	0.0142273	0.0375147	0.016366	0.933576	0.990652	0.999609	0.0051546	1
9276	KRT75	0	2	0	0	1	21.0972	0	0	59.9398	0.0178864	0.916053	0.0594633	0.0164966	0.933576	0.990652	0.999609	0.00777591	1
2779	C8orf49	0	1	0	0	1	28.6	0	0	120.565	0.0494051	0.964433	0.144705	0.00824788	0.933576	0.990652	0.999609	0.00922686	1
17603	TM4SF2	0	1	0	0	1	31.5006	0	0	94.5677	0.044437	0.939021	0.131769	0.0104991	0.933576	0.990652	0.999609	0.010491	1
18357	TSPAN7	0	1	0	0	1	30.7926	0	0	94.0065	0.04556	0.937331	0.134521	0.0105613	0.933576	0.990652	0.999609	0.0107358	1
17451	TGIF2LX	0	1	1	0	0	26.2691	849.443	849.443	0	0.0542248	0.0012037	0.00146809	1	0.933576	0.990652	0.999609	0.0110456	1
1139	ANKRD33	0	3	0	0	0	61.3884	0	0	0	0.000326751	0.931492	0.00154401	1	0.933576	0.990652	0.999609	0.011539	1
3069	CCAR1	0	0	1	0	1	0	70.4696	70.4696	30.3505	0.676062	0.0182909	0.0502354	0.0322263	0.933576	0.990652	0.999609	0.012022	1
6054	FAM133A	0	1	0	0	1	43.7276	0	0	56.4005	0.0309718	0.943087	0.0969822	0.0175195	0.933576	0.990652	0.999609	0.0125352	1
9068	KIF27	0	4	0	0	0	38.0731	0	0	0	0.000392298	0.871835	0.00172963	1	0.933576	0.990652	0.999609	0.0127298	1
15242	S1PR4	0	1	0	0	1	10.8616	0	0	184.125	0.139954	0.945983	0.334828	0.00541116	0.933576	0.990652	0.999609	0.0132505	1
8058	HOXB13	0	1	0	0	1	21.8067	0	0	100.057	0.0664364	0.94792	0.184647	0.00992703	0.933576	0.990652	0.999609	0.0133842	1
15904	SLC22A31	0	3	0	0	0	55.9634	0	0	0	0.000428947	0.925949	0.00198544	1	0.933576	0.990652	0.999609	0.0143387	1
869	AL138847.1	0	0	0	0	1	0	0	0	492.131	0.888393	0.961594	0.989069	0.00202919	0.933576	0.990652	0.999609	0.0144727	1
229	AC013449.1	0	0	1	0	0	0	1978.49	1978.49	0	0.841309	0.000485009	0.00216657	1	0.933576	0.990652	0.999609	0.0154576	1
6353	FBLL1	0	3	0	0	0	53.052	0	0	0	0.000501582	0.964285	0.00233496	1	0.933576	0.990652	0.999609	0.0164843	1
17219	TBC1D8B	0	2	0	0	1	24.9213	0	0	17.376	0.0129613	0.887647	0.0440884	0.0553777	0.933576	0.990652	0.999609	0.0171276	1
752	AHNAK2	13	13	1	0	3	1.54243	3.5804	3.5804	9.8062	0.265735	0.300262	0.354888	0.00706987	0.933576	0.990652	0.999609	0.0175326	1
1731	ATP5J2	0	0	0	1	0	0	1749.54	1749.54	0	0.89494	0.000553323	0.00251761	1	0.933576	0.990652	0.999609	0.0175841	1
1870	BAG6	2	0	1	0	1	0	27.4596	27.4596	24.4781	0.378148	0.0360741	0.0657379	0.0397477	0.933576	0.990652	0.999609	0.0181528	1
1359	AQP1	0	3	0	0	0	48.8348	0	0	0	0.000638547	0.929159	0.00288238	1	0.933576	0.990652	0.999609	0.0197418	1
14313	RBMXL3	0	6	0	0	0	22.4182	0	0	0	0.000719358	0.866353	0.00297633	1	0.933576	0.990652	0.999609	0.0202898	1
6321	FANCG	0	1	0	0	1	24.9691	0	0	52.8493	0.0573183	0.930574	0.162782	0.0186817	0.933576	0.990652	0.999609	0.0206656	1
3417	CDC16	0	1	0	0	1	22.6871	0	0	55.9515	0.0636349	0.916979	0.176865	0.0176583	0.933576	0.990652	0.999609	0.0211403	1
7889	HIST1H2BE	0	0	0	0	1	0	0	0	305.583	0.840626	0.98231	0.97975	0.00326519	0.933576	0.990652	0.999609	0.0215774	1
2412	C19orf40	0	0	0	0	1	0	0	0	284.745	0.861972	0.96376	0.984005	0.00350357	0.933576	0.990652	0.999609	0.0229954	1
19876	ZNF66	0	3	0	0	0	44.2408	0	0	0	0.000850033	0.927504	0.0037569	1	0.933576	0.990652	0.999609	0.024736	1
2269	C12orf55	0	2	1	0	1	9.28685	37.0973	37.0973	12.091	0.0790688	0.0371236	0.0488177	0.0782806	0.933576	0.990652	0.999609	0.0250961	1
14605	RNF11	0	0	0	0	1	0	0	0	257.925	0.88305	0.967944	0.988452	0.00386694	0.933576	0.990652	0.999609	0.0251006	1
8235	HYAL3	1	1	0	0	1	8.67608	0	0	81.6129	0.139967	0.896064	0.332258	0.0121519	0.933576	0.990652	0.999609	0.0262932	1
19122	WEE2	0	1	0	0	1	16.5234	0	0	56.7895	0.0896888	0.914733	0.23393	0.0174009	0.933576	0.990652	0.999609	0.0264749	1
14312	RBMXL2	0	1	0	0	1	6.29942	0	0	118.706	0.243077	0.917712	0.500641	0.00837632	0.933576	0.990652	0.999609	0.0271498	1
6828	GAA	0	2	0	0	1	11.9099	0	0	33.7795	0.0514663	0.892127	0.145873	0.0290198	0.933576	0.990652	0.999609	0.0273667	1
17594	TLX1NB	0	0	0	0	1	0	0	0	225.112	0.863472	0.97021	0.984652	0.0044289	0.933576	0.990652	0.999609	0.0280629	1
18982	VPS9D1	0	1	0	0	1	17.3197	0	0	50.9057	0.0852593	0.927388	0.225346	0.0193856	0.933576	0.990652	0.999609	0.0281038	1
1633	ASUN	0	1	0	0	1	19.6226	0	0	43.5494	0.0745011	0.897616	0.20006	0.0226097	0.933576	0.990652	0.999609	0.0289424	1
3625	CEP290	0	0	0	0	2	0	0	0	21.3437	0.59513	0.827709	0.851588	0.00535782	0.933576	0.990652	0.999609	0.0291547	1
3236	CCL14	0	0	1	0	0	0	923.613	923.613	0	0.854583	0.00109974	0.00467124	1	0.933576	0.990652	0.999609	0.0297387	1
19352	ZBTB7C	1	2	0	0	1	6.92406	0	0	42.8687	0.0759636	0.899722	0.204056	0.0229631	0.933576	0.990652	0.999609	0.0298166	1
14782	RP11-204N11.1	0	0	0	0	1	0	0	0	195.305	0.835664	0.965368	0.977819	0.00510248	0.933576	0.990652	0.999609	0.0314349	1
5859	ERVMER34-1	0	1	0	0	1	14.3104	0	0	51.9922	0.104613	0.906499	0.263934	0.0189857	0.933576	0.990652	0.999609	0.0315497	1
13538	PRAMEF22	0	0	0	1	0	0	841.936	841.936	0	0.826092	0.00121529	0.00503319	1	0.933576	0.990652	0.999609	0.0316674	1
11743	NUDT4	0	0	0	0	1	0	0	0	193.492	0.867039	0.960179	0.984879	0.00515012	0.933576	0.990652	0.999609	0.0318738	1
5868	ESM1	0	0	0	0	1	0	0	0	192.081	0.84552	0.963456	0.980196	0.00518782	0.933576	0.990652	0.999609	0.0319416	1
17070	SZT2	0	2	1	0	1	7.34564	34.6863	34.6863	12.4125	0.116015	0.0399727	0.0667807	0.0763596	0.933576	0.990652	0.999609	0.032017	1
6758	FSTL1	0	2	0	0	0	81.1105	0	0	0	0.00119509	0.94497	0.00520684	1	0.933576	0.990652	0.999609	0.0325833	1
9577	LHFP	0	0	0	1	0	0	820.884	820.884	0	0.841483	0.00124897	0.00521369	1	0.933576	0.990652	0.999609	0.0326193	1
9319	KRTAP19-2	0	0	1	0	0	0	818.569	818.569	0	0.852595	0.00125278	0.00526302	1	0.933576	0.990652	0.999609	0.0328783	1
19311	ZBED5	0	1	0	0	1	20.511	0	0	34.6079	0.0710085	0.931037	0.194322	0.0283385	0.933576	0.990652	0.999609	0.0341518	1
4107	COL3A1	0	0	0	0	2	0	0	0	19.6463	0.662238	0.852569	0.895371	0.00626775	0.933576	0.990652	0.999609	0.034698	1
19289	YTHDF3	0	2	0	0	0	77.5867	0	0	0	0.00130988	0.953791	0.00568184	1	0.933576	0.990652	0.999609	0.0350597	1
4745	DACT3	0	3	0	0	0	37.8009	0	0	0	0.0013342	0.954917	0.0057714	1	0.933576	0.990652	0.999609	0.035522	1
2795	C9orf135	0	2	0	0	0	76.4287	0	0	0	0.00135117	0.94206	0.00582614	1	0.933576	0.990652	0.999609	0.0358039	1
19072	WDR41	0	1	1	0	0	30.8066	180.706	180.706	0	0.0455373	0.00648555	0.0059114	1	0.933576	0.990652	0.999609	0.036242	1
17931	TMTC2	0	2	1	0	0	19.8357	117.433	117.433	0	0.0201228	0.0104153	0.00591681	1	0.933576	0.990652	0.999609	0.0362698	1
833	AL035252.1	0	0	0	0	1	0	0	0	162.699	0.868102	0.955709	0.984814	0.00612082	0.933576	0.990652	0.999609	0.0368385	1
6705	FOXS1	0	1	0	0	1	19.5987	0	0	32.8444	0.0745997	0.957912	0.203409	0.0298291	0.933576	0.990652	0.999609	0.037041	1
17391	TEX22	0	0	1	0	0	0	678.585	678.585	0	0.797421	0.00153431	0.00610952	1	0.933576	0.990652	0.999609	0.0372553	1
2840	CA2	0	0	0	0	1	0	0	0	153.005	0.818228	0.946748	0.971845	0.00650688	0.933576	0.990652	0.999609	0.0383434	1
3950	CLOCK	0	1	0	0	1	16.8401	0	0	34.4648	0.087876	0.891004	0.228238	0.0284539	0.933576	0.990652	0.999609	0.0392049	1
5207	DNAJC30	0	0	0	0	1	0	0	0	148.701	0.82273	0.968432	0.97448	0.00669437	0.933576	0.990652	0.999609	0.0393521	1
14473	RGS2	0	0	0	0	1	0	0	0	149.222	0.887384	0.961029	0.988858	0.00667113	0.933576	0.990652	0.999609	0.0397205	1
1558	ART3	0	2	0	0	0	71.3456	0	0	0	0.00155714	0.929313	0.00660863	1	0.933576	0.990652	0.999609	0.0397798	1
849	AL118506.1	0	0	0	0	1	0	0	0	147.439	0.888542	0.976694	0.98981	0.00675143	0.933576	0.990652	0.999609	0.0401509	1
8807	KCNA5	0	1	0	0	1	8.13272	0	0	61.5359	0.188493	0.938929	0.418651	0.0160734	0.933576	0.990652	0.999609	0.0403836	1
14937	RP11-849F2.7	0	0	1	0	0	0	648.867	648.867	0	0.890921	0.0016105	0.0067614	1	0.933576	0.990652	0.999609	0.0405449	1
11979	OR1F1	0	0	0	0	1	0	0	0	136.36	0.73246	0.953401	0.94176	0.00729722	0.933576	0.990652	0.999609	0.0410978	1
16812	STAMBPL1	0	1	0	1	0	30.7675	154.291	154.291	0	0.0456008	0.00771411	0.00690736	1	0.933576	0.990652	0.999609	0.0412726	1
2979	CARD11	0	2	0	0	1	8.07893	0	0	34.4654	0.0995672	0.846425	0.244233	0.0284534	0.933576	0.990652	0.999609	0.0414809	1
16013	SLC30A6	0	1	1	0	0	29.0042	161.69	161.69	0	0.0486509	0.00732731	0.00694955	1	0.933576	0.990652	0.999609	0.0414824	1
4766	DAXX	0	1	0	0	1	18.7797	0	0	29.5543	0.0781273	0.933974	0.210256	0.0330749	0.933576	0.990652	0.999609	0.0415056	1
17402	TEX36	0	0	0	0	1	0	0	0	135.151	0.769078	0.909508	0.952016	0.00736217	0.933576	0.990652	0.999609	0.0417771	1
11229	NDUFAF1	0	2	0	0	0	69.1705	0	0	0	0.00165963	0.948139	0.00705522	1	0.933576	0.990652	0.999609	0.0420067	1
2274	C12orf65	0	0	0	0	1	0	0	0	137.655	0.84813	0.947899	0.97979	0.0072289	0.933576	0.990652	0.999609	0.0421433	1
18105	TPRX2P	1	0	0	0	1	0	0	0	119.253	0.596617	0.887751	0.86136	0.00833808	0.933576	0.990652	0.999609	0.042634	1
14268	RBM11	0	0	0	0	1	0	0	0	134.302	0.819897	0.925404	0.970306	0.00740847	0.933576	0.990652	0.999609	0.0426656	1
12287	OR9K2	0	0	0	0	1	0	0	0	132.083	0.765948	0.957789	0.955403	0.00753233	0.933576	0.990652	0.999609	0.0427047	1
16428	SOD2	0	0	0	0	1	0	0	0	135.838	0.855517	0.962335	0.982489	0.00732513	0.933576	0.990652	0.999609	0.042707	1
15010	RPL26	0	0	1	0	0	0	602.402	602.402	0	0.871713	0.00174543	0.00721735	1	0.933576	0.990652	0.999609	0.0428081	1
12697	PDE4C	0	1	0	0	1	11.3238	0	0	43.807	0.133986	0.918281	0.321692	0.0224788	0.933576	0.990652	0.999609	0.0428767	1
5603	EIF3H	0	2	0	0	0	67.6854	0	0	0	0.00173542	0.935014	0.00731847	1	0.933576	0.990652	0.999609	0.043306	1
8116	HRH4	0	0	0	0	1	0	0	0	130.713	0.795745	0.942034	0.964616	0.00761085	0.933576	0.990652	0.999609	0.0434194	1
8000	HMOX2	0	0	0	0	1	0	0	0	130.351	0.790022	0.938481	0.962438	0.00763186	0.933576	0.990652	0.999609	0.0434373	1
2822	C9orf64	0	0	0	0	1	0	0	0	127.94	0.770436	0.938732	0.955657	0.00777496	0.933576	0.990652	0.999609	0.0438545	1
10218	MBP	0	0	0	0	1	0	0	0	124.489	0.738469	0.923374	0.941751	0.00798929	0.933576	0.990652	0.999609	0.0443134	1
1435	ARHGAP9	0	1	0	0	1	13.17	0	0	36.2582	0.114267	0.911852	0.283522	0.0270725	0.933576	0.990652	0.999609	0.0450537	1
11953	OR13A1	0	0	0	0	1	0	0	0	119.074	0.685866	0.952847	0.920023	0.00835055	0.933576	0.990652	0.999609	0.0450881	1
8619	IRF4	0	0	0	0	1	0	0	0	120.492	0.719624	0.915881	0.932841	0.00825286	0.933576	0.990652	0.999609	0.0451656	1
18408	TTC28	1	1	1	1	0	1.72663	45.2852	45.2852	0	0.673501	0.00185147	0.00772993	1	0.933576	0.990652	0.999609	0.0453179	1
10826	MTCP1	1	0	0	0	1	0	0	0	123.051	0.800425	0.931466	0.965043	0.00808215	0.933576	0.990652	0.999609	0.0456565	1
4522	CTDNEP1	0	0	1	0	0	0	546.908	546.908	0	0.843079	0.00193816	0.00782197	1	0.933576	0.990652	0.999609	0.0457649	1
3158	CCDC28A	0	0	0	0	1	0	0	0	123.202	0.818293	0.948291	0.971983	0.00807232	0.933576	0.990652	0.999609	0.0458822	1
13740	PRRX1	0	0	1	0	0	0	534.019	534.019	0	0.822216	0.00198894	0.0079016	1	0.933576	0.990652	0.999609	0.0461508	1
4278	CRAT	0	1	0	0	1	14.5456	0	0	32.2636	0.10281	0.919257	0.261318	0.030355	0.933576	0.990652	0.999609	0.0462994	1
7835	HHLA1	1	2	0	1	0	12.1116	63.0064	63.0064	0	0.026681	0.0156661	0.00797773	1	0.933576	0.990652	0.999609	0.046519	1
17284	TCF15	0	0	0	0	1	0	0	0	116.885	0.736444	0.960591	0.943871	0.00850607	0.933576	0.990652	0.999609	0.0467647	1
15592	SETD6	0	0	0	0	1	0	0	0	117.513	0.763808	0.937288	0.953087	0.00846086	0.933576	0.990652	0.999609	0.0469349	1
17341	TEAD2	0	0	0	0	1	0	0	0	114.597	0.724351	0.912509	0.934531	0.00867492	0.933576	0.990652	0.999609	0.0471423	1
5685	EMD	0	0	0	1	0	0	522.452	522.452	0	0.828418	0.00203675	0.00811005	1	0.933576	0.990652	0.999609	0.0471571	1
17121	TAGLN2	0	0	0	0	1	0	0	0	118.768	0.821501	0.94586	0.972704	0.00837193	0.933576	0.990652	0.999609	0.0473177	1
6743	FRYL	0	1	0	1	1	5.1022	40.5722	40.5722	10.0806	0.297588	0.0336372	0.0877734	0.0928909	0.933576	0.990652	0.999609	0.0473655	1
4163	COPS7A	0	0	0	0	1	0	0	0	117.454	0.807651	0.942784	0.968404	0.00846509	0.933576	0.990652	0.999609	0.0475783	1
3406	CD93	0	0	0	0	1	0	0	0	111.399	0.692857	0.924463	0.921243	0.00892242	0.933576	0.990652	0.999609	0.0476844	1
8373	IGFLR1	0	0	0	1	0	0	499.793	499.793	0	0.799587	0.00213714	0.00829935	1	0.933576	0.990652	0.999609	0.0480663	1
20026	ZNF98	0	3	0	0	0	32.5323	0	0	0	0.00203876	0.904872	0.00830978	1	0.933576	0.990652	0.999609	0.0481163	1
6700	FOXQ1	0	0	0	0	1	0	0	0	115.595	0.807984	0.980308	0.970617	0.00860041	0.933576	0.990652	0.999609	0.0482979	1
14839	RP11-386G21.1	0	0	1	0	0	0	523.384	523.384	0	0.903935	0.00203281	0.008418	1	0.933576	0.990652	0.999609	0.048634	1
2726	C6orf223	0	0	0	0	1	0	0	0	108.744	0.72006	0.951484	0.936217	0.00913891	0.933576	0.990652	0.999609	0.0492922	1
12593	PCDHB14	0	0	0	0	1	0	0	0	98.7865	0.5774	0.916359	0.852435	0.0100538	0.933576	0.990652	0.999609	0.0493598	1
16916	STX5	0	0	0	0	1	0	0	0	111.736	0.792904	0.943766	0.963837	0.0088957	0.933576	0.990652	0.999609	0.0493779	1
15259	SALL4	0	3	0	0	0	32.2683	0	0	0	0.00208585	0.922427	0.00858102	1	0.933576	0.990652	0.999609	0.0494113	1
316	AC074091.13	0	0	0	0	1	0	0	0	113.569	0.875898	0.958992	0.986597	0.00875294	0.933576	0.990652	0.999609	0.0496709	1
7098	GIPC1	1	0	0	0	1	0	0	0	100.067	0.621795	0.917043	0.880973	0.00992599	0.933576	0.990652	0.999609	0.0501877	1
3562	CEACAM6	0	0	0	0	1	0	0	0	108.222	0.772633	0.933594	0.955984	0.00918269	0.933576	0.990652	0.999609	0.0503487	1
1756	ATP6V1E1	0	0	1	0	0	0	492.473	492.473	0	0.862853	0.00217164	0.00878076	1	0.933576	0.990652	0.999609	0.0503594	1
4298	CRELD1	0	0	0	0	1	0	0	0	107.409	0.779987	0.910793	0.956041	0.00925179	0.933576	0.990652	0.999609	0.0506637	1
3397	CD80	0	0	0	1	0	0	467.044	467.044	0	0.796777	0.00230032	0.00885854	1	0.933576	0.990652	0.999609	0.0507273	1
20041	ZP4	0	3	0	0	0	31.3673	0	0	0	0.00225774	0.871715	0.00888009	1	0.933576	0.990652	0.999609	0.0508291	1
6361	FBP1	0	0	0	1	0	0	439.556	439.556	0	0.737396	0.00245703	0.00890129	1	0.933576	0.990652	0.999609	0.0509293	1
18177	TRIM11	0	0	0	0	1	0	0	0	105.023	0.739077	0.951171	0.944402	0.00946064	0.933576	0.990652	0.999609	0.0510867	1
5495	EDN3	1	0	0	0	1	0	0	0	98.2475	0.629311	0.903346	0.883923	0.0101086	0.933576	0.990652	0.999609	0.0510893	1
9037	KIAA1919	0	0	1	0	0	0	467.724	467.724	0	0.811363	0.00229669	0.00894597	1	0.933576	0.990652	0.999609	0.0511401	1
18502	TWF1	0	0	1	0	0	0	475.33	475.33	0	0.844835	0.0022568	0.00900361	1	0.933576	0.990652	0.999609	0.0514118	1
16167	SLC7A6	0	0	1	0	0	0	450.436	450.436	0	0.774373	0.0023926	0.00900978	1	0.933576	0.990652	0.999609	0.0514408	1
8365	IGFBP5	0	0	0	0	1	0	0	0	106.354	0.808613	0.95856	0.969835	0.00934299	0.933576	0.990652	0.999609	0.0516827	1
11662	NSA2	0	0	1	0	0	0	474.013	474.013	0	0.856135	0.00226361	0.00908781	1	0.933576	0.990652	0.999609	0.051808	1
3050	CBWD1	0	0	0	0	1	0	0	0	106.876	0.848798	0.942778	0.979528	0.00929766	0.933576	0.990652	0.999609	0.0518996	1
10910	MUC5B	3	1	0	0	2	0.264542	0	0	9.61023	0.191026	0.608537	0.391399	0.0233724	0.933576	0.990652	0.999609	0.0520904	1
5119	DLL4	0	1	1	0	0	14.7436	215.203	215.203	0	0.101337	0.00535534	0.00917543	1	0.933576	0.990652	0.999609	0.0522194	1
9672	LMAN2	0	0	1	0	0	0	432.196	432.196	0	0.753117	0.00250254	0.00920045	1	0.933576	0.990652	0.999609	0.0523368	1
5645	ELK1	0	0	0	1	0	0	405.642	405.642	0	0.697653	0.00268117	0.00920466	1	0.933576	0.990652	0.999609	0.0523565	1
17432	TFPT	0	0	1	0	0	0	453.945	453.945	0	0.810297	0.00237252	0.00920883	1	0.933576	0.990652	0.999609	0.0523761	1
7403	GPR176	0	0	1	0	0	0	427.153	427.153	0	0.745966	0.00253468	0.00924125	1	0.933576	0.990652	0.999609	0.052528	1
19296	YY1	0	0	0	0	1	0	0	0	102.699	0.770225	0.948167	0.956337	0.00967326	0.933576	0.990652	0.999609	0.0525732	1
13237	PNPLA7	0	2	0	0	1	7.57875	0	0	27.9722	0.110381	0.852176	0.266343	0.034901	0.933576	0.990652	0.999609	0.0527825	1
16487	SPACA3	0	2	0	0	0	59.7064	0	0	0	0.00224511	0.950204	0.00931726	1	0.933576	0.990652	0.999609	0.0528837	1
16422	SOCS3	0	0	0	0	1	0	0	0	103.663	0.848297	0.980025	0.98157	0.0095839	0.933576	0.990652	0.999609	0.0533042	1
9206	KMT2D	0	0	1	0	1	0	28.1748	28.1748	5.80881	0.389577	0.0502228	0.0621859	0.153879	0.933576	0.990652	0.999609	0.0540579	1
17784	TMEM229A	0	0	0	0	1	0	0	0	96.9939	0.75208	0.948643	0.949491	0.0102383	0.933576	0.990652	0.999609	0.0547638	1
14598	RNASET2	0	0	1	0	0	0	426.807	426.807	0	0.824023	0.00253691	0.009888	1	0.933576	0.990652	0.999609	0.0555353	1
9855	LRRIQ4	0	0	0	0	1	0	0	0	94.1233	0.728236	0.929926	0.938081	0.0105483	0.933576	0.990652	0.999609	0.0555685	1
2760	C7orf72	0	0	0	0	1	0	0	0	93.8441	0.745635	0.910579	0.943203	0.0105795	0.933576	0.990652	0.999609	0.0559532	1
6713	FRA10AC1	0	0	0	0	1	0	0	0	96.9336	0.843471	0.92732	0.976733	0.0102446	0.933576	0.990652	0.999609	0.0560806	1
1482	ARL13B	0	0	0	0	1	0	0	0	95.6917	0.810689	0.921541	0.967203	0.0103767	0.933576	0.990652	0.999609	0.056219	1
12227	OR6C4	1	0	0	0	1	0	0	0	90.0221	0.673833	0.931888	0.912065	0.0110253	0.933576	0.990652	0.999609	0.0563085	1
7202	GMPR	0	0	0	0	1	0	0	0	94.3892	0.773836	0.933865	0.956441	0.0105188	0.933576	0.990652	0.999609	0.0563308	1
6523	FGFR4	0	1	0	0	1	7.56542	0	0	42.0111	0.202747	0.888582	0.435513	0.0234244	0.933576	0.990652	0.999609	0.0569782	1
19716	ZNF440	1	1	0	0	1	4.70134	0	0	50.2489	0.266445	0.852876	0.526373	0.0196356	0.933576	0.990652	0.999609	0.0575918	1
7405	GPR18	0	0	0	0	1	0	0	0	90.9088	0.760562	0.935583	0.951712	0.0109186	0.933576	0.990652	0.999609	0.0578462	1
18968	VPS37B	0	0	0	0	1	0	0	0	91.9883	0.826399	0.959585	0.975025	0.0107914	0.933576	0.990652	0.999609	0.0584415	1
18453	TTPA	0	0	1	0	0	0	383.388	383.388	0	0.77176	0.00285094	0.0105511	1	0.933576	0.990652	0.999609	0.0585745	1
19259	YBX2	0	0	0	0	1	0	0	0	87.7338	0.723406	0.909133	0.93371	0.0113106	0.933576	0.990652	0.999609	0.0586191	1
19169	WNT5B	0	0	0	1	0	0	367.532	367.532	0	0.734137	0.0029851	0.0105978	1	0.933576	0.990652	0.999609	0.0587872	1
11368	NHLRC3	0	0	0	0	1	0	0	0	90.4845	0.840354	0.942788	0.977466	0.0109694	0.933576	0.990652	0.999609	0.059352	1
17741	TMEM184C	0	0	1	0	0	0	394.926	394.926	0	0.834885	0.00276042	0.010759	1	0.933576	0.990652	0.999609	0.0595189	1
1650	ATF3	0	0	1	0	0	0	394.118	394.118	0	0.850225	0.00276658	0.0108825	1	0.933576	0.990652	0.999609	0.0600779	1
19919	ZNF707	0	0	0	1	0	0	333.992	333.992	0	0.691976	0.0033131	0.0110858	1	0.933576	0.990652	0.999609	0.060995	1
6360	FBN3	1	9	0	0	0	7.52773	0	0	0	0.00379211	0.682676	0.011089	1	0.933576	0.990652	0.999609	0.0610094	1
8462	IL27RA	0	0	0	0	1	0	0	0	82.7451	0.708687	0.905028	0.926587	0.011987	0.933576	0.990652	0.999609	0.0610905	1
17928	TMSB4X	0	1	0	0	0	401.471	0	0	0	0.00271149	0.986648	0.0111492	1	0.933576	0.990652	0.999609	0.0612804	1
1688	ATP10B	0	2	0	0	1	7.3728	0	0	23.5902	0.115337	0.830193	0.271522	0.0412016	0.933576	0.990652	0.999609	0.0614508	1
15196	RUNX3	0	0	0	0	1	0	0	0	80.4976	0.685986	0.927803	0.918154	0.0123189	0.933576	0.990652	0.999609	0.0620051	1
3163	CCDC34	0	0	0	0	1	0	0	0	84.7362	0.808427	0.950082	0.969212	0.0117076	0.933576	0.990652	0.999609	0.0621685	1
7592	GTF2H1	0	2	0	0	0	53.2689	0	0	0	0.00283505	0.911085	0.0113557	1	0.933576	0.990652	0.999609	0.0622067	1
5023	DHODH	0	0	1	0	0	0	350.386	350.386	0	0.762465	0.00314454	0.0114387	1	0.933576	0.990652	0.999609	0.0625784	1
1023	ALS2CR12	0	0	0	0	1	0	0	0	80.2617	0.712656	0.886902	0.925878	0.0123548	0.933576	0.990652	0.999609	0.0625798	1
14458	RGPD4	0	1	0	0	1	9.60715	0	0	30.7915	0.158968	0.875651	0.361382	0.0317748	0.933576	0.990652	0.999609	0.0627757	1
5572	EID2	1	0	0	0	1	0	0	0	79.346	0.687221	0.941661	0.919791	0.0124962	0.933576	0.990652	0.999609	0.0628248	1
16194	SLCO1B3	0	1	0	0	1	9.28559	0	0	31.3191	0.164641	0.864682	0.369346	0.0312509	0.933576	0.990652	0.999609	0.0630415	1
2137	BTBD17	0	0	0	0	1	0	0	0	77.4368	0.665564	0.948452	0.909147	0.0128016	0.933576	0.990652	0.999609	0.0634699	1
19979	ZNF792	0	1	0	0	1	7.05963	0	0	38.7181	0.217254	0.897334	0.459335	0.0253822	0.933576	0.990652	0.999609	0.0635608	1
13894	PTGS1	0	1	0	1	0	14.439	170.879	170.879	0	0.103619	0.0068959	0.0116917	1	0.933576	0.990652	0.999609	0.0637068	1
12641	PCMTD1	0	0	0	0	1	0	0	0	81.8908	0.823794	0.934406	0.972329	0.012111	0.933576	0.990652	0.999609	0.0640809	1
16408	SNX31	1	0	0	0	1	0	0	0	71.043	0.595	0.852133	0.854449	0.0139428	0.933576	0.990652	0.999609	0.0646908	1
19706	ZNF429	0	3	0	0	0	28.1303	0	0	0	0.00305426	0.891209	0.0119137	1	0.933576	0.990652	0.999609	0.064692	1
16782	ST3GAL6	0	0	1	0	0	0	355.422	355.422	0	0.832747	0.00309603	0.0119304	1	0.933576	0.990652	0.999609	0.0647663	1
7838	HIAT1	0	0	0	0	1	0	0	0	79.7239	0.795035	0.922203	0.962434	0.0124374	0.933576	0.990652	0.999609	0.0649424	1
6242	FAM47E	0	0	0	0	1	0	0	0	77.4598	0.745208	0.922123	0.944371	0.0127978	0.933576	0.990652	0.999609	0.0654537	1
9893	LST3	0	1	0	0	1	9.06013	0	0	30.3875	0.168849	0.863042	0.376176	0.032188	0.933576	0.990652	0.999609	0.0655528	1
427	ACAA2	0	0	0	0	1	0	0	0	79.1597	0.812448	0.933472	0.968994	0.0125253	0.933576	0.990652	0.999609	0.0656792	1
1972	BEND6	0	0	1	0	0	0	344.318	344.318	0	0.824479	0.00320496	0.0122447	1	0.933576	0.990652	0.999609	0.0661541	1
12470	PAPD4	0	0	0	0	1	0	0	0	77.0423	0.78881	0.901616	0.957779	0.0128666	0.933576	0.990652	0.999609	0.0664999	1
19954	ZNF768	0	0	0	0	1	0	0	0	77.1105	0.776451	0.953975	0.958979	0.0128553	0.933576	0.990652	0.999609	0.0665201	1
6698	FOXP3	0	0	0	0	1	0	0	0	75.073	0.727806	0.921791	0.937075	0.013201	0.933576	0.990652	0.999609	0.0667066	1
17171	TAS2R7	0	0	1	0	0	0	323.278	323.278	0	0.763127	0.00343298	0.012399	1	0.933576	0.990652	0.999609	0.0668325	1
19164	WNT2B	0	0	0	0	1	0	0	0	73.2381	0.70255	0.915104	0.924925	0.0135287	0.933576	0.990652	0.999609	0.0673325	1
16031	SLC35B3	0	0	0	0	1	0	0	0	76.9073	0.818027	0.943818	0.971551	0.0128889	0.933576	0.990652	0.999609	0.0673729	1
10566	MNS1	0	0	0	0	1	0	0	0	75.5999	0.78415	0.916123	0.958127	0.0131098	0.933576	0.990652	0.999609	0.0675421	1
4249	CPOX	0	0	0	0	1	0	0	0	75.8195	0.786085	0.944877	0.961657	0.0130722	0.933576	0.990652	0.999609	0.0675862	1
6994	GCNT4	0	0	0	0	1	0	0	0	75.7301	0.787521	0.936524	0.961428	0.0130875	0.933576	0.990652	0.999609	0.0676374	1
12334	OTC	0	2	0	0	0	50.5032	0	0	0	0.00316058	0.919723	0.012593	1	0.933576	0.990652	0.999609	0.0676824	1
10405	MFSD1	0	0	0	0	1	0	0	0	75.3727	0.784361	0.919712	0.958622	0.013149	0.933576	0.990652	0.999609	0.0677348	1
9784	LRRC15	0	3	0	0	0	27.7326	0	0	0	0.00317639	0.926118	0.0126359	1	0.933576	0.990652	0.999609	0.0678701	1
20016	ZNF862	0	1	0	0	1	8.13221	0	0	31.8652	0.188506	0.912656	0.416022	0.0307266	0.933576	0.990652	0.999609	0.0685121	1
14129	RAD18	0	0	0	0	1	0	0	0	74.0635	0.780463	0.92698	0.958087	0.0133793	0.933576	0.990652	0.999609	0.0686673	1
18723	UNC79	0	3	0	0	1	7.86725	0	0	12.4479	0.0697938	0.785928	0.170201	0.0761538	0.933576	0.990652	0.999609	0.069289	1
12190	OR5D16	0	0	1	0	0	0	289.377	289.377	0	0.704288	0.00387404	0.0129822	1	0.933576	0.990652	0.999609	0.0693791	1
17261	TCEA1	0	0	0	1	0	0	325.607	325.607	0	0.841895	0.00340621	0.0130906	1	0.933576	0.990652	0.999609	0.0698494	1
7212	GNAI3	0	0	1	0	0	0	321.43	321.43	0	0.834529	0.00345451	0.0131982	1	0.933576	0.990652	0.999609	0.0703156	1
5838	ERI2	0	2	0	0	0	49.0544	0	0	0	0.00335347	0.928764	0.0133439	1	0.933576	0.990652	0.999609	0.0709456	1
13160	PLK4	0	2	0	0	0	48.8529	0	0	0	0.00338166	0.921736	0.0134057	1	0.933576	0.990652	0.999609	0.0712121	1
13276	POLM	0	0	0	0	1	0	0	0	69.2484	0.732139	0.926955	0.939463	0.0143006	0.933576	0.990652	0.999609	0.0713379	1
8815	KCNC1	1	1	0	0	1	2.76176	0	0	54.2646	0.447589	0.900551	0.741859	0.0182005	0.933576	0.990652	0.999609	0.0716279	1
1887	BARHL1	0	0	0	0	1	0	0	0	68.1076	0.707984	0.94982	0.930584	0.0145378	0.933576	0.990652	0.999609	0.0717416	1
9279	KRT78	0	0	0	0	1	0	0	0	67.5896	0.704458	0.917264	0.926063	0.0146481	0.933576	0.990652	0.999609	0.0718983	1
16029	SLC35B1	0	0	0	0	1	0	0	0	70.8267	0.820129	0.951692	0.972758	0.013985	0.933576	0.990652	0.999609	0.0720656	1
6	A4GALT	0	0	0	0	1	0	0	0	66.8574	0.691162	0.955103	0.922809	0.0148069	0.933576	0.990652	0.999609	0.0723232	1
16997	SWAP70	1	0	0	0	1	0	0	0	63.0639	0.621504	0.867555	0.873865	0.0156881	0.933576	0.990652	0.999609	0.0725177	1
14980	RPE65	0	0	0	0	1	0	0	0	68.0816	0.746993	0.913566	0.944111	0.0145433	0.933576	0.990652	0.999609	0.0726086	1
10777	MSH2	0	1	0	1	0	15.8827	134.128	134.128	0	0.0935785	0.0089979	0.0137638	1	0.933576	0.990652	0.999609	0.0727517	1
19382	ZCCHC12	0	2	0	0	0	48.3345	0	0	0	0.00345582	0.945719	0.013798	1	0.933576	0.990652	0.999609	0.0728979	1
19923	ZNF710	0	0	0	1	0	0	245.806	245.806	0	0.634454	0.00463018	0.0138301	1	0.933576	0.990652	0.999609	0.0730357	1
13908	PTOV1	0	0	0	0	1	0	0	0	67.6089	0.753283	0.926166	0.948	0.0146439	0.933576	0.990652	0.999609	0.0732595	1
7397	GPR161	0	0	0	0	1	0	0	0	66.7248	0.726456	0.926864	0.937012	0.014836	0.933576	0.990652	0.999609	0.0733411	1
6823	G3BP2	0	0	0	0	1	0	0	0	67.5701	0.776835	0.918722	0.955911	0.0146523	0.933576	0.990652	0.999609	0.0737885	1
1427	ARHGAP39	0	1	0	0	1	3.99007	0	0	46.5464	0.372937	0.894561	0.661918	0.021175	0.933576	0.990652	0.999609	0.0738304	1
6542	FIBP	0	0	0	0	1	0	0	0	67.6735	0.784364	0.943883	0.960993	0.0146301	0.933576	0.990652	0.999609	0.0740153	1
7677	HACL1	0	0	0	0	1	0	0	0	67.3959	0.781154	0.930538	0.958689	0.0146898	0.933576	0.990652	0.999609	0.0741155	1
14573	RMDN2	0	0	0	0	1	0	0	0	65.2876	0.740207	0.910181	0.940954	0.0151592	0.933576	0.990652	0.999609	0.0748869	1
8182	HSPA8	0	2	0	0	0	47.378	0	0	0	0.00359906	0.936799	0.0142748	1	0.933576	0.990652	0.999609	0.0749322	1
9500	LCORL	0	0	0	0	1	0	0	0	65.0534	0.736939	0.904371	0.938865	0.0152133	0.933576	0.990652	0.999609	0.0749678	1
8077	HOXD10	0	0	0	0	1	0	0	0	65.1159	0.740241	0.929425	0.943096	0.0151988	0.933576	0.990652	0.999609	0.0751833	1
14084	RAB3IL1	0	0	0	0	1	0	0	0	65.1203	0.742607	0.923997	0.943516	0.0151978	0.933576	0.990652	0.999609	0.0752063	1
15284	SAPCD1	0	0	1	0	0	0	297.078	297.078	0	0.844674	0.00376455	0.014362	1	0.933576	0.990652	0.999609	0.0753024	1
20022	ZNF90	0	0	0	0	1	0	0	0	62.2052	0.665717	0.915438	0.906406	0.0159023	0.933576	0.990652	0.999609	0.0755226	1
13048	PKP2	0	2	1	0	0	13.0777	86.6582	86.6582	0	0.0435601	0.014559	0.0144749	1	0.933576	0.990652	0.999609	0.0757812	1
10189	MAU2	1	0	0	0	1	0	0	0	57.1166	0.570729	0.862108	0.839905	0.0173024	0.933576	0.990652	0.999609	0.0760243	1
7142	GLI1	1	1	0	0	1	2.90355	0	0	47.893	0.427204	0.829403	0.7076	0.0205879	0.933576	0.990652	0.999609	0.0761751	1
4500	CTD-2368P22.1	0	0	0	0	1	0	0	0	59.0927	0.613839	0.886003	0.872927	0.0167304	0.933576	0.990652	0.999609	0.0763289	1
1540	ARRB1	0	0	0	1	0	0	268.779	268.779	0	0.747484	0.00419939	0.0146642	1	0.933576	0.990652	0.999609	0.0765813	1
13644	PRMT1	0	0	0	0	1	0	0	0	63.942	0.765624	0.941425	0.954118	0.0154749	0.933576	0.990652	0.999609	0.0770063	1
643	ADIPOR2	0	0	0	0	1	0	0	0	64.9954	0.814888	0.933481	0.96971	0.0152267	0.933576	0.990652	0.999609	0.0770088	1
9447	LARP6	0	0	0	0	1	0	0	0	63.6014	0.753146	0.954223	0.950289	0.0155569	0.933576	0.990652	0.999609	0.0770849	1
483	ACP2	0	0	0	0	1	0	0	0	63.6197	0.767445	0.940759	0.954736	0.0155525	0.933576	0.990652	0.999609	0.0773586	1
6480	FEZF1	0	0	1	0	0	0	253.619	253.619	0	0.707551	0.00447445	0.0148559	1	0.933576	0.990652	0.999609	0.0773898	1
5948	EXTL1	0	0	1	0	0	0	256.968	256.968	0	0.719097	0.00441076	0.0148659	1	0.933576	0.990652	0.999609	0.0774317	1
6723	FRG2B	0	0	1	0	0	0	274.095	274.095	0	0.787363	0.0041105	0.0149264	1	0.933576	0.990652	0.999609	0.0776862	1
6391	FBXO24	0	0	0	0	1	0	0	0	61.6725	0.725394	0.928565	0.936716	0.0160381	0.933576	0.990652	0.999609	0.0780929	1
6981	GCGR	0	0	0	0	1	0	0	0	59.7165	0.670338	0.917853	0.909115	0.0165576	0.933576	0.990652	0.999609	0.0782169	1
6727	FRMD3	0	1	1	0	0	13.9227	135.343	135.343	0	0.107718	0.00890914	0.0150935	1	0.933576	0.990652	0.999609	0.0783879	1
8898	KCTD10	0	0	0	0	1	0	0	0	63.0507	0.792647	0.952442	0.964404	0.0156913	0.933576	0.990652	0.999609	0.0785526	1
19489	ZIC4	1	0	0	0	1	0	0	0	53.504	0.543149	0.875366	0.822087	0.018456	0.933576	0.990652	0.999609	0.0787187	1
19719	ZNF443	0	0	0	0	1	0	0	0	60.2908	0.710355	0.899323	0.926609	0.0164016	0.933576	0.990652	0.999609	0.0788252	1
4703	CYP3A43	0	0	0	0	1	0	0	0	60.6975	0.752873	0.904496	0.945276	0.0162929	0.933576	0.990652	0.999609	0.0796755	1
15148	RSPH10B	0	0	0	1	0	0	253.613	253.613	0	0.751204	0.00447457	0.0155919	1	0.933576	0.990652	0.999609	0.08047	1
8204	HTR1A	0	0	1	0	0	0	206.397	206.397	0	0.603631	0.0056061	0.0156078	1	0.933576	0.990652	0.999609	0.080536	1
11633	NRBP1	0	0	0	0	1	0	0	0	59.6139	0.744033	0.900843	0.941287	0.0165857	0.933576	0.990652	0.999609	0.0805532	1
1421	ARHGAP30	0	0	0	0	1	0	0	0	55.2032	0.614801	0.886546	0.873595	0.0178948	0.933576	0.990652	0.999609	0.08064	1
11872	OLFML2A	0	0	0	0	1	0	0	0	56.0563	0.633406	0.913836	0.888055	0.0176257	0.933576	0.990652	0.999609	0.0807224	1
7357	GPR107	0	0	0	0	1	0	0	0	59.6236	0.759382	0.915494	0.949161	0.0165831	0.933576	0.990652	0.999609	0.0810854	1
6419	FBXW10	1	0	0	0	1	0	0	0	49.9688	0.53099	0.831926	0.805464	0.0197441	0.933576	0.990652	0.999609	0.0817621	1
5082	DKC1	0	0	0	0	1	0	0	0	59.5396	0.791911	0.915161	0.960592	0.0166062	0.933576	0.990652	0.999609	0.0819632	1
17057	SYT4	0	2	0	0	0	44.5729	0	0	0	0.00407333	0.934501	0.0159613	1	0.933576	0.990652	0.999609	0.0820027	1
14574	RMDN3	0	0	0	0	1	0	0	0	58.5022	0.751901	0.911847	0.94584	0.0168973	0.933576	0.990652	0.999609	0.0820888	1
16058	SLC37A1	0	0	0	0	1	0	0	0	55.1521	0.656614	0.882261	0.89729	0.0179112	0.933576	0.990652	0.999609	0.0824583	1
13754	PRSS38	0	0	1	0	0	0	233.533	233.533	0	0.705719	0.00489699	0.0160859	1	0.933576	0.990652	0.999609	0.0825176	1
5457	EBF4	0	0	0	0	1	0	0	0	54.7116	0.6421	0.913914	0.893133	0.0180536	0.933576	0.990652	0.999609	0.0826761	1
3865	CLCNKA	1	0	0	0	1	0	0	0	51.1716	0.565008	0.874141	0.837828	0.0192862	0.933576	0.990652	0.999609	0.0828172	1
553	ADAD1	0	1	0	1	0	14.6269	121.02	121.02	0	0.1022	0.010076	0.016211	1	0.933576	0.990652	0.999609	0.0830338	1
715	AGFG1	0	0	1	0	0	0	248.803	248.803	0	0.777807	0.00456923	0.0162948	1	0.933576	0.990652	0.999609	0.0833788	1
15816	SLAMF8	0	0	1	0	0	0	253.43	253.43	0	0.800898	0.0044781	0.016311	1	0.933576	0.990652	0.999609	0.0834459	1
19930	ZNF721	0	4	0	0	0	18.8295	0	0	0	0.00441236	0.880652	0.0163954	1	0.933576	0.990652	0.999609	0.0837928	1
1390	ARFGAP2	0	0	0	0	1	0	0	0	55.8739	0.719046	0.897906	0.930327	0.0176826	0.933576	0.990652	0.999609	0.0840196	1
11805	NXPH1	0	2	0	0	0	43.6299	0	0	0	0.00425354	0.936488	0.016613	1	0.933576	0.990652	0.999609	0.0846861	1
717	AGGF1	0	0	0	0	1	0	0	0	56.1526	0.748977	0.907511	0.944145	0.0175959	0.933576	0.990652	0.999609	0.0846861	1
13373	PPAP2C	0	0	1	0	0	0	236.336	236.336	0	0.752717	0.00483349	0.0167463	1	0.933576	0.990652	0.999609	0.0852317	1
17410	TFAP2B	0	0	0	0	1	0	0	0	54.2825	0.703876	0.927232	0.926815	0.0181946	0.933576	0.990652	0.999609	0.0857084	1
10739	MRPS27	0	0	1	0	0	0	246.323	246.323	0	0.814987	0.00461956	0.0169564	1	0.933576	0.990652	0.999609	0.0860897	1
894	AL354808.2	0	1	0	0	0	262.41	0	0	0	0.00431089	0.981392	0.0169982	1	0.933576	0.990652	0.999609	0.0862597	1
6456	FCRLB	0	2	0	0	0	43.0861	0	0	0	0.00436282	0.953935	0.0170921	1	0.933576	0.990652	0.999609	0.0866423	1
18511	TXLNG	0	0	1	0	0	0	238.349	238.349	0	0.788358	0.00478885	0.0171578	1	0.933576	0.990652	0.999609	0.0869095	1
576	ADAMDEC1	0	1	1	0	0	15.505	108.703	108.703	0	0.0960238	0.0113401	0.0171997	1	0.933576	0.990652	0.999609	0.0870796	1
2907	CALCR	0	1	0	1	0	14.0689	116.533	116.533	0	0.106527	0.0105039	0.0173209	1	0.933576	0.990652	0.999609	0.0875717	1
11181	NCOA2	0	1	0	0	1	7.7605	0	0	23.844	0.197625	0.877596	0.425629	0.0407752	0.933576	0.990652	0.999609	0.0877105	1
630	ADD3	1	0	0	0	1	0	0	0	48.3295	0.594001	0.842039	0.851846	0.0204045	0.933576	0.990652	0.999609	0.0878175	1
18533	TYR	0	0	0	0	1	0	0	0	53.0344	0.728077	0.913036	0.936207	0.0186173	0.933576	0.990652	0.999609	0.0880126	1
12986	PIK3R6	0	0	0	0	1	0	0	0	47.9698	0.580234	0.874406	0.849587	0.0205554	0.933576	0.990652	0.999609	0.08815	1
19346	ZBTB48	0	0	0	0	1	0	0	0	52.5943	0.724941	0.920831	0.935729	0.0187711	0.933576	0.990652	0.999609	0.0885588	1
9079	KIF5C	0	0	0	0	1	0	0	0	50.0211	0.651178	0.872298	0.892793	0.0197238	0.933576	0.990652	0.999609	0.0887388	1
1076	ANAPC7	0	0	1	0	0	0	228.144	228.144	0	0.769839	0.00502371	0.0176285	1	0.933576	0.990652	0.999609	0.0888166	1
15360	SCLT1	0	0	0	0	1	0	0	0	51.2437	0.706019	0.876268	0.921169	0.0192594	0.933576	0.990652	0.999609	0.0892711	1
15738	SHROOM3	0	4	0	0	0	18.2929	0	0	0	0.00484038	0.876842	0.0177691	1	0.933576	0.990652	0.999609	0.0893838	1
19627	ZNF282	1	0	0	0	1	0	0	0	44.4887	0.516317	0.885674	0.80271	0.0221396	0.933576	0.990652	0.999609	0.0893942	1
9007	KIAA1279	0	0	0	0	1	0	0	0	53.3079	0.781943	0.943785	0.960155	0.018523	0.933576	0.990652	0.999609	0.0894476	1
3038	CBL	0	0	0	0	1	0	0	0	51.3049	0.717555	0.893665	0.92907	0.0192367	0.933576	0.990652	0.999609	0.0897992	1
10793	MSN	0	0	0	1	0	0	218.225	218.225	0	0.747577	0.00527418	0.0180282	1	0.933576	0.990652	0.999609	0.090426	1
12478	PAPPA	0	2	0	1	0	11.3964	83.0241	83.0241	0	0.0556208	0.0152636	0.0180578	1	0.933576	0.990652	0.999609	0.0905448	1
13246	POC5	0	0	1	0	0	0	226.333	226.333	0	0.790742	0.00506771	0.0180954	1	0.933576	0.990652	0.999609	0.0906958	1
9612	LIMD1	0	0	0	0	1	0	0	0	51.344	0.741926	0.927729	0.943621	0.0192222	0.933576	0.990652	0.999609	0.0908688	1
17385	TEX13A	0	0	0	0	1	0	0	0	47.071	0.60122	0.896713	0.866294	0.0209423	0.933576	0.990652	0.999609	0.0908836	1
11117	NASP	0	0	0	1	0	0	223.645	223.645	0	0.781416	0.00513441	0.0181665	1	0.933576	0.990652	0.999609	0.0909809	1
7832	HHIP	0	0	1	0	0	0	213.276	213.276	0	0.737216	0.00540834	0.0182437	1	0.933576	0.990652	0.999609	0.0912903	1
19020	VWDE	0	2	0	1	0	14.5132	58.0486	58.0486	0	0.0360661	0.0226569	0.0182691	1	0.933576	0.990652	0.999609	0.0913922	1
957	ALB	0	0	0	0	1	0	0	0	49.9601	0.720429	0.889753	0.929768	0.0197475	0.933576	0.990652	0.999609	0.0917581	1
1429	ARHGAP40	0	0	0	0	1	0	0	0	48.872	0.68023	0.89683	0.911747	0.0201812	0.933576	0.990652	0.999609	0.0919159	1
8969	KIAA0319	1	0	0	0	1	0	0	0	39.0402	0.454529	0.813116	0.738292	0.0251764	0.933576	0.990652	0.999609	0.0926638	1
17457	TGM5	0	0	0	0	1	0	0	0	48.4545	0.683155	0.909215	0.914773	0.0203526	0.933576	0.990652	0.999609	0.0927854	1
4580	CUL4A	0	1	0	1	0	10.3105	136.058	136.058	0	0.147753	0.00885764	0.0186181	1	0.933576	0.990652	0.999609	0.0927854	1
19558	ZNF18	0	0	0	0	1	0	0	0	49.8635	0.75429	0.921804	0.947928	0.0197853	0.933576	0.990652	0.999609	0.0933306	1
13976	PUS7	0	0	0	0	1	0	0	0	50.2576	0.774438	0.922496	0.955492	0.0196322	0.933576	0.990652	0.999609	0.093344	1
16772	ST13	0	0	1	0	0	0	224.206	224.206	0	0.827108	0.00512037	0.0187702	1	0.933576	0.990652	0.999609	0.0933907	1
5936	EXOSC10	0	1	0	1	0	12.9898	113.301	113.301	0	0.115948	0.0108342	0.0188921	1	0.933576	0.990652	0.999609	0.093875	1
17074	TAAR5	0	2	0	0	0	40.767	0	0	0	0.00487853	0.950035	0.0188923	1	0.933576	0.990652	0.999609	0.093876	1
5641	ELF4	0	0	1	0	0	0	199.06	199.06	0	0.709955	0.0058329	0.0189381	1	0.933576	0.990652	0.999609	0.0940575	1
1674	ATG9B	0	0	0	0	1	0	0	0	46.5284	0.647108	0.912853	0.89588	0.021183	0.933576	0.990652	0.999609	0.0942137	1
8940	KDM7A	0	0	0	0	1	0	0	0	47.234	0.686716	0.88615	0.913498	0.0208711	0.933576	0.990652	0.999609	0.0945632	1
14986	RPGRIP1L	0	1	0	0	1	8.22089	0	0	20.5227	0.186445	0.863759	0.405298	0.0471613	0.933576	0.990652	0.999609	0.094756	1
14427	RFPL4AL1	0	2	0	0	0	40.2753	0	0	0	0.00499935	0.935378	0.0192238	1	0.933576	0.990652	0.999609	0.0951886	1
6084	FAM160B1	0	0	0	1	0	0	211.834	211.834	0	0.793244	0.00544868	0.0193604	1	0.933576	0.990652	0.999609	0.0957278	1
6913	GALNTL6	0	0	0	0	1	0	0	0	46.0915	0.671362	0.889219	0.906147	0.0213809	0.933576	0.990652	0.999609	0.0957825	1
19997	ZNF829	0	0	0	0	1	0	0	0	45.5288	0.657016	0.87449	0.89633	0.0216412	0.933576	0.990652	0.999609	0.0958751	1
6989	GCM2	0	0	1	0	0	0	196.633	196.633	0	0.722311	0.00591184	0.0194481	1	0.933576	0.990652	0.999609	0.0960736	1
19078	WDR47	0	0	0	0	1	0	0	0	46.1509	0.680433	0.889938	0.910905	0.0213538	0.933576	0.990652	0.999609	0.0960861	1
10022	MAGEB6	0	0	1	0	0	0	174.068	174.068	0	0.642078	0.00675736	0.0196987	1	0.933576	0.990652	0.999609	0.0970595	1
7190	GMCL1	0	0	0	1	0	0	207.322	207.322	0	0.790716	0.0055787	0.019736	1	0.933576	0.990652	0.999609	0.097206	1
8602	IQGAP3	0	3	0	0	0	22.6409	0	0	0	0.00550881	0.857276	0.0197666	1	0.933576	0.990652	0.999609	0.0973259	1
5696	EML4	0	0	0	0	1	0	0	0	46.3539	0.731713	0.886637	0.934141	0.0212616	0.933576	0.990652	0.999609	0.0976975	1
5301	DPY19L1	0	0	0	0	1	0	0	0	46.6728	0.743696	0.900935	0.941164	0.0211184	0.933576	0.990652	0.999609	0.0977545	1
4156	COPG2	0	0	1	0	0	0	211.664	211.664	0	0.827646	0.00545348	0.0198774	1	0.933576	0.990652	0.999609	0.0977603	1
19459	ZFP91	0	0	1	0	0	0	198.674	198.674	0	0.754272	0.0058453	0.0199158	1	0.933576	0.990652	0.999609	0.0979109	1
19460	ZFP91-CNTF	0	0	1	0	0	0	198.095	198.095	0	0.759177	0.00586405	0.0200694	1	0.933576	0.990652	0.999609	0.098512	1
7745	HDAC11	0	0	0	1	0	0	196.79	196.79	0	0.758501	0.00590668	0.0201878	1	0.933576	0.990652	0.999609	0.0989742	1
3189	CCDC66	0	0	0	0	1	0	0	0	44.7365	0.700513	0.866793	0.916998	0.0220188	0.933576	0.990652	0.999609	0.0989873	1
13981	PVRIG	0	2	0	0	0	39.0826	0	0	0	0.0053113	0.932589	0.020284	1	0.933576	0.990652	0.999609	0.0993495	1
19348	ZBTB5	0	0	0	0	1	0	0	0	45.0214	0.708544	0.936397	0.929831	0.0218815	0.933576	0.990652	0.999609	0.0995915	1
3112	CCDC142	0	0	1	0	0	0	186.727	186.727	0	0.717168	0.00625653	0.0203469	1	0.933576	0.990652	0.999609	0.0995944	1
19737	ZNF479	0	0	0	0	1	0	0	0	44.2788	0.684361	0.904597	0.914825	0.0222429	0.933576	0.990652	0.999609	0.0996004	1
7044	GFPT2	0	0	0	0	1	0	0	0	44.922	0.7155	0.908183	0.930085	0.0219292	0.933576	0.990652	0.999609	0.0997859	1
11547	NPC1L1	1	2	0	0	1	3.34403	0	0	23.0934	0.253112	0.77297	0.486671	0.0420624	0.933576	0.990652	0.999609	0.100076	1
7746	HDAC2	0	0	0	0	1	0	0	0	45.8415	0.774023	0.919462	0.955003	0.0214958	0.933576	0.990652	0.999609	0.100301	1
17542	TIMM44	0	2	0	0	0	38.701	0	0	0	0.00541716	0.921067	0.0205509	1	0.933576	0.990652	0.999609	0.100388	1
13564	PRDM4	0	2	0	0	0	38.6847	0	0	0	0.00542175	0.93271	0.0206656	1	0.933576	0.990652	0.999609	0.100834	1
10354	METAP1	0	0	0	1	0	0	197.07	197.07	0	0.790005	0.00589748	0.0207386	1	0.933576	0.990652	0.999609	0.101117	1
3944	CLN3	0	0	1	0	0	0	189.451	189.451	0	0.749814	0.00615797	0.0207812	1	0.933576	0.990652	0.999609	0.101282	1
15378	SCN8A	0	2	1	0	0	11.377	71.0837	71.0837	0	0.0557864	0.0181166	0.0209603	1	0.933576	0.990652	0.999609	0.101974	1
13420	PPM1D	0	0	1	0	0	0	188.89	188.89	0	0.75565	0.00617802	0.0209637	1	0.933576	0.990652	0.999609	0.101987	1
11854	OGDHL	1	1	0	0	1	2.12232	0	0	38.4839	0.566694	0.81955	0.821589	0.025534	0.933576	0.990652	0.999609	0.102045	1
4527	CTDSPL2	0	0	1	0	0	0	193.645	193.645	0	0.784902	0.00601191	0.0210108	1	0.933576	0.990652	0.999609	0.10217	1
16097	SLC44A3	0	2	0	0	0	38.0722	0	0	0	0.00559851	0.907388	0.0210314	1	0.933576	0.990652	0.999609	0.102249	1
14229	RASIP1	1	0	0	0	1	0	0	0	29.8382	0.354902	0.842776	0.641945	0.0327673	0.933576	0.990652	0.999609	0.102262	1
13140	PLEKHM1	0	0	1	0	0	0	165.469	165.469	0	0.652355	0.00714376	0.0210374	1	0.933576	0.990652	0.999609	0.102272	1
14360	RDH5	0	0	0	0	1	0	0	0	45.008	0.791372	0.930236	0.962101	0.0218879	0.933576	0.990652	0.999609	0.102354	1
4032	CNOT4	0	0	0	0	1	0	0	0	43.4571	0.722496	0.90648	0.932981	0.022657	0.933576	0.990652	0.999609	0.102663	1
19926	ZNF714	0	2	0	0	0	38.0368	0	0	0	0.00560898	0.918989	0.0211871	1	0.933576	0.990652	0.999609	0.10285	1
1413	ARHGAP22	1	0	0	0	1	0	0	0	35.565	0.477214	0.877746	0.768881	0.0275902	0.933576	0.990652	0.999609	0.102952	1
1701	ATP1A3	0	3	0	0	0	22.3182	0	0	0	0.0057242	0.90289	0.0212709	1	0.933576	0.990652	0.999609	0.103173	1
12408	PABPC4L	0	0	1	0	0	0	181.509	181.509	0	0.733199	0.00645409	0.0213054	1	0.933576	0.990652	0.999609	0.103306	1
17802	TMEM246	0	2	0	0	0	37.9653	0	0	0	0.00563022	0.94122	0.0214464	1	0.933576	0.990652	0.999609	0.103848	1
7493	GRHL2	0	0	0	0	1	0	0	0	42.1535	0.698297	0.884479	0.91886	0.0233466	0.933576	0.990652	0.999609	0.10387	1
2088	BRAT1	0	1	0	1	0	8.62863	132.355	132.355	0	0.177489	0.00913057	0.0214717	1	0.933576	0.990652	0.999609	0.103945	1
13523	PRAME	0	2	0	0	0	37.7363	0	0	0	0.00569904	0.921477	0.021518	1	0.933576	0.990652	0.999609	0.104123	1
5408	DVL2	0	0	0	0	1	0	0	0	42.3562	0.709688	0.924837	0.929294	0.0232366	0.933576	0.990652	0.999609	0.104413	1
12444	PAK2	0	0	1	0	0	0	183.763	183.763	0	0.760651	0.00636729	0.0216462	1	0.933576	0.990652	0.999609	0.104615	1
18371	TSPYL2	1	0	0	0	1	0	0	0	38.2887	0.568939	0.897571	0.843862	0.0256619	0.933576	0.990652	0.999609	0.104649	1
10557	MMP9	0	0	1	0	0	0	149.392	149.392	0	0.613042	0.00799247	0.0218424	1	0.933576	0.990652	0.999609	0.105366	1
2751	C7orf57	0	0	0	1	0	0	181.2	181.2	0	0.758464	0.00646615	0.0219024	1	0.933576	0.990652	0.999609	0.105595	1
12936	PIBF1	0	0	0	0	1	0	0	0	41.2036	0.704937	0.865728	0.91886	0.023876	0.933576	0.990652	0.999609	0.105734	1
13189	PM20D1	0	0	1	0	0	0	176.332	176.332	0	0.736431	0.00666225	0.0219996	1	0.933576	0.990652	0.999609	0.105966	1
1579	ASB15	0	0	0	1	0	0	179.167	179.167	0	0.75312	0.00654668	0.022032	1	0.933576	0.990652	0.999609	0.10609	1
14435	RFX2	0	0	0	0	1	0	0	0	39.3353	0.627574	0.892287	0.882099	0.0249908	0.933576	0.990652	0.999609	0.106137	1
478	ACOX1	0	2	0	0	0	37.0873	0	0	0	0.00590096	0.919456	0.0221846	1	0.933576	0.990652	0.999609	0.106671	1
13948	PTPRN	0	0	0	1	0	0	154.72	154.72	0	0.646066	0.00769059	0.022266	1	0.933576	0.990652	0.999609	0.106981	1
709	AGBL1	0	1	0	0	1	5.57051	0	0	22.775	0.273782	0.829741	0.525432	0.0426333	0.933576	0.990652	0.999609	0.107494	1
19978	ZNF791	0	2	0	0	0	36.6961	0	0	0	0.00602779	0.901157	0.0224058	1	0.933576	0.990652	0.999609	0.107513	1
11812	NYAP2	0	0	1	0	0	0	153.194	153.194	0	0.64407	0.00777481	0.0224159	1	0.933576	0.990652	0.999609	0.107551	1
5774	EPHA4	0	0	0	0	1	0	0	0	40.0595	0.689699	0.885886	0.914926	0.0245465	0.933576	0.990652	0.999609	0.107712	1
8676	ITGAL	0	0	0	0	1	0	0	0	37.7895	0.606054	0.866576	0.865289	0.0259949	0.933576	0.990652	0.999609	0.107844	1
17272	TCEANC	0	0	0	0	1	0	0	0	42.66	0.83936	0.950786	0.977853	0.0230737	0.933576	0.990652	0.999609	0.108108	1
2003	BIN1	0	0	0	1	0	0	165.815	165.815	0	0.709536	0.00712742	0.022674	1	0.933576	0.990652	0.999609	0.10853	1
19196	XAB2	0	0	0	0	1	0	0	0	38.2375	0.629019	0.903912	0.884371	0.0256957	0.933576	0.990652	0.999609	0.108721	1
10447	MIB2	0	0	0	0	1	0	0	0	37.4315	0.600846	0.898821	0.866298	0.0262391	0.933576	0.990652	0.999609	0.108745	1
9808	LRRC37B	0	0	0	0	1	0	0	0	40.417	0.725793	0.911766	0.93507	0.024333	0.933576	0.990652	0.999609	0.108829	1
15910	SLC22A9	0	0	0	1	0	0	161.206	161.206	0	0.698554	0.00735145	0.0230015	1	0.933576	0.990652	0.999609	0.109768	1
6594	FLJ27365	0	0	0	0	1	0	0	0	41.242	0.804757	0.944131	0.967631	0.0238541	0.933576	0.990652	0.999609	0.110071	1
19505	ZMAT5	0	0	1	0	0	0	181.959	181.959	0	0.828468	0.00643656	0.0230937	1	0.933576	0.990652	0.999609	0.110115	1
16215	SLITRK1	0	0	0	0	1	0	0	0	39.7001	0.720012	0.918323	0.933287	0.024765	0.933576	0.990652	0.999609	0.110187	1
7697	HAS1	0	0	0	0	1	0	0	0	38.1373	0.64824	0.940501	0.899004	0.025762	0.933576	0.990652	0.999609	0.110366	1
9971	LZTR1	1	0	0	0	1	0	0	0	32.5571	0.482877	0.852999	0.770243	0.030087	0.933576	0.990652	0.999609	0.110419	1
8026	HNRNPK	0	0	0	0	1	0	0	0	40.7623	0.802981	0.931684	0.965954	0.0241303	0.933576	0.990652	0.999609	0.110925	1
18456	TTYH1	0	2	0	0	0	36.0956	0	0	0	0.00623039	0.921405	0.0233184	1	0.933576	0.990652	0.999609	0.110961	1
16988	SUV420H2	0	0	0	0	1	0	0	0	38.4979	0.682532	0.904381	0.913878	0.0255249	0.933576	0.990652	0.999609	0.110992	1
14024	QRICH2	0	1	0	0	1	5.10186	0	0	23.5406	0.297607	0.86759	0.566214	0.0412859	0.933576	0.990652	0.999609	0.11118	1
11321	NF2	0	0	1	0	0	0	166.339	166.339	0	0.746014	0.00710275	0.0235388	1	0.933576	0.990652	0.999609	0.111788	1
10257	MCPH1	0	0	1	0	0	0	156.424	156.424	0	0.697134	0.00759862	0.0236526	1	0.933576	0.990652	0.999609	0.112215	1
9704	LONP2	0	0	0	0	1	0	0	0	37.8178	0.678894	0.89648	0.911022	0.0259758	0.933576	0.990652	0.999609	0.112259	1
19350	ZBTB7A	1	1	0	0	1	3.49494	0	0	26.7824	0.357934	0.918156	0.65068	0.036413	0.933576	0.990652	0.999609	0.112367	1
1476	ARIH2	0	0	1	0	0	0	168.829	168.829	0	0.769183	0.00698785	0.023725	1	0.933576	0.990652	0.999609	0.112485	1
10322	MEF2C	0	0	1	0	0	0	162.202	162.202	0	0.733346	0.00730188	0.0238106	1	0.933576	0.990652	0.999609	0.112806	1
15670	SH2D3A	0	1	1	0	0	8.01668	124.4	124.4	0	0.191254	0.009775	0.0238556	1	0.933576	0.990652	0.999609	0.112974	1
5637	ELAVL4	0	2	0	0	0	35.6543	0	0	0	0.00638574	0.923543	0.0238636	1	0.933576	0.990652	0.999609	0.113004	1
3148	CCDC180	0	4	0	0	0	15.921	0	0	0	0.00748391	0.800992	0.0239075	1	0.933576	0.990652	0.999609	0.113168	1
7335	GPC4	0	0	0	0	1	0	0	0	38.6868	0.737125	0.924038	0.941263	0.0254024	0.933576	0.990652	0.999609	0.113178	1
3634	CEP70	0	1	1	0	0	15.5071	77.1099	77.1099	0	0.0960098	0.0165604	0.0239298	1	0.933576	0.990652	0.999609	0.113251	1
17283	TCF12	0	0	0	0	1	0	0	0	38.5062	0.735471	0.909641	0.938928	0.0255195	0.933576	0.990652	0.999609	0.113367	1
15268	SAMD4A	0	0	0	1	0	0	152.402	152.402	0	0.687569	0.00781921	0.0239716	1	0.933576	0.990652	0.999609	0.113407	1
1790	ATXN7	0	0	0	0	1	0	0	0	37.679	0.69155	0.917447	0.919879	0.0260698	0.933576	0.990652	0.999609	0.113442	1
7557	GSN	0	0	1	0	0	0	142.579	142.579	0	0.643658	0.00841323	0.0240454	1	0.933576	0.990652	0.999609	0.113682	1
17242	TBRG4	0	0	0	1	0	0	157.411	157.411	0	0.721954	0.00754631	0.0242167	1	0.933576	0.990652	0.999609	0.11432	1
6420	FBXW11	0	2	0	0	0	35.1138	0	0	0	0.0065839	0.899225	0.0242338	1	0.933576	0.990652	0.999609	0.114384	1
1911	BBX	0	0	0	0	1	0	0	0	36.934	0.69485	0.884157	0.917164	0.0265861	0.933576	0.990652	0.999609	0.114941	1
7492	GRHL1	0	0	1	0	0	0	159.77	159.77	0	0.746145	0.00742403	0.0244964	1	0.933576	0.990652	0.999609	0.115359	1
571	ADAM32	0	0	0	0	1	0	0	0	35.7781	0.661724	0.864862	0.897286	0.027429	0.933576	0.990652	0.999609	0.115786	1
14729	RP11-1055B8.7	0	2	0	0	1	7.25404	0	0	10.9112	0.118344	0.881227	0.286395	0.0862406	0.933576	0.990652	0.999609	0.116109	1
9822	LRRC48	0	0	0	1	0	0	150.881	150.881	0	0.704385	0.00790587	0.024731	1	0.933576	0.990652	0.999609	0.116228	1
7777	HECTD2	0	0	0	0	1	0	0	0	36.7494	0.713315	0.891935	0.926922	0.0267172	0.933576	0.990652	0.999609	0.116353	1
19805	ZNF568	0	0	0	0	1	0	0	0	34.8503	0.639568	0.854321	0.883282	0.0281452	0.933576	0.990652	0.999609	0.116706	1
7380	GPR141	0	2	0	0	0	35.0087	0	0	0	0.00662347	0.953035	0.0249141	1	0.933576	0.990652	0.999609	0.116905	1
15885	SLC1A7	0	0	0	0	1	0	0	0	35.6967	0.674298	0.935825	0.912863	0.0274903	0.933576	0.990652	0.999609	0.117572	1
19561	ZNF182	0	0	0	0	1	0	0	0	34.272	0.631938	0.864016	0.880552	0.0286109	0.933576	0.990652	0.999609	0.117935	1
7804	HERPUD2	1	2	0	0	0	23.9877	0	0	0	0.00684304	0.88514	0.0252617	1	0.933576	0.990652	0.999609	0.118186	1
19698	ZNF417	0	0	1	0	0	0	149.18	149.18	0	0.717661	0.00800497	0.0254076	1	0.933576	0.990652	0.999609	0.118722	1
12310	OSBPL1A	0	0	0	0	1	0	0	0	35.5445	0.714422	0.880247	0.925631	0.0276058	0.933576	0.990652	0.999609	0.119255	1
13785	PSENEN	0	1	0	0	0	173.4	0	0	0	0.00678596	0.963969	0.0255574	1	0.933576	0.990652	0.999609	0.119272	1
17488	THNSL1	0	0	0	0	1	0	0	0	35.9951	0.732818	0.911686	0.938066	0.0272667	0.933576	0.990652	0.999609	0.119347	1
7325	GPATCH2L	0	0	1	0	0	0	154.849	154.849	0	0.769617	0.00768359	0.0258461	1	0.933576	0.990652	0.999609	0.120329	1
4218	CPA3	0	0	1	0	0	0	155.909	155.909	0	0.777928	0.00762624	0.0258655	1	0.933576	0.990652	0.999609	0.1204	1
7829	HHAT	0	0	1	0	0	0	146.164	146.164	0	0.723171	0.0081867	0.0260882	1	0.933576	0.990652	0.999609	0.121213	1
11540	NPAS3	0	0	0	1	0	0	112.49	112.49	0	0.560473	0.0109203	0.0261483	1	0.933576	0.990652	0.999609	0.121432	1
10505	MLF1	0	0	1	0	0	0	160.933	160.933	0	0.835542	0.00736517	0.0261879	1	0.933576	0.990652	0.999609	0.121576	1
6557	FKBP10	0	2	0	0	0	33.8412	0	0	0	0.00708765	0.933734	0.0263171	1	0.933576	0.990652	0.999609	0.122046	1
18713	UNC13C	0	2	0	0	1	6.71679	0	0	10.4425	0.133483	0.784187	0.292983	0.0898716	0.933576	0.990652	0.999609	0.122097	1
19046	WDFY3	0	2	0	0	1	8.25638	0	0	8.06133	0.0961007	0.811379	0.230798	0.114314	0.933576	0.990652	0.999609	0.122288	1
16572	SPECC1L-ADORA2A	0	0	0	0	1	0	0	0	34.0192	0.702539	0.90543	0.923772	0.0288193	0.933576	0.990652	0.999609	0.123155	1
19810	ZNF572	0	0	0	0	1	0	0	0	32.1267	0.61753	0.893441	0.876162	0.0304816	0.933576	0.990652	0.999609	0.123461	1
14671	RNF31	0	0	0	0	1	0	0	0	32.765	0.657264	0.889956	0.898736	0.0298999	0.933576	0.990652	0.999609	0.12406	1
7781	HECW2	0	3	0	0	0	19.9361	0	0	0	0.00771609	0.860011	0.0268762	1	0.933576	0.990652	0.999609	0.124074	1
8856	KCNJ6	0	2	0	0	0	33.3423	0	0	0	0.00730063	0.93445	0.0270333	1	0.933576	0.990652	0.999609	0.124642	1
11213	NDST4	0	0	0	0	1	0	0	0	32.257	0.655144	0.852165	0.891509	0.0303611	0.933576	0.990652	0.999609	0.124764	1
19226	XPNPEP1	0	0	0	1	0	0	139.092	139.092	0	0.727918	0.00864537	0.0275397	1	0.933576	0.990652	0.999609	0.126466	1
13274	POLK	0	0	0	0	1	0	0	0	33.0576	0.720345	0.890011	0.929769	0.0296407	0.933576	0.990652	0.999609	0.126535	1
1463	ARHGEF7	0	0	0	1	0	0	123.408	123.408	0	0.646174	0.00986154	0.0278259	1	0.933576	0.990652	0.999609	0.127492	1
9095	KIRREL	1	0	0	0	1	0	0	0	28.0787	0.520973	0.859357	0.802596	0.0347718	0.933576	0.990652	0.999609	0.127785	1
1135	ANKRD30B	0	1	0	0	1	6.4496	0	0	16.2731	0.237534	0.842409	0.478626	0.0589791	0.933576	0.990652	0.999609	0.128933	1
5563	EHD2	0	0	0	0	1	0	0	0	32.1376	0.701661	0.944013	0.927189	0.0304715	0.933576	0.990652	0.999609	0.129018	1
19371	ZC3H4	1	1	0	0	1	3.06413	0	0	23.5346	0.40609	0.827856	0.686174	0.0412961	0.933576	0.990652	0.999609	0.129316	1
7359	GPR110	0	0	1	0	0	0	124.3	124.3	0	0.664932	0.00978366	0.028406	1	0.933576	0.990652	0.999609	0.129564	1
5675	EMC1	0	0	1	0	0	0	131.62	131.62	0	0.708971	0.00918668	0.0284483	1	0.933576	0.990652	0.999609	0.129715	1
17292	TCF4	0	0	0	1	0	0	132.127	132.127	0	0.714063	0.00914791	0.0285129	1	0.933576	0.990652	0.999609	0.129944	1
12481	PAPSS1	0	0	0	1	0	0	131.245	131.245	0	0.709953	0.00921556	0.0285618	1	0.933576	0.990652	0.999609	0.130119	1
16570	SPECC1	0	0	0	0	1	0	0	0	30.63	0.650082	0.890797	0.894891	0.0319387	0.933576	0.990652	0.999609	0.130189	1
7986	HMGCR	0	0	0	0	1	0	0	0	31.8877	0.722164	0.905275	0.932682	0.0307053	0.933576	0.990652	0.999609	0.13039	1
19977	ZNF790	0	0	0	0	1	0	0	0	28.6941	0.586221	0.829166	0.846137	0.0340434	0.933576	0.990652	0.999609	0.130984	1
4881	DDX26B	0	0	0	0	1	0	0	0	31.6484	0.72447	0.88804	0.93127	0.0309326	0.933576	0.990652	0.999609	0.130988	1
8687	ITGB5	0	0	0	0	1	0	0	0	31.3993	0.702189	0.917326	0.925	0.0311728	0.933576	0.990652	0.999609	0.131088	1
19119	WDTC1	0	0	1	0	0	0	120.069	120.069	0	0.657722	0.0101638	0.029085	1	0.933576	0.990652	0.999609	0.131974	1
16110	SLC4A1	0	1	1	0	0	6.93698	110.42	110.42	0	0.221067	0.0111461	0.029101	1	0.933576	0.990652	0.999609	0.132031	1
14531	RIF1	0	1	0	0	1	7.3094	0	0	14.5554	0.209857	0.870918	0.44354	0.0656254	0.933576	0.990652	0.999609	0.132054	1
14614	RNF123	0	3	0	0	0	19.3384	0	0	0	0.00835524	0.882973	0.0294655	1	0.933576	0.990652	0.999609	0.133318	1
5476	ECM2	0	0	0	0	1	0	0	0	31.1011	0.739522	0.9205	0.941877	0.0314653	0.933576	0.990652	0.999609	0.13392	1
4740	DAB2IP	1	0	0	0	1	0	0	0	21.9912	0.383968	0.840977	0.673601	0.044107	0.933576	0.990652	0.999609	0.13418	1
13563	PRDM2	0	0	1	0	0	0	115.297	115.297	0	0.64711	0.010628	0.0297911	1	0.933576	0.990652	0.999609	0.134464	1
4621	CXorf23	0	0	1	0	0	0	129.748	129.748	0	0.741326	0.00933262	0.0299183	1	0.933576	0.990652	0.999609	0.13491	1
10164	MARK3	0	0	1	0	0	0	127.615	127.615	0	0.728766	0.00950433	0.030002	1	0.933576	0.990652	0.999609	0.135204	1
18536	TYRP1	1	0	0	0	1	0	0	0	28.6041	0.625677	0.888297	0.87969	0.034148	0.933576	0.990652	0.999609	0.135336	1
5875	ESRP2	0	0	0	0	1	0	0	0	29.2384	0.654372	0.904728	0.899033	0.0334241	0.933576	0.990652	0.999609	0.13537	1
5629	EIF5B	0	0	0	0	1	0	0	0	30.0229	0.707429	0.881798	0.922709	0.0325701	0.933576	0.990652	0.999609	0.135382	1
3590	CELSR3	0	5	0	0	0	13.0939	0	0	0	0.00906893	0.846249	0.0300872	1	0.933576	0.990652	0.999609	0.135502	1
5957	EZH2	0	0	1	0	0	0	127.931	127.931	0	0.734066	0.00947858	0.030103	1	0.933576	0.990652	0.999609	0.135558	1
5709	ENAH	0	0	1	0	0	0	124.717	124.717	0	0.718084	0.00974771	0.0303191	1	0.933576	0.990652	0.999609	0.136314	1
15495	SEMA6A	0	0	1	0	0	0	105.791	105.791	0	0.60684	0.0116845	0.0303459	1	0.933576	0.990652	0.999609	0.136408	1
15979	SLC27A1	1	0	0	1	0	0	79.9272	79.9272	0	0.510364	0.0120387	0.0303829	1	0.933576	0.990652	0.999609	0.136537	1
4602	CXCL11	0	1	0	0	0	145.208	0	0	0	0.00824594	0.957039	0.0304063	1	0.933576	0.990652	0.999609	0.136619	1
4048	CNTD2	0	2	0	0	0	31.2551	0	0	0	0.00830213	0.947046	0.030461	1	0.933576	0.990652	0.999609	0.13681	1
16446	SOS2	0	0	0	0	1	0	0	0	28.833	0.663186	0.877255	0.900074	0.0338831	0.933576	0.990652	0.999609	0.136937	1
11153	NCAM2	0	1	0	1	0	10.4487	80.749	80.749	0	0.145722	0.0157387	0.0305711	1	0.933576	0.990652	0.999609	0.137194	1
14701	ROCK2	1	0	0	0	1	0	0	0	24.8603	0.515256	0.783434	0.78263	0.039153	0.933576	0.990652	0.999609	0.137442	1
5153	DNAAF3	0	0	0	1	0	0	111.826	111.826	0	0.651723	0.0109918	0.0309132	1	0.933576	0.990652	0.999609	0.138385	1
12491	PARD3B	0	0	0	0	1	0	0	0	27.7022	0.628826	0.873075	0.880154	0.035233	0.933576	0.990652	0.999609	0.138723	1
13003	PIP5K1B	0	2	0	0	0	30.4721	0	0	0	0.00873036	0.892449	0.0310967	1	0.933576	0.990652	0.999609	0.139023	1
1115	ANKRD13B	1	0	1	0	0	0	80.1342	80.1342	0	0.527411	0.0120043	0.0311273	1	0.933576	0.990652	0.999609	0.139129	1
747	AHCYL1	0	0	1	0	0	0	124.324	124.324	0	0.740176	0.00978164	0.0311629	1	0.933576	0.990652	0.999609	0.139252	1
14266	RBL2	0	0	1	0	0	0	113.336	113.336	0	0.667989	0.0108306	0.0312383	1	0.933576	0.990652	0.999609	0.139514	1
3458	CDH12	0	0	0	1	0	0	109.062	109.062	0	0.643163	0.011299	0.031272	1	0.933576	0.990652	0.999609	0.139631	1
12132	OR51H1P	0	2	0	0	0	30.61	0	0	0	0.00865259	0.938593	0.0315244	1	0.933576	0.990652	0.999609	0.140504	1
17442	TGFBI	0	0	0	0	1	0	0	0	28.9262	0.72223	0.918166	0.93425	0.0337766	0.933576	0.990652	0.999609	0.140612	1
19523	ZNF100	0	2	0	0	0	30.2282	0	0	0	0.00887039	0.908277	0.0318209	1	0.933576	0.990652	0.999609	0.141528	1
5459	EBLN1	0	2	0	0	0	30.4359	0	0	0	0.00875095	0.941395	0.0318742	1	0.933576	0.990652	0.999609	0.141712	1
5054	DHX8	0	0	0	0	1	0	0	0	27.5075	0.666217	0.882078	0.902413	0.0354764	0.933576	0.990652	0.999609	0.142194	1
4890	DDX41	0	2	0	0	0	30.2427	0	0	0	0.00886195	0.923198	0.0320164	1	0.933576	0.990652	0.999609	0.142201	1
2196	C10orf2	0	0	1	0	0	0	117.009	117.009	0	0.712514	0.0104569	0.03207	1	0.933576	0.990652	0.999609	0.142385	1
2755	C7orf63	0	0	1	0	0	0	117.821	117.821	0	0.718347	0.0103775	0.0320705	1	0.933576	0.990652	0.999609	0.142387	1
9086	KIFC3	0	0	0	0	1	0	0	0	26.4622	0.613198	0.884353	0.87231	0.0368425	0.933576	0.990652	0.999609	0.14262	1
11481	NNT	0	0	0	0	1	0	0	0	27.5054	0.672542	0.890328	0.906916	0.035479	0.933576	0.990652	0.999609	0.142751	1
3477	CDH9	0	1	1	0	0	7.60046	94.1599	94.1599	0	0.201809	0.0132851	0.0322543	1	0.933576	0.990652	0.999609	0.143019	1
5107	DLG3	0	0	0	0	1	0	0	0	27.8489	0.701726	0.890322	0.921349	0.0350518	0.933576	0.990652	0.999609	0.143159	1
19063	WDR3	0	0	1	0	0	0	119.246	119.246	0	0.735275	0.010241	0.0322967	1	0.933576	0.990652	0.999609	0.143165	1
19634	ZNF292	0	1	0	0	1	6.45472	0	0	14.2853	0.237349	0.86782	0.484023	0.0668092	0.933576	0.990652	0.999609	0.143304	1
16571	SPECC1L	0	0	0	0	1	0	0	0	26.9863	0.659227	0.875569	0.897693	0.0361446	0.933576	0.990652	0.999609	0.143679	1
19297	YY1AP1	0	2	0	0	0	29.9833	0	0	0	0.00901433	0.919497	0.0324556	1	0.933576	0.990652	0.999609	0.14371	1
10612	MPDZ	0	3	0	0	0	18.133	0	0	0	0.00987245	0.831706	0.0325431	1	0.933576	0.990652	0.999609	0.14401	1
6157	FAM200B	0	0	0	0	1	0	0	0	29.139	0.821337	0.955441	0.973357	0.0335355	0.933576	0.990652	0.999609	0.144348	1
4742	DACH2	0	0	0	0	1	0	0	0	27.1218	0.675096	0.910189	0.910765	0.0359685	0.933576	0.990652	0.999609	0.144748	1
15319	SCAF4	0	0	1	0	0	0	111.881	111.881	0	0.696422	0.0109858	0.0328596	1	0.933576	0.990652	0.999609	0.145092	1
16069	SLC38A7	0	2	0	0	0	29.768	0	0	0	0.0091437	0.9232	0.0329246	1	0.933576	0.990652	0.999609	0.145314	1
19870	ZNF649	0	1	1	0	0	8.49395	84.5937	84.5937	0	0.180357	0.0149514	0.033457	1	0.933576	0.990652	0.999609	0.147127	1
5883	ETAA1	0	0	0	0	1	0	0	0	27.7449	0.786522	0.929048	0.960368	0.0351801	0.933576	0.990652	0.999609	0.148243	1
11156	NCAPD3	0	0	0	0	1	0	0	0	25.9196	0.666073	0.879346	0.901926	0.0375939	0.933576	0.990652	0.999609	0.148652	1
2725	C6orf222	0	0	1	0	0	0	105.387	105.387	0	0.676279	0.0117339	0.0339351	1	0.933576	0.990652	0.999609	0.148748	1
19400	ZDBF2	0	1	0	0	1	3.98617	0	0	18.6185	0.373262	0.862786	0.655022	0.0518134	0.933576	0.990652	0.999609	0.148761	1
8615	IRF2BP1	0	2	0	0	0	29.327	0	0	0	0.00941742	0.9435	0.0340567	1	0.933576	0.990652	0.999609	0.149159	1
10347	MERTK	0	0	0	1	0	0	102.168	102.168	0	0.665579	0.0121419	0.0344653	1	0.933576	0.990652	0.999609	0.150538	1
5230	DNM1L	0	0	1	0	0	0	112.026	112.026	0	0.742966	0.0109702	0.0346168	1	0.933576	0.990652	0.999609	0.151048	1
4850	DDB1	0	0	0	0	1	0	0	0	25.3857	0.666006	0.901737	0.904983	0.0383639	0.933576	0.990652	0.999609	0.15139	1
15372	SCN3A	1	1	0	0	1	2.23819	0	0	21.9087	0.541057	0.765799	0.784502	0.044268	0.933576	0.990652	0.999609	0.151422	1
13934	PTPN7	0	2	0	0	0	28.5123	0	0	0	0.00995566	0.895756	0.0350372	1	0.933576	0.990652	0.999609	0.152459	1
11557	NPHP3	0	0	0	0	1	0	0	0	25.3143	0.685173	0.886796	0.912828	0.0384693	0.933576	0.990652	0.999609	0.152722	1
14704	ROMO1	0	1	0	0	0	125.55	0	0	0	0.00967656	0.974048	0.0351543	1	0.933576	0.990652	0.999609	0.152851	1
4094	COL18A1	0	0	0	0	1	0	0	0	21.1779	0.481099	0.851451	0.770613	0.0457478	0.933576	0.990652	0.999609	0.153184	1
16847	STIP1	0	0	1	0	0	0	111.619	111.619	0	0.760974	0.0110143	0.0353682	1	0.933576	0.990652	0.999609	0.153567	1
19924	ZNF711	0	0	0	0	1	0	0	0	25.7216	0.727372	0.905496	0.934973	0.0378758	0.933576	0.990652	0.999609	0.153716	1
1451	ARHGEF26	0	0	1	0	0	0	97.1584	97.1584	0	0.652716	0.0128338	0.0355335	1	0.933576	0.990652	0.999609	0.154119	1
3446	CDCA2	0	0	0	0	1	0	0	0	25.6853	0.73054	0.9126	0.937209	0.037928	0.933576	0.990652	0.999609	0.154162	1
17930	TMTC1	0	0	1	0	0	0	97.0133	97.0133	0	0.655927	0.012855	0.035755	1	0.933576	0.990652	0.999609	0.154857	1
5765	EPC2	0	0	0	1	0	0	105.031	105.031	0	0.716228	0.0117777	0.0358072	1	0.933576	0.990652	0.999609	0.155031	1
17190	TBC1D15	0	0	1	0	0	0	107.764	107.764	0	0.739698	0.011449	0.0358354	1	0.933576	0.990652	0.999609	0.155125	1
14697	ROBO2	0	1	0	0	1	4.60229	0	0	15.797	0.327609	0.821265	0.590662	0.0606824	0.933576	0.990652	0.999609	0.15515	1
14392	REPIN1	0	0	0	0	1	0	0	0	24.617	0.675117	0.928452	0.912654	0.0395295	0.933576	0.990652	0.999609	0.155928	1
18874	VAMP5	0	1	0	0	0	122.31	0	0	0	0.00995899	0.978737	0.0360822	1	0.933576	0.990652	0.999609	0.155946	1
10061	MAN2A1	0	0	1	0	0	0	101.697	101.697	0	0.697051	0.012204	0.0361095	1	0.933576	0.990652	0.999609	0.156037	1
10253	MCMDC2	0	2	0	0	0	27.9428	0	0	0	0.0103591	0.890736	0.0361931	1	0.933576	0.990652	0.999609	0.156314	1
6258	FAM65A	0	0	1	0	0	0	90.9426	90.9426	0	0.627808	0.0138043	0.0364642	1	0.933576	0.990652	0.999609	0.157213	1
10065	MAN2C1	0	0	1	0	0	0	88.2125	88.2125	0	0.613395	0.0142763	0.0366725	1	0.933576	0.990652	0.999609	0.157902	1
2318	C15orf39	0	0	0	0	1	0	0	0	23.8652	0.653864	0.920024	0.90041	0.04074	0.933576	0.990652	0.999609	0.157936	1
15773	SIPA1L2	1	1	0	0	1	2.39747	0	0	20.2762	0.509092	0.790753	0.768802	0.0477159	0.933576	0.990652	0.999609	0.15794	1
11499	NOL8	0	0	0	0	1	0	0	0	24.2231	0.689322	0.897849	0.916426	0.0401546	0.933576	0.990652	0.999609	0.158319	1
2258	C12orf39	0	1	0	0	0	118.56	0	0	0	0.0103063	0.944793	0.0370195	1	0.933576	0.990652	0.999609	0.159047	1
3963	CLSPN	0	0	0	1	0	0	100.735	100.735	0	0.717071	0.0123325	0.0373378	1	0.933576	0.990652	0.999609	0.160095	1
9021	KIAA1524	1	0	1	0	0	0	76.1526	76.1526	0	0.636006	0.0127005	0.0375714	1	0.933576	0.990652	0.999609	0.160863	1
2740	C7orf13	0	2	0	0	0	27.8013	0	0	0	0.0104631	0.968139	0.0376311	1	0.933576	0.990652	0.999609	0.161058	1
16460	SOX17	0	2	0	0	0	27.678	0	0	0	0.010555	0.953626	0.0378075	1	0.933576	0.990652	0.999609	0.161636	1
581	ADAMTS14	1	0	0	0	1	0	0	0	16.5847	0.375888	0.777657	0.654547	0.0579149	0.933576	0.990652	0.999609	0.161965	1
10264	MDC1	1	1	0	0	1	2.6247	0	0	18.8523	0.469055	0.819363	0.74382	0.0511934	0.933576	0.990652	0.999609	0.162524	1
8890	KCNS2	0	2	0	0	0	27.5542	0	0	0	0.0106484	0.955546	0.0381232	1	0.933576	0.990652	0.999609	0.162669	1
4908	DDX60L	1	0	0	0	1	0	0	0	16.371	0.382737	0.735416	0.652613	0.0586404	0.933576	0.990652	0.999609	0.163147	1
14405	REV1	0	0	1	0	0	0	94.9353	94.9353	0	0.691262	0.0131655	0.0383406	1	0.933576	0.990652	0.999609	0.163379	1
7692	HAPLN3	0	2	0	0	0	27.2809	0	0	0	0.010859	0.931318	0.0385029	1	0.933576	0.990652	0.999609	0.163908	1
8951	KHDRBS2	0	2	0	0	0	27.0709	0	0	0	0.011025	0.902553	0.0385168	1	0.933576	0.990652	0.999609	0.163953	1
11333	NFE2L3	0	2	0	0	0	27.2649	0	0	0	0.0108715	0.933087	0.0385678	1	0.933576	0.990652	0.999609	0.164119	1
7939	HIVEP2	0	0	1	0	0	0	72.5584	72.5584	0	0.543487	0.0177106	0.038749	1	0.933576	0.990652	0.999609	0.164708	1
5249	DOCK3	0	1	0	0	1	3.14852	0	0	17.8565	0.457903	0.798149	0.718638	0.0539427	0.933576	0.990652	0.999609	0.164761	1
12165	OR52R1	0	2	0	0	0	27.1104	0	0	0	0.0109935	0.928601	0.038886	1	0.933576	0.990652	0.999609	0.165154	1
454	ACE2	0	2	0	0	0	26.6754	0	0	0	0.0113479	0.87805	0.0389367	1	0.933576	0.990652	0.999609	0.165318	1
11586	NPR2	1	0	0	0	1	0	0	0	18.3144	0.457699	0.814385	0.741387	0.0526428	0.933576	0.990652	0.999609	0.165617	1
3849	CLASP1	0	0	0	0	1	0	0	0	21.3389	0.607016	0.845132	0.862322	0.0454133	0.933576	0.990652	0.999609	0.166045	1
5758	EPB41L3	0	0	0	1	0	0	80.3955	80.3955	0	0.603639	0.0158151	0.0394731	1	0.933576	0.990652	0.999609	0.167056	1
10962	MYH1	0	1	0	0	1	3.72346	0	0	16.1196	0.396488	0.810216	0.663497	0.0595175	0.933576	0.990652	0.999609	0.167109	1
19098	WDR72	0	0	0	0	1	0	0	0	21.3589	0.619895	0.849703	0.870992	0.0453722	0.933576	0.990652	0.999609	0.167203	1
7647	GYS2	0	0	0	1	0	0	91.439	91.439	0	0.688623	0.0137217	0.0396372	1	0.933576	0.990652	0.999609	0.167585	1
1186	ANO9	0	3	0	0	0	16.8699	0	0	0	0.0118769	0.868047	0.0398532	1	0.933576	0.990652	0.999609	0.168282	1
5048	DHX36	0	0	0	1	0	0	96.3156	96.3156	0	0.736768	0.0129577	0.039874	1	0.933576	0.990652	0.999609	0.168349	1
1467	ARID2	0	1	1	0	0	7.27434	77.5206	77.5206	0	0.210867	0.0164636	0.0398849	1	0.933576	0.990652	0.999609	0.168384	1
7771	HEATR5B	0	0	0	0	1	0	0	0	20.3349	0.575326	0.8306	0.839198	0.0475825	0.933576	0.990652	0.999609	0.168533	1
14034	R3HDM2	0	0	1	0	0	0	87.8462	87.8462	0	0.667699	0.0143419	0.0400706	1	0.933576	0.990652	0.999609	0.168982	1
3834	CITED4	0	1	0	0	0	109.72	0	0	0	0.0112244	0.991056	0.0401605	1	0.933576	0.991649	0.999609	0.169271	1
14402	RETN	0	1	0	0	0	109.548	0	0	0	0.0112438	0.97306	0.0401737	1	0.933576	0.990652	0.999609	0.169314	1
10626	MPP3	0	0	1	0	0	0	92.9075	92.9075	0	0.712166	0.0134827	0.0401792	1	0.933576	0.990652	0.999609	0.169331	1
7451	GPR98	0	4	1	0	0	9.70168	25.0306	25.0306	0	0.0309863	0.0571644	0.0403207	1	0.933576	0.990652	0.999609	0.169786	1
18313	TSC2	0	0	0	1	0	0	66.9329	66.9329	0	0.527435	0.0193607	0.0404376	1	0.933576	0.990652	0.999609	0.170161	1
6531	FHAD1	0	0	0	0	1	0	0	0	20.6055	0.60925	0.855661	0.865532	0.0469779	0.933576	0.990652	0.999609	0.170877	1
10930	MX2	0	0	1	0	0	0	79.6911	79.6911	0	0.616025	0.0159695	0.0406781	1	0.933576	0.990652	0.999609	0.170932	1
3039	CBLB	0	0	0	1	0	0	88.885	88.885	0	0.688443	0.0141572	0.0407394	1	0.933576	0.990652	0.999609	0.171128	1
2071	BPI	0	2	0	0	0	26.1792	0	0	0	0.0117729	0.905112	0.0408865	1	0.933576	0.990652	0.999609	0.171599	1
19013	VWA5B2	0	3	0	0	0	16.7065	0	0	0	0.0121743	0.87847	0.0411038	1	0.933576	0.990652	0.999609	0.172293	1
15491	SEMA4F	0	2	0	0	0	26.1107	0	0	0	0.0118335	0.910276	0.0411808	1	0.933576	0.990652	0.999609	0.172539	1
3056	CBX2	1	2	0	0	0	18.384	0	0	0	0.0117117	0.913122	0.0412066	1	0.933576	0.990652	0.999609	0.172621	1
712	AGBL4	0	2	0	0	0	25.8928	0	0	0	0.012029	0.886041	0.0412216	1	0.933576	0.990652	0.999609	0.172669	1
19096	WDR7	0	0	0	0	1	0	0	0	20.0035	0.595103	0.851413	0.855885	0.0483448	0.933576	0.990652	0.999609	0.173166	1
7260	GOLGA3	0	3	0	0	0	16.5293	0	0	0	0.0125077	0.859346	0.0414021	1	0.933576	0.990652	0.999609	0.173244	1
2221	C11orf30	0	0	1	0	0	0	80.1866	80.1866	0	0.632327	0.0158606	0.0415342	1	0.933576	0.990652	0.999609	0.173664	1
5925	EXOC3L1	0	2	0	0	0	25.9534	0	0	0	0.0119742	0.916469	0.0417375	1	0.933576	0.990652	0.999609	0.17431	1
4386	CSNK1G2	0	2	0	0	0	25.9815	0	0	0	0.0119489	0.92874	0.041876	1	0.933576	0.990652	0.999609	0.17475	1
9346	KRTAP3-2	0	1	0	0	0	104.173	0	0	0	0.0118847	0.97894	0.0422214	1	0.933576	0.990652	0.999609	0.175845	1
745	AHCTF1	1	0	0	0	1	0	0	0	15.5726	0.41105	0.760309	0.6865	0.06152	0.933576	0.990652	0.999609	0.175883	1
1119	ANKRD17	0	3	0	0	0	16.3495	0	0	0	0.0128586	0.85683	0.0423331	1	0.933576	0.990652	0.999609	0.176198	1
1787	ATXN2L	0	0	0	0	1	0	0	0	20.2909	0.654049	0.892038	0.897256	0.0476824	0.933576	0.990652	0.999609	0.17762	1
18781	USP15	0	0	0	1	0	0	86.6329	86.6329	0	0.711584	0.0145637	0.0429871	1	0.933576	0.990652	0.999609	0.178261	1
5058	DIAPH2	0	0	0	0	1	0	0	0	20.2767	0.670518	0.864513	0.901837	0.0477147	0.933576	0.990652	0.999609	0.178399	1
8999	KIAA1199	0	0	1	0	0	0	70.951	70.951	0	0.58465	0.018154	0.0430596	1	0.933576	0.990652	0.999609	0.178489	1
6345	FAT4	0	0	1	0	0	0	46.374	46.374	0	0.421458	0.0290283	0.0430675	1	0.933576	0.990652	0.999609	0.178514	1
8648	ISM1	0	2	0	0	0	25.4958	0	0	0	0.0123977	0.919265	0.0430986	1	0.933576	0.990652	0.999609	0.178612	1
19146	WIPF3	0	2	0	0	0	25.4307	0	0	0	0.0124598	0.913988	0.0431861	1	0.933576	0.990652	0.999609	0.178887	1
753	AHR	0	0	0	0	1	0	0	0	21.2262	0.757249	0.907786	0.947393	0.0456469	0.933576	0.990652	0.999609	0.179074	1
17128	TANC2	1	0	0	0	1	0	0	0	13.5742	0.349289	0.745513	0.619461	0.07014	0.933576	0.990652	0.999609	0.179712	1
6749	FSCN3	0	2	0	0	0	25.0981	0	0	0	0.012784	0.898551	0.0438324	1	0.933576	0.990652	0.999609	0.180913	1
9846	LRRC8D	0	2	0	0	0	25.2247	0	0	0	0.0126591	0.91682	0.0438551	1	0.933576	0.990652	0.999609	0.180984	1
7300	GON4L	0	0	0	0	1	0	0	0	18.7173	0.587172	0.862566	0.852505	0.0515494	0.933576	0.990652	0.999609	0.181269	1
10935	MXRA5	2	0	0	0	1	0	0	0	7.37723	0.157797	0.742748	0.355236	0.124	0.933576	0.990652	0.999609	0.181591	1
12302	ORMDL1	0	1	0	0	0	99.6546	0	0	0	0.0124799	0.974591	0.0440734	1	0.933576	0.990652	0.999609	0.181666	1
10039	MAGOH	0	1	0	0	0	98.9196	0	0	0	0.0125821	0.953768	0.044269	1	0.933576	0.990652	0.999609	0.182276	1
18712	UNC13B	0	3	0	0	0	15.7764	0	0	0	0.0140671	0.829334	0.0445454	1	0.933576	0.990652	0.999609	0.183137	1
5621	EIF4G1	0	0	1	0	0	0	71.9337	71.9337	0	0.610953	0.0178804	0.0445557	1	0.933576	0.990652	0.999609	0.183169	1
3626	CEP350	2	0	0	0	1	0	0	0	10.1456	0.253568	0.667219	0.484477	0.0923337	0.933576	0.990652	0.999609	0.183722	1
11210	NDST1	1	0	0	1	0	0	51.0372	51.0372	0	0.480072	0.0197904	0.0447591	1	0.933576	0.990652	0.999609	0.183802	1
675	ADSSL1	1	2	0	0	0	17.4303	0	0	0	0.0130289	0.878501	0.0447627	1	0.933576	0.990652	0.999609	0.183813	1
15504	SENP3	1	0	1	0	0	0	59.4055	59.4055	0	0.585555	0.0167223	0.0452187	1	0.933576	0.990652	0.999609	0.185227	1
3269	CCNB3	0	0	0	0	1	0	0	0	18.4402	0.611544	0.880013	0.870689	0.0522965	0.933576	0.990652	0.999609	0.186202	1
16620	SPOCD1	1	0	0	0	1	0	0	0	16.3626	0.490685	0.854448	0.77712	0.0586693	0.933576	0.990652	0.999609	0.186384	1
16608	SPINK9	0	1	0	0	0	96.0887	0	0	0	0.0129914	0.962141	0.0456012	1	0.933576	0.990652	0.999609	0.186409	1
5165	DNAH6	0	4	0	1	0	9.92213	20.1696	20.1696	0	0.0291952	0.0723135	0.0456319	1	0.933576	0.990652	0.999609	0.186504	1
6493	FGD6	0	0	0	0	1	0	0	0	19.1122	0.673171	0.887123	0.906788	0.0505212	0.933576	0.990652	0.999609	0.18706	1
1428	ARHGAP4	1	0	0	1	0	0	44.1557	44.1557	0	0.421737	0.0232438	0.0459193	1	0.933576	0.990652	0.999609	0.187391	1
10178	MAST4	0	0	1	0	0	0	57.2086	57.2086	0	0.516967	0.0230244	0.0459593	1	0.933576	0.990652	0.999609	0.187514	1
10246	MCM4	0	2	0	0	0	24.4582	0	0	0	0.0134435	0.903908	0.0459621	1	0.933576	0.990652	0.999609	0.187522	1
1478	ARL1	0	1	0	0	0	95.1799	0	0	0	0.0131282	0.954019	0.045967	1	0.933576	0.990652	0.999609	0.187538	1
13825	PSMD10	0	1	0	0	0	94.9586	0	0	0	0.013162	0.967853	0.0461648	1	0.933576	0.990652	0.999609	0.188146	1
18298	TRPM7	0	0	0	0	1	0	0	0	18.5892	0.650602	0.856722	0.889862	0.0518923	0.933576	0.990652	0.999609	0.188184	1
20063	ZSCAN31	0	0	1	0	0	0	77.042	77.042	0	0.681833	0.0165765	0.0464254	1	0.933576	0.990652	0.999609	0.188947	1
9004	KIAA1239	1	1	0	0	1	1.68329	0	0	18.1375	0.68742	0.779822	0.880689	0.0531375	0.933576	0.990652	0.999609	0.190088	1
4673	CYP1A1	0	2	0	0	0	24.2703	0	0	0	0.0136467	0.924388	0.0470237	1	0.933576	0.990652	0.999609	0.19078	1
9050	KIF16B	0	0	0	1	0	0	62.0491	62.0491	0	0.563194	0.0210498	0.0470275	1	0.933576	0.990652	0.999609	0.190792	1
20067	ZSCAN5B	0	2	0	0	0	24.1359	0	0	0	0.0137947	0.904802	0.0470448	1	0.933576	0.990652	0.999609	0.190844	1
19262	YEATS2	0	0	1	0	0	0	72.0043	72.0043	0	0.648501	0.0178611	0.0472937	1	0.933576	0.990652	0.999609	0.191605	1
17250	TBX21	0	2	0	0	0	24.1575	0	0	0	0.0137708	0.920534	0.0473247	1	0.933576	0.990652	0.999609	0.191699	1
6613	FMN2	1	0	1	0	0	0	37.396	37.396	0	0.36764	0.0279576	0.0473521	1	0.933576	0.990652	0.999609	0.191783	1
9766	LRP12	0	2	0	0	0	23.9894	0	0	0	0.0139589	0.900436	0.0474296	1	0.933576	0.990652	0.999609	0.192019	1
8198	HSPG2	1	4	0	0	1	3.77011	0	0	4.86532	0.124692	0.703271	0.26461	0.17994	0.933576	0.990652	0.999609	0.19258	1
16841	STEAP3	0	2	0	0	0	24.1956	0	0	0	0.0137286	0.945084	0.0476203	1	0.933576	0.990652	0.999609	0.1926	1
3883	CLDN3	1	2	0	0	0	16.9677	0	0	0	0.0137473	0.950219	0.0478772	1	0.933576	0.990652	0.999609	0.193381	1
9224	KRAS	0	1	0	0	0	91.0466	0	0	0	0.0137869	0.96003	0.0480459	1	0.933576	0.990652	0.999609	0.193894	1
9	AACS	0	2	0	0	0	23.8024	0	0	0	0.0141725	0.908967	0.0482838	1	0.933576	0.990652	0.999609	0.194615	1
13086	PLBD1	0	2	0	0	0	23.5191	0	0	0	0.0145055	0.878823	0.0484333	1	0.933576	0.990652	0.999609	0.195069	1
12886	PHF20L1	0	2	0	0	0	23.3746	0	0	0	0.0146797	0.882246	0.0490565	1	0.933576	0.990652	0.999609	0.196951	1
12718	PDGFRB	0	0	0	0	1	0	0	0	17.186	0.622886	0.889158	0.878879	0.0559665	0.933576	0.990652	0.999609	0.197347	1
4325	CROCC	0	0	0	0	1	0	0	0	14.7492	0.470726	0.841885	0.760362	0.0648017	0.933576	0.990652	0.999609	0.197603	1
7546	GSDMA	2	0	0	1	0	0	50.6239	50.6239	0	0.566975	0.0182516	0.0493515	1	0.933576	0.990652	0.999609	0.19784	1
4125	COL8A2	0	2	0	0	0	23.5739	0	0	0	0.0144401	0.93269	0.0495899	1	0.933576	0.990652	0.999609	0.198556	1
13227	PNN	1	2	0	0	0	16.4553	0	0	0	0.0146127	0.881298	0.0495934	1	0.933576	0.990652	0.999609	0.198567	1
4808	DCC	0	0	0	0	1	0	0	0	15.383	0.52424	0.800383	0.797005	0.0622456	0.933576	0.990652	0.999609	0.198617	1
18324	TSGA10	0	2	0	0	0	22.9677	0	0	0	0.0151873	0.856535	0.0496317	1	0.933576	0.990652	0.999609	0.198682	1
8688	ITGB6	0	2	0	0	0	23.3364	0	0	0	0.0147263	0.897372	0.0496426	1	0.933576	0.990652	0.999609	0.198715	1
12956	PIGP	0	1	0	0	0	87.8231	0	0	0	0.0143461	0.965799	0.0498016	1	0.933576	0.990652	0.999609	0.199192	1
10975	MYH9	1	0	0	0	1	0	0	0	11.1441	0.319017	0.768576	0.589224	0.0845442	0.933576	0.990652	0.999609	0.199233	1
2226	C11orf45	0	1	0	0	0	87.8175	0	0	0	0.0143471	0.972389	0.0498426	1	0.933576	0.990652	0.999609	0.199315	1
8464	IL2RB	0	2	0	0	0	23.1895	0	0	0	0.0149074	0.89894	0.0502248	1	0.933576	0.990652	0.999609	0.200459	1
9715	LPA	0	0	0	0	1	0	0	0	13.9823	0.46143	0.752951	0.736885	0.0681891	0.933576	0.990652	0.999609	0.200527	1
10070	MANF	0	1	0	0	0	86.7764	0	0	0	0.0145371	0.965243	0.0503822	1	0.933576	0.990652	0.999609	0.20093	1
6322	FANCI	0	2	0	0	0	22.981	0	0	0	0.0151702	0.879192	0.0504012	1	0.933576	0.990652	0.999609	0.200987	1
3115	CCDC146	0	2	0	0	0	22.8636	0	0	0	0.0153212	0.875934	0.0507333	1	0.933576	0.990652	0.999609	0.201978	1
4139	COMMD2	0	1	0	0	0	85.9036	0	0	0	0.0147001	0.963006	0.0508647	1	0.933576	0.990652	0.999609	0.20237	1
18154	TRAPPC6B	0	1	0	0	0	85.3467	0	0	0	0.014806	0.950366	0.0510827	1	0.933576	0.990652	0.999609	0.203018	1
13105	PLCZ1	1	0	0	1	0	0	51.8921	51.8921	0	0.578498	0.0194288	0.0511278	1	0.933576	0.990652	0.999609	0.203152	1
19180	WRN	0	0	0	1	0	0	66.8707	66.8707	0	0.653752	0.0193806	0.0512122	1	0.933576	0.990652	0.999609	0.203404	1
17274	TCEB1	0	1	0	0	0	85.3436	0	0	0	0.0148066	0.968947	0.0512279	1	0.933576	0.990652	0.999609	0.20345	1
19526	ZNF107	1	3	0	0	0	10.0345	0	0	0	0.015972	0.81115	0.0513001	1	0.933576	0.990652	0.999609	0.203665	1
19969	ZNF783	0	2	0	0	0	23.0708	0	0	0	0.0150562	0.927818	0.0513573	1	0.933576	0.990652	0.999609	0.203834	1
6162	FAM206A	0	1	0	0	0	84.6968	0	0	0	0.0149313	0.959374	0.051542	1	0.933576	0.990652	0.999609	0.204382	1
17080	TAC1	0	1	0	0	0	84.5224	0	0	0	0.0149653	0.960594	0.0516548	1	0.933576	0.990652	0.999609	0.204717	1
5226	DNER	1	0	0	1	0	0	41.5739	41.5739	0	0.452305	0.024853	0.0518566	1	0.933576	0.990652	0.999609	0.205314	1
15587	SETD1B	0	0	0	0	1	0	0	0	15.4127	0.556415	0.891395	0.835035	0.0621311	0.933576	0.990652	0.999609	0.205389	1
1912	BCAM	0	2	0	0	0	22.8382	0	0	0	0.0153542	0.916871	0.0520131	1	0.933576	0.990652	0.999609	0.205777	1
9437	LANCL3	0	2	0	0	0	22.8955	0	0	0	0.01528	0.93254	0.0521221	1	0.933576	0.990652	0.999609	0.206099	1
19563	ZNF185	0	2	0	0	0	22.5569	0	0	0	0.0157263	0.88621	0.0522612	1	0.933576	0.990652	0.999609	0.20651	1
4612	CXCL9	0	1	0	0	0	83.1867	0	0	0	0.0152307	0.956855	0.0524303	1	0.933576	0.990652	0.999609	0.207009	1
3165	CCDC37	0	0	1	0	0	0	60.3427	60.3427	0	0.607693	0.0217079	0.0525376	1	0.933576	0.990652	0.999609	0.207325	1
1982	BEX4	0	1	0	0	0	82.9572	0	0	0	0.0152771	0.954932	0.0525545	1	0.933576	0.990652	0.999609	0.207375	1
17367	TEP1	0	1	0	0	1	3.2585	0	0	12.8458	0.44484	0.819038	0.714476	0.0739149	0.933576	0.990652	0.999609	0.208128	1
17826	TMEM33	0	1	0	0	0	81.6828	0	0	0	0.0155403	0.95465	0.0533481	1	0.933576	0.990652	0.999609	0.209707	1
2603	C2orf49	0	1	0	0	0	81.5333	0	0	0	0.0155718	0.967207	0.0535412	1	0.933576	0.990652	0.999609	0.210272	1
15584	SET	0	1	0	0	0	81.325	0	0	0	0.0156158	0.955233	0.0535812	1	0.933576	0.990652	0.999609	0.21039	1
14807	RP11-297M9.1	0	1	0	0	0	80.9119	0	0	0	0.0157038	0.952008	0.0538167	1	0.933576	0.990652	0.999609	0.211078	1
11299	NEO1	0	0	0	1	0	0	58.0928	58.0928	0	0.60102	0.0226379	0.0538676	1	0.933576	0.990652	0.999609	0.211227	1
8780	KAT6B	0	1	0	1	0	5.77061	63.8254	63.8254	0	0.26466	0.0204039	0.0542015	1	0.933576	0.990652	0.999609	0.212201	1
13527	PRAMEF12	0	2	0	0	0	22.19	0	0	0	0.0162316	0.911171	0.0544777	1	0.933576	0.990652	0.999609	0.213006	1
18287	TRPC4	0	2	0	0	0	21.9673	0	0	0	0.0165501	0.881891	0.0545177	1	0.933576	0.990652	0.999609	0.213122	1
500	ACSL5	0	2	0	0	0	21.9715	0	0	0	0.016544	0.886651	0.0546627	1	0.933576	0.990652	0.999609	0.213544	1
8893	KCNT2	0	0	0	1	0	0	65	65	0	0.682948	0.0199973	0.0548287	1	0.933576	0.990652	0.999609	0.214026	1
6457	FDCSP	0	1	0	0	0	79.0469	0	0	0	0.0161131	0.948449	0.055012	1	0.933576	0.990652	0.999609	0.214558	1
11765	NUP214	0	0	0	0	1	0	0	0	14.806	0.588513	0.861411	0.853211	0.0645639	0.933576	0.990652	0.999609	0.214774	1
11566	NPIPA8	0	1	0	0	0	79.1481	0	0	0	0.0160904	0.967276	0.0551068	1	0.933576	0.990652	0.999609	0.214833	1
3129	CCDC160	0	1	0	0	0	79.117	0	0	0	0.0160974	0.968616	0.0551367	1	0.933576	0.990652	0.999609	0.21492	1
5020	DHFR	0	1	0	0	0	78.7022	0	0	0	0.016191	0.956168	0.0553217	1	0.933576	0.990652	0.999609	0.215455	1
16502	SPAG9	0	2	0	0	0	21.7505	0	0	0	0.016869	0.884215	0.0555229	1	0.933576	0.990652	0.999609	0.216037	1
5771	EPHA10	0	1	1	0	0	4.36534	69.8563	69.8563	0	0.34388	0.0184683	0.0557987	1	0.933576	0.990652	0.999609	0.216834	1
12897	PHIP	0	1	1	0	0	7.94088	51.517	51.517	0	0.193099	0.0258478	0.0558622	1	0.933576	0.990652	0.999609	0.217017	1
9572	LGR5	0	2	0	0	0	21.7053	0	0	0	0.0169366	0.891503	0.0559652	1	0.933576	0.990652	0.999609	0.217314	1
3588	CELSR1	1	2	0	0	1	1.61061	0	0	14.4227	0.646915	0.755593	0.846897	0.0662015	0.933576	0.990652	0.999609	0.217605	1
14121	RABL5	0	1	0	0	0	77.2412	0	0	0	0.0165293	0.964943	0.0564089	1	0.933576	0.990652	0.999609	0.218592	1
18312	TSC1	1	0	1	0	0	0	37.8114	37.8114	0	0.44865	0.0276165	0.0564284	1	0.933576	0.990652	0.999609	0.218648	1
10260	MCTP2	0	0	1	0	0	0	58.0676	58.0676	0	0.628412	0.0226487	0.0564527	1	0.933576	0.990652	0.999609	0.218718	1
11814	NYX	1	3	0	0	0	9.8456	0	0	0	0.0167842	0.923201	0.0566831	1	0.933576	0.990652	0.999609	0.219379	1
5160	DNAH17	2	0	0	1	0	0	6.76086	6.76086	0	0.0878269	0.169673	0.0574226	1	0.933576	0.990652	0.999609	0.221497	1
11339	NFKB1	0	2	0	0	0	21.3875	0	0	0	0.0174234	0.898247	0.0575965	1	0.933576	0.990652	0.999609	0.221994	1
1715	ATP2C2	1	0	1	0	0	0	31.7163	31.7163	0	0.383223	0.0335763	0.0577728	1	0.933576	0.990652	0.999609	0.222497	1
14219	RASEF	1	0	0	1	0	0	40.446	40.446	0	0.497489	0.0256244	0.0578013	1	0.933576	0.990652	0.999609	0.222578	1
5365	DUOX1	0	3	0	0	0	14.2333	0	0	0	0.0181597	0.864892	0.0579032	1	0.933576	0.990652	0.999609	0.222868	1
18378	TSRM	0	1	0	0	0	75.1498	0	0	0	0.0170377	0.968047	0.0579517	1	0.933576	0.990652	0.999609	0.223007	1
13910	PTP4A2	0	1	0	0	0	74.9069	0	0	0	0.0170987	0.952407	0.057999	1	0.933576	0.990652	0.999609	0.223141	1
11370	NHP2	0	1	0	0	0	74.9873	0	0	0	0.0170785	0.966192	0.0580602	1	0.933576	0.990652	0.999609	0.223315	1
8402	IKZF3	0	2	0	0	0	21.2905	0	0	0	0.0175762	0.906023	0.0582778	1	0.933576	0.990652	0.999609	0.223934	1
596	ADAMTSL1	0	1	0	0	1	4.07623	0	0	10.2991	0.365872	0.845435	0.642101	0.0910437	0.933576	0.990652	0.999609	0.22445	1
17266	TCEAL3	0	1	0	0	0	73.7091	0	0	0	0.0174056	0.972296	0.059076	1	0.933576	0.990652	0.999609	0.226198	1
698	AGAP1	0	3	0	0	0	14.15	0	0	0	0.0184231	0.885227	0.0596147	1	0.933576	0.990652	0.999609	0.227719	1
19601	ZNF25	1	2	0	0	0	14.6888	0	0	0	0.0182984	0.859492	0.0598924	1	0.933576	0.990652	0.999609	0.228502	1
10754	MRVI1	0	2	0	0	0	20.8904	0	0	0	0.0182272	0.898823	0.0599416	1	0.933576	0.990652	0.999609	0.22864	1
7404	GPR179	0	0	0	0	1	0	0	0	12.2848	0.49283	0.846783	0.779891	0.0771114	0.933576	0.990652	0.999609	0.229194	1
18842	USP6	0	1	1	0	0	6.34925	54.2519	54.2519	0	0.241211	0.0244135	0.0603004	1	0.933576	0.990652	0.999609	0.229649	1
19780	ZNF541	1	0	0	1	0	0	28.6547	28.6547	0	0.362713	0.0375873	0.0603793	1	0.933576	0.990652	0.999609	0.229871	1
13180	PLXNA1	0	0	0	0	1	0	0	0	12.415	0.504036	0.868073	0.791918	0.0763451	0.933576	0.990652	0.999609	0.230094	1
5841	ERICH2	0	1	0	0	0	71.4368	0	0	0	0.0180178	0.947999	0.0606734	1	0.933576	0.990652	0.999609	0.230695	1
5830	EREG	0	1	0	0	0	71.3356	0	0	0	0.018046	0.954933	0.0608329	1	0.933576	0.990652	0.999609	0.231142	1
6358	FBN1	0	3	0	0	0	13.6093	0	0	0	0.0202596	0.823095	0.0611109	1	0.933576	0.990652	0.999609	0.23192	1
11143	NBPF20	0	0	0	0	1	0	0	0	13.7032	0.633256	0.862673	0.881097	0.0695114	0.933576	0.990652	0.999609	0.232298	1
14919	RP11-758M4.1	0	1	0	0	0	70.2309	0	0	0	0.0183596	0.947348	0.0616724	1	0.933576	0.990652	0.999609	0.233487	1
15358	SCIMP	0	1	0	0	0	69.4578	0	0	0	0.0185853	0.942273	0.0622704	1	0.933576	0.990652	0.999609	0.23515	1
14714	RP1	1	0	0	0	1	0	0	0	9.29053	0.343488	0.803502	0.623422	0.100242	0.933576	0.990652	0.999609	0.235767	1
16165	SLC7A4	0	2	0	0	0	20.6079	0	0	0	0.0187085	0.944942	0.0625171	1	0.933576	0.990652	0.999609	0.235834	1
737	AGRP	0	1	0	0	0	69.2166	0	0	0	0.0186568	0.964675	0.0627232	1	0.933576	0.990652	0.999609	0.236405	1
8766	KALRN	0	0	1	0	0	0	35.1679	35.1679	0	0.459043	0.039371	0.0630837	1	0.933576	0.990652	0.999609	0.237403	1
5327	DROSHA	0	0	1	0	0	0	50.3629	50.3629	0	0.614201	0.0265023	0.063245	1	0.933576	0.990652	0.999609	0.237848	1
14935	RP11-831H9.11	0	1	0	0	0	68.3704	0	0	0	0.0189119	0.958896	0.0634205	1	0.933576	0.990652	0.999609	0.238332	1
18584	UBE2H	0	1	0	0	0	68.2214	0	0	0	0.0189574	0.947133	0.0634234	1	0.933576	0.990652	0.999609	0.23834	1
12562	PCDH11X	0	0	0	0	1	0	0	0	13.1104	0.625038	0.894692	0.880884	0.072498	0.933576	0.990652	0.999609	0.239549	1
10451	MICAL3	0	0	0	0	1	0	0	0	11.5231	0.499358	0.846145	0.785191	0.0819201	0.933576	0.990652	0.999609	0.240815	1
17684	TMEM133	0	1	0	0	0	67.4607	0	0	0	0.0191936	0.975285	0.0643748	1	0.933576	0.990652	0.999609	0.240957	1
14244	RAVER1	0	2	0	0	0	20.0542	0	0	0	0.0197073	0.916601	0.0647488	1	0.933576	0.990652	0.999609	0.241982	1
15844	SLC15A1	0	2	0	0	0	19.7061	0	0	0	0.0203757	0.867478	0.0648024	1	0.933576	0.990652	0.999609	0.242128	1
10313	MED6	0	1	0	0	0	66.7085	0	0	0	0.0194326	0.947756	0.0648189	1	0.933576	0.990652	0.999609	0.242174	1
19021	VWF	1	5	0	0	0	6.2827	0	0	0	0.0231887	0.733138	0.0649725	1	0.933576	0.990652	0.999609	0.242594	1
9022	KIAA1549	1	4	0	0	0	7.27339	0	0	0	0.021519	0.79301	0.0652572	1	0.933576	0.990652	0.999609	0.243371	1
4099	COL21A1	0	0	0	1	0	0	51.4295	51.4295	0	0.647017	0.0258964	0.0653207	1	0.933576	0.990652	0.999609	0.243545	1
15626	SFT2D3	0	1	0	0	0	66.2904	0	0	0	0.019568	0.987368	0.0655258	1	0.933576	0.990755	0.999609	0.244104	1
19564	ZNF189	0	2	0	0	0	19.8018	0	0	0	0.0201886	0.898176	0.0655315	1	0.933576	0.990652	0.999609	0.244119	1
7268	GOLGA6L10	0	1	0	0	0	65.7893	0	0	0	0.0197326	0.958624	0.0658166	1	0.933576	0.990652	0.999609	0.244896	1
10558	MMRN1	0	2	0	0	0	19.6784	0	0	0	0.0204301	0.900374	0.0662943	1	0.933576	0.990652	0.999609	0.246194	1
7693	HAPLN4	0	2	0	0	0	19.8106	0	0	0	0.0201716	0.925154	0.066318	1	0.933576	0.990652	0.999609	0.246258	1
7864	HIPK4	0	2	0	0	0	19.8033	0	0	0	0.0201856	0.928811	0.0664522	1	0.933576	0.990652	0.999609	0.246622	1
6938	GAS2L3	1	2	0	0	0	13.8213	0	0	0	0.0206255	0.873409	0.0669036	1	0.933576	0.990652	0.999609	0.247844	1
14812	RP11-315D16.2	0	1	0	0	0	64.3889	0	0	0	0.0202069	0.963642	0.0672444	1	0.933576	0.990652	0.999609	0.248765	1
9529	LELP1	0	1	0	0	0	64.4047	0	0	0	0.0202014	0.967292	0.06726	1	0.933576	0.990652	0.999609	0.248808	1
17496	THOP1	0	2	0	0	0	19.599	0	0	0	0.020588	0.924805	0.0675027	1	0.933576	0.990652	0.999609	0.249462	1
492	ACRV1	0	1	0	0	0	63.7528	0	0	0	0.0204296	0.95616	0.0678148	1	0.933576	0.990652	0.999609	0.250303	1
7532	GRN	0	2	0	0	0	19.3175	0	0	0	0.0211617	0.892781	0.0680782	1	0.933576	0.990652	0.999609	0.251011	1
18396	TTC16	0	2	0	0	0	19.2361	0	0	0	0.0213321	0.886812	0.068317	1	0.933576	0.990652	0.999609	0.251652	1
15307	SBF2	0	1	0	1	0	6.01039	48.9228	48.9228	0	0.254449	0.0273644	0.0683325	1	0.933576	0.990652	0.999609	0.251694	1
16994	SVIL	0	0	0	0	1	0	0	0	10.8722	0.507524	0.832355	0.789725	0.0865315	0.933576	0.990652	0.999609	0.251703	1
4027	CNOT1	0	1	1	0	0	5.47324	51.1039	51.1039	0	0.278429	0.0260785	0.0685763	1	0.933576	0.990652	0.999609	0.252348	1
2256	C12orf29	0	1	0	0	0	62.7174	0	0	0	0.0208023	0.952431	0.0688486	1	0.933576	0.990652	0.999609	0.253077	1
3769	CHRM5	1	2	0	0	0	13.5533	0	0	0	0.0214324	0.869241	0.0690627	1	0.933576	0.990652	0.999609	0.253649	1
9742	LRBA	0	0	0	0	1	0	0	0	10.7934	0.517079	0.806502	0.792736	0.0871255	0.933576	0.990652	0.999609	0.253662	1
15659	SGSM1	0	3	0	0	0	13.0204	0	0	0	0.022544	0.85056	0.069107	1	0.933576	0.990652	0.999609	0.253768	1
2689	C5orf42	0	3	0	0	0	12.8237	0	0	0	0.0233822	0.823301	0.0693453	1	0.933576	0.990652	0.999609	0.254404	1
7601	GTF2IRD2B	1	2	0	0	0	13.544	0	0	0	0.0214611	0.886489	0.0696097	1	0.933576	0.990652	0.999609	0.255109	1
17625	TMC6	1	3	0	0	0	8.84729	0	0	0	0.0221127	0.842318	0.0696676	1	0.933576	0.990652	0.999609	0.255264	1
10077	MAP1B	0	0	0	0	1	0	0	0	11.6222	0.590413	0.881756	0.85738	0.0812608	0.933576	0.990652	0.999609	0.255274	1
17476	THBS1	0	0	0	0	1	0	0	0	12.0472	0.637673	0.897448	0.888692	0.0785495	0.933576	0.990652	0.999609	0.255633	1
16796	ST8SIA2	1	2	0	0	0	13.5656	0	0	0	0.0213942	0.905208	0.0698521	1	0.933576	0.990652	0.999609	0.255755	1
4271	CR1L	1	2	0	0	0	13.3264	0	0	0	0.0221522	0.837464	0.0700234	1	0.933576	0.990652	0.999609	0.25621	1
2944	CAMTA1	0	3	0	0	0	12.9952	0	0	0	0.0226493	0.862172	0.0701328	1	0.933576	0.990652	0.999609	0.256501	1
734	AGR2	0	1	0	0	0	61.0325	0	0	0	0.0214372	0.942077	0.0705325	1	0.933576	0.990652	0.999609	0.257562	1
11018	MYO9A	1	1	0	0	1	1.65855	0	0	11.215	0.6956	0.691762	0.844339	0.0840402	0.933576	0.990652	0.999609	0.25869	1
13869	PTCHD4	0	2	0	0	0	18.9467	0	0	0	0.021954	0.911774	0.0709918	1	0.933576	0.990652	0.999609	0.258779	1
15084	RPS3	0	1	0	0	0	60.2313	0	0	0	0.0217522	0.95673	0.0716313	1	0.933576	0.990652	0.999609	0.260467	1
18486	TUBGCP6	0	3	0	0	0	12.9229	0	0	0	0.0229542	0.873455	0.0716335	1	0.933576	0.990652	0.999609	0.260473	1
19628	ZNF283	3	4	0	0	0	5.45548	0	0	0	0.024302	0.737381	0.0717771	1	0.933576	0.990652	0.999609	0.260852	1
1154	ANKRD49	0	1	0	0	0	59.8507	0	0	0	0.021905	0.959479	0.0720998	1	0.933576	0.990652	0.999609	0.261701	1
5790	EPN1	0	2	0	0	0	18.6499	0	0	0	0.02262	0.924184	0.0732558	1	0.933576	0.990652	0.999609	0.264732	1
13202	PMP22	0	1	0	0	0	58.8068	0	0	0	0.0223346	0.962524	0.0733607	1	0.933576	0.990652	0.999609	0.265006	1
1640	ATAD2B	0	2	0	0	0	18.2503	0	0	0	0.0235643	0.86868	0.0736369	1	0.933576	0.990652	0.999609	0.265727	1
8372	IGFL4	0	1	0	0	0	58.361	0	0	0	0.0225231	0.950356	0.0737532	1	0.933576	0.990652	0.999609	0.26603	1
19952	ZNF765	0	2	0	0	0	18.3739	0	0	0	0.0232662	0.893973	0.0739938	1	0.933576	0.990652	0.999609	0.266657	1
3239	CCL16	0	1	0	0	0	58.1863	0	0	0	0.0225977	0.952747	0.0739975	1	0.933576	0.990652	0.999609	0.266667	1
1357	APRT	0	1	0	0	0	58.1209	0	0	0	0.0226258	0.952508	0.0740743	1	0.933576	0.990652	0.999609	0.266866	1
11476	NMU	0	1	0	0	0	57.6099	0	0	0	0.0228475	0.933059	0.0743961	1	0.933576	0.990652	0.999609	0.267703	1
14152	RAET1L	0	1	0	0	0	57.6624	0	0	0	0.0228245	0.955664	0.0746794	1	0.933576	0.990652	0.999609	0.268439	1
14162	RALGAPA1	0	0	1	0	0	0	38.493	38.493	0	0.566349	0.0356442	0.0748971	1	0.933576	0.990652	0.999609	0.269004	1
5493	EDN1	0	1	0	0	0	56.8601	0	0	0	0.0231803	0.956095	0.0756949	1	0.933576	0.990652	0.999609	0.271067	1
18593	UBE2NL	0	1	0	0	0	56.7129	0	0	0	0.0232467	0.973542	0.0760561	1	0.933576	0.990652	0.999609	0.271998	1
14747	RP11-125O5.2	0	1	0	0	0	56.057	0	0	0	0.0235471	0.922468	0.0761535	1	0.933576	0.990652	0.999609	0.272249	1
7498	GRIA3	0	2	0	0	0	17.864	0	0	0	0.0245332	0.873266	0.0765049	1	0.933576	0.990652	0.999609	0.273153	1
15825	SLC10A7	0	1	0	0	0	55.9754	0	0	0	0.0235851	0.947792	0.0767273	1	0.933576	0.990652	0.999609	0.273725	1
13638	PRLH	0	1	0	0	0	56.0861	0	0	0	0.0235337	0.963477	0.0767802	1	0.933576	0.990652	0.999609	0.27386	1
6435	FCGR1A	0	1	0	0	0	55.8791	0	0	0	0.0236299	0.947418	0.0768484	1	0.933576	0.990652	0.999609	0.274035	1
8545	INS	0	1	0	0	0	55.7842	0	0	0	0.0236743	0.949807	0.0770087	1	0.933576	0.990652	0.999609	0.274447	1
19338	ZBTB40	0	2	0	0	0	17.9052	0	0	0	0.0244271	0.891178	0.0770716	1	0.933576	0.990652	0.999609	0.274608	1
18771	USH2A	0	0	1	0	0	0	23.3206	23.3206	0	0.39973	0.0617538	0.0771125	1	0.933576	0.990652	0.999609	0.274713	1
2574	C22orf23	0	1	0	0	0	55.4791	0	0	0	0.0238181	0.938466	0.0772324	1	0.933576	0.990652	0.999609	0.27502	1
13844	PSMG2	0	1	0	0	0	55.6311	0	0	0	0.0237462	0.957362	0.0773122	1	0.933576	0.990652	0.999609	0.275224	1
8666	ITGA2B	0	2	0	0	0	17.7624	0	0	0	0.0247977	0.877669	0.0774457	1	0.933576	0.990652	0.999609	0.275565	1
13956	PTPRZ1	0	0	0	0	1	0	0	0	10.2216	0.576185	0.862745	0.845164	0.0916904	0.933576	0.990652	0.999609	0.275688	1
20023	ZNF91	2	4	0	0	0	5.6952	0	0	0	0.027804	0.709681	0.0775533	1	0.933576	0.990652	0.999609	0.275841	1
20009	ZNF845	0	1	1	0	0	3.79063	51.4961	51.4961	0	0.3903	0.0258594	0.0779946	1	0.933576	0.990652	0.999609	0.276968	1
7425	GPR42	0	1	0	0	0	54.7096	0	0	0	0.0241881	0.970889	0.0786998	1	0.933576	0.990652	0.999609	0.278764	1
4494	CTD-2215E18.1	0	1	0	0	0	54.0136	0	0	0	0.0245324	0.947934	0.0793952	1	0.933576	0.990652	0.999609	0.280528	1
17269	TCEAL6	0	1	0	0	0	53.9976	0	0	0	0.0245404	0.958677	0.0795655	1	0.933576	0.990652	0.999609	0.28096	1
4813	DCDC2C	0	1	0	0	0	53.3818	0	0	0	0.0248531	0.928513	0.0799367	1	0.933576	0.990652	0.999609	0.281898	1
113	AC000003.2	0	1	0	0	0	53.7175	0	0	0	0.0246817	0.974574	0.0801194	1	0.933576	0.990652	0.999609	0.28236	1
5101	DLEC1	1	0	1	0	0	0	19.3295	19.3295	0	0.33106	0.058187	0.0801333	1	0.933576	0.990652	0.999609	0.282395	1
10076	MAP1A	0	1	0	0	1	3.85206	0	0	7.64513	0.384794	0.866366	0.668483	0.120018	0.933576	0.990652	0.999609	0.282639	1
4002	CNBP	0	1	0	0	0	53.42	0	0	0	0.0248335	0.94761	0.0802336	1	0.933576	0.990652	0.999609	0.282648	1
19732	ZNF469	0	0	0	0	1	0	0	0	8.43669	0.440497	0.881978	0.737312	0.109616	0.933576	0.990652	0.999609	0.284127	1
778	AK2	0	1	0	0	0	52.9653	0	0	0	0.0250689	0.95029	0.080933	1	0.933576	0.990652	0.999609	0.284409	1
17941	TNC	1	2	1	0	0	3.58308	27.8535	27.8535	0	0.228088	0.0387908	0.0812303	1	0.933576	0.990652	0.999609	0.285156	1
8483	IL6	0	1	0	0	0	52.2276	0	0	0	0.02546	0.952934	0.0820636	1	0.933576	0.990652	0.999609	0.287244	1
12625	PCDP1	1	0	1	0	0	0	27.3155	27.3155	0	0.482535	0.0396407	0.0820839	1	0.933576	0.990652	0.999609	0.287295	1
4644	CYB561D1	0	1	0	0	0	52.2546	0	0	0	0.0254455	0.964086	0.0821638	1	0.933576	0.990652	0.999609	0.287494	1
4115	COL5A1	3	0	1	0	0	0	8.31028	8.31028	0	0.138709	0.130432	0.0822909	1	0.933576	0.990652	0.999609	0.287812	1
18151	TRAPPC4	0	1	0	0	0	51.8909	0	0	0	0.0256424	0.947238	0.0824851	1	0.933576	0.990652	0.999609	0.288297	1
19082	WDR52	0	0	1	0	0	0	33.1206	33.1206	0	0.544063	0.042055	0.0824965	1	0.933576	0.990652	0.999609	0.288325	1
10595	MORF4L1	0	1	0	0	0	51.413	0	0	0	0.0259055	0.93756	0.083045	1	0.933576	0.990652	0.999609	0.289692	1
9135	KLHL1	0	2	0	0	0	16.9891	0	0	0	0.0269551	0.874178	0.0830695	1	0.933576	0.990652	0.999609	0.289753	1
9355	KRTAP4-5	0	1	0	0	0	51.57	0	0	0	0.0258185	0.959971	0.0831567	1	0.933576	0.990652	0.999609	0.28997	1
18634	UBR5	0	0	1	0	0	0	33.4598	33.4598	0	0.55264	0.0415866	0.0831953	1	0.933576	0.990652	0.999609	0.290066	1
16575	SPEG	0	1	1	0	0	2.7817	50.977	50.977	0	0.507077	0.0261502	0.0835906	1	0.933576	0.990652	0.999609	0.291048	1
12579	PCDHA3	0	3	0	0	0	12.0713	0	0	0	0.0269941	0.897752	0.0839366	1	0.933576	0.990652	0.999609	0.291906	1
16664	SPTBN4	0	4	0	0	0	9.9877	0	0	0	0.0286875	0.846441	0.0843093	1	0.933576	0.990652	0.999609	0.292828	1
7644	GYPC	0	1	0	0	0	50.7881	0	0	0	0.0262575	0.965097	0.0844377	1	0.933576	0.990652	0.999609	0.293146	1
2633	C3orf27	0	1	0	0	0	50.5467	0	0	0	0.026396	0.969073	0.0848634	1	0.933576	0.990652	0.999609	0.294197	1
15215	RYR2	0	5	0	0	0	8.27558	0	0	0	0.0371669	0.717497	0.0852245	1	0.933576	0.990652	0.999609	0.295087	1
1967	BEGAIN	0	2	0	0	0	16.8401	0	0	0	0.0274021	0.921938	0.0864311	1	0.933576	0.990652	0.999609	0.29805	1
2504	C1orf61	0	1	0	0	0	49.3397	0	0	0	0.0271094	0.956532	0.0866911	1	0.933576	0.990652	0.999609	0.298686	1
14840	RP11-386G21.2	0	1	0	0	0	49.3921	0	0	0	0.0270776	0.968061	0.0867426	1	0.933576	0.990652	0.999609	0.298812	1
4197	COX4I1	0	1	0	0	0	49.1645	0	0	0	0.027216	0.943199	0.0867706	1	0.933576	0.990652	0.999609	0.29888	1
11780	NUPR1L	0	1	0	0	0	49.1725	0	0	0	0.0272112	0.980786	0.0872164	1	0.933576	0.990652	0.999609	0.299969	1
7198	GMNC	0	1	0	0	0	48.9179	0	0	0	0.0273674	0.950967	0.0873197	1	0.933576	0.990652	0.999609	0.300221	1
1700	ATP1A2	0	2	0	0	0	16.5325	0	0	0	0.0283604	0.890592	0.0876859	1	0.933576	0.990652	0.999609	0.301113	1
14796	RP11-257K9.8	0	1	0	0	0	48.6097	0	0	0	0.0275589	0.943294	0.0877149	1	0.933576	0.990652	0.999609	0.301183	1
1437	ARHGDIB	0	1	0	0	0	48.6167	0	0	0	0.0275546	0.949411	0.0878094	1	0.933576	0.990652	0.999609	0.301413	1
874	AL158091.1	0	1	0	0	0	48.657	0	0	0	0.0275294	0.96482	0.0879548	1	0.933576	0.990652	0.999609	0.301767	1
7027	GEMIN2	0	1	0	0	0	48.4629	0	0	0	0.0276511	0.943115	0.0879644	1	0.933576	0.990652	0.999609	0.30179	1
7083	GIGYF2	0	2	0	0	0	16.0416	0	0	0	0.0299942	0.833315	0.0882918	1	0.933576	0.990652	0.999609	0.302585	1
13306	POLR3GL	0	1	0	0	0	47.8235	0	0	0	0.0280593	0.939253	0.0890083	1	0.933576	0.990652	0.999609	0.304322	1
17835	TMEM41B	0	1	0	0	0	47.9161	0	0	0	0.0279994	0.948432	0.0890142	1	0.933576	0.990652	0.999609	0.304336	1
11180	NCOA1	0	2	0	0	0	16.2086	0	0	0	0.0294231	0.869933	0.0893552	1	0.933576	0.990652	0.999609	0.30516	1
8935	KDM5B	1	0	1	0	0	0	23.9707	23.9707	0	0.462043	0.0458311	0.0895099	1	0.933576	0.990652	0.999609	0.305534	1
258	AC020907.1	0	1	0	0	0	47.6533	0	0	0	0.0281698	0.970694	0.0897789	1	0.933576	0.990652	0.999609	0.306182	1
5235	DNMT3A	0	2	0	0	0	16.303	0	0	0	0.0291074	0.897645	0.0900255	1	0.933576	0.990652	0.999609	0.306777	1
1485	ARL14EPL	0	1	0	0	0	47.2376	0	0	0	0.0284434	0.947596	0.0902149	1	0.933576	0.990652	0.999609	0.307232	1
2730	C6orf47	0	1	0	0	0	47.2664	0	0	0	0.0284243	0.956321	0.0903024	1	0.933576	0.990652	0.999609	0.307443	1
8469	IL32	0	1	0	0	0	46.8799	0	0	0	0.028683	0.944782	0.0908182	1	0.933576	0.990652	0.999609	0.308682	1
3095	CCDC122	0	1	0	0	0	46.5395	0	0	0	0.0289144	0.939516	0.091346	1	0.933576	0.990652	0.999609	0.309946	1
10955	MYCT1	0	1	0	0	0	46.2726	0	0	0	0.0290985	0.939616	0.0918485	1	0.933576	0.990652	0.999609	0.311147	1
16993	SVEP1	0	0	0	0	1	0	0	0	7.23785	0.441588	0.802246	0.728438	0.126178	0.933576	0.990652	0.999609	0.311301	1
7480	GRAP	0	1	0	0	0	46.3803	0	0	0	0.0290239	0.958196	0.0919678	1	0.933576	0.990652	0.999609	0.311432	1
12264	OR8B3	0	1	0	0	0	46.3581	0	0	0	0.0290393	0.968273	0.0921354	1	0.933576	0.990652	0.999609	0.311832	1
15700	SH3TC2	0	2	0	0	0	15.9933	0	0	0	0.0301623	0.888391	0.0923561	1	0.933576	0.990652	0.999609	0.312358	1
5837	ERI1	0	1	0	0	0	46.0369	0	0	0	0.0292628	0.947759	0.0924513	1	0.933576	0.990652	0.999609	0.312585	1
15720	SHISA3	0	1	0	0	0	45.934	0	0	0	0.0293352	0.958372	0.0928184	1	0.933576	0.990652	0.999609	0.313458	1
6204	FAM230A	0	2	0	0	0	16.1398	0	0	0	0.0296565	0.930959	0.0928483	1	0.933576	0.990652	0.999609	0.313529	1
9423	LAMC1	0	2	0	0	0	15.884	0	0	0	0.0305481	0.882647	0.093055	1	0.933576	0.990652	0.999609	0.31402	1
14434	RFX1	2	1	1	0	0	1.75053	32.2071	32.2071	0	0.647899	0.0301974	0.0931342	1	0.933576	0.990652	0.999609	0.314208	1
10484	MIS18A	0	1	0	0	0	45.5857	0	0	0	0.0295825	0.962947	0.0935532	1	0.933576	0.990652	0.999609	0.315202	1
18355	TSPAN5	0	1	0	0	0	45.1199	0	0	0	0.0299195	0.939945	0.0940806	1	0.933576	0.990652	0.999609	0.31645	1
16515	SPARC	0	1	0	0	0	45.2217	0	0	0	0.0298452	0.955408	0.0941604	1	0.933576	0.990652	0.999609	0.316638	1
8420	IL17A	0	1	0	0	0	44.9134	0	0	0	0.0300713	0.933265	0.094343	1	0.933576	0.990652	0.999609	0.31707	1
3718	CHD9	0	1	1	0	0	5.03038	37.7311	37.7311	0	0.301582	0.0364376	0.0944412	1	0.933576	0.990652	0.999609	0.317301	1
10299	MED19	0	1	0	0	0	44.9714	0	0	0	0.0300285	0.964039	0.0947786	1	0.933576	0.990652	0.999609	0.318097	1
613	ADCK3	0	2	0	0	0	15.7244	0	0	0	0.0311243	0.89469	0.0952239	1	0.933576	0.990652	0.999609	0.319145	1
14499	RHD	0	1	0	0	0	44.5034	0	0	0	0.0303769	0.954751	0.0955901	1	0.933576	0.990652	0.999609	0.320006	1
13852	PSRC1	0	1	0	0	0	44.1275	0	0	0	0.0306624	0.944718	0.0961822	1	0.933576	0.990652	0.999609	0.321394	1
6554	FITM2	0	1	0	0	0	44.0182	0	0	0	0.0307463	0.963224	0.0967115	1	0.933576	0.990652	0.999609	0.322632	1
13628	PRKD2	0	2	0	0	0	15.6324	0	0	0	0.0314635	0.907515	0.0967468	1	0.933576	0.990652	0.999609	0.322714	1
8191	HSPB8	0	1	0	0	0	43.5411	0	0	0	0.031118	0.956325	0.0976146	1	0.933576	0.990652	0.999609	0.324737	1
9947	LYPD6	0	1	0	0	0	43.2627	0	0	0	0.0313389	0.93195	0.097717	1	0.933576	0.990652	0.999609	0.324975	1
3921	CLEC9A	0	1	0	0	0	43.2925	0	0	0	0.0313151	0.941993	0.0978817	1	0.933576	0.990652	0.999609	0.325358	1
17362	TENC1	0	2	0	0	0	15.395	0	0	0	0.0323649	0.892174	0.0983425	1	0.933576	0.990652	0.999609	0.326428	1
11423	NKX3-1	0	1	0	0	0	43.0902	0	0	0	0.0314773	0.963059	0.0986793	1	0.933576	0.990652	0.999609	0.327209	1
12301	ORM2	0	1	0	0	0	42.9037	0	0	0	0.0316282	0.943498	0.0987519	1	0.933576	0.990652	0.999609	0.327377	1
13958	PTRH1	0	1	0	0	0	43.0076	0	0	0	0.0315439	0.956004	0.0987547	1	0.933576	0.990652	0.999609	0.327383	1
7865	HIRA	0	2	0	0	0	15.258	0	0	0	0.0329025	0.876616	0.0988223	1	0.933576	0.990652	0.999609	0.32754	1
7717	HBE1	0	1	0	0	0	42.9365	0	0	0	0.0316015	0.958509	0.0989483	1	0.933576	0.990652	0.999609	0.327831	1
18947	VOPP1	0	1	0	0	0	42.8037	0	0	0	0.0317097	0.957813	0.099228	1	0.933576	0.990652	0.999609	0.328478	1
16905	STX12	0	1	0	0	0	42.4932	0	0	0	0.0319652	0.941391	0.0996091	1	0.933576	0.990652	0.999609	0.329358	1
351	AC096582.1	0	1	0	0	0	42.3433	0	0	0	0.0320899	0.931591	0.0997131	1	0.933576	0.990652	0.999609	0.329598	1
3870	CLDN12	0	1	0	0	0	42.4556	0	0	0	0.0319963	0.953655	0.099929	1	0.933576	0.990652	0.999609	0.330095	1
7652	GZMK	0	1	0	0	0	42.3305	0	0	0	0.0321006	0.941682	0.0999771	1	0.933576	0.990652	0.999609	0.330206	1
130	AC004817.1	0	1	0	0	0	42.3705	0	0	0	0.0320672	0.952373	0.100097	1	0.933576	0.990652	0.999609	0.330481	1
9482	LCE3E	1	1	0	0	0	33.0297	0	0	0	0.0320954	0.946682	0.100241	1	0.933576	0.990652	0.999609	0.330812	1
13500	PPP4R2	0	1	0	0	0	42.0902	0	0	0	0.0323027	0.940012	0.10048	1	0.933576	0.990652	0.999609	0.331362	1
159	AC006967.1	0	1	0	0	0	41.8489	0	0	0	0.032508	0.956546	0.101345	1	0.933576	0.990652	0.999609	0.333347	1
10929	MX1	0	2	0	0	0	15.0291	0	0	0	0.0338299	0.878898	0.101356	1	0.933576	0.990652	0.999609	0.333371	1
7953	HLA-DOB	0	1	0	0	0	41.6384	0	0	0	0.0326893	0.944539	0.101607	1	0.933576	0.990652	0.999609	0.333946	1
17850	TMEM55A	0	1	0	0	0	41.3293	0	0	0	0.0329588	0.93	0.101981	1	0.933576	0.990652	0.999609	0.334799	1
6060	FAM135B	0	3	0	0	0	10.5974	0	0	0	0.0365026	0.825392	0.102453	1	0.933576	0.990652	0.999609	0.335877	1
3714	CHD5	0	3	0	0	0	10.6388	0	0	0	0.03618	0.840754	0.103279	1	0.933576	0.990652	0.999609	0.337756	1
17514	TIAL1	0	1	0	0	0	40.6983	0	0	0	0.0335224	0.926368	0.103372	1	0.933576	0.990652	0.999609	0.337966	1
15261	SAMD10	0	1	0	0	0	41.0177	0	0	0	0.0332348	0.965948	0.103421	1	0.933576	0.990652	0.999609	0.338077	1
5950	EXTL3	0	2	0	0	0	14.9687	0	0	0	0.0340811	0.910876	0.103776	1	0.933576	0.990652	0.999609	0.338883	1
9950	LYPLA2	0	1	0	0	0	40.5947	0	0	0	0.0336166	0.94468	0.104072	1	0.933576	0.990652	0.999609	0.339554	1
16767	SSX3	0	1	0	0	0	40.6307	0	0	0	0.0335838	0.95289	0.104146	1	0.933576	0.990652	0.999609	0.339721	1
4168	COQ10A	0	1	0	0	0	40.5473	0	0	0	0.03366	0.949715	0.104289	1	0.933576	0.990652	0.999609	0.340044	1
5927	EXOC3L4	0	2	0	0	0	14.9095	0	0	0	0.0343298	0.908238	0.104297	1	0.933576	0.990652	0.999609	0.340062	1
4407	CST4	0	1	0	0	0	40.2255	0	0	0	0.0339568	0.935585	0.104762	1	0.933576	0.990652	0.999609	0.341112	1
335	AC091150.1	0	1	0	0	0	40.3875	0	0	0	0.0338067	0.962351	0.104892	1	0.933576	0.990652	0.999609	0.341404	1
9856	LRRK1	0	3	0	0	0	10.5693	0	0	0	0.0367239	0.850088	0.105537	1	0.933576	0.990652	0.999609	0.342857	1
1969	BEND3	0	2	0	0	0	14.8676	0	0	0	0.0345074	0.928424	0.105643	1	0.933576	0.990652	0.999609	0.343097	1
19115	WDR92	0	1	0	0	0	39.9072	0	0	0	0.0342554	0.945763	0.105784	1	0.933576	0.990652	0.999609	0.343413	1
17365	TENM3	0	3	0	0	0	10.4974	0	0	0	0.0372974	0.840498	0.105995	1	0.933576	0.990652	0.999609	0.343885	1
10776	MSGN1	0	1	0	0	0	39.9643	0	0	0	0.0342014	0.969663	0.106034	1	0.933576	0.990652	0.999609	0.343975	1
5445	E2F6	0	1	0	0	0	39.7799	0	0	0	0.0343761	0.944381	0.106073	1	0.933576	0.990652	0.999609	0.344061	1
10393	MFAP3	0	1	0	0	0	39.8635	0	0	0	0.0342967	0.956384	0.106095	1	0.933576	0.990652	0.999609	0.344112	1
14638	RNF167	0	1	0	0	0	39.7045	0	0	0	0.034448	0.948147	0.106342	1	0.933576	0.990652	0.999609	0.344664	1
3044	CBLN3	0	1	0	0	0	39.6089	0	0	0	0.0345397	0.944683	0.106511	1	0.933576	0.990652	0.999609	0.345042	1
18716	UNC45B	0	2	0	0	0	14.5538	0	0	0	0.0358824	0.879739	0.10666	1	0.933576	0.990652	0.999609	0.345377	1
14513	RHOH	0	1	0	0	0	39.4228	0	0	0	0.0347193	0.948917	0.107072	1	0.933576	0.990652	0.999609	0.346299	1
7247	GNMT	0	1	0	0	0	39.142	0	0	0	0.0349938	0.964	0.108055	1	0.933576	0.990652	0.999609	0.34849	1
7412	GPR22	0	1	0	0	0	38.7022	0	0	0	0.035432	0.921421	0.108234	1	0.933576	0.990652	0.999609	0.348888	1
9701	LOH12CR1	0	1	0	0	0	38.8303	0	0	0	0.0353033	0.938132	0.108366	1	0.933576	0.990652	0.999609	0.34918	1
15440	SEC13	0	1	0	0	0	38.7519	0	0	0	0.035382	0.939693	0.10861	1	0.933576	0.990652	0.999609	0.349723	1
16537	SPATA31A6	0	2	0	0	0	14.4329	0	0	0	0.0364332	0.894022	0.108956	1	0.933576	0.990652	0.999609	0.350491	1
16032	SLC35B4	0	1	0	0	0	38.5769	0	0	0	0.0355588	0.937623	0.109022	1	0.933576	0.990652	0.999609	0.350637	1
2495	C1orf27	0	1	0	0	0	38.4328	0	0	0	0.0357057	0.931416	0.109243	1	0.933576	0.990652	0.999609	0.351126	1
5157	DNAH11	0	4	0	0	0	8.34147	0	0	0	0.0456444	0.743219	0.10931	1	0.933576	0.990652	0.999609	0.351275	1
14045	RAB12	0	1	0	0	0	38.5948	0	0	0	0.0355406	0.954643	0.109342	1	0.933576	0.990652	0.999609	0.351346	1
14370	REEP2	0	1	0	0	0	38.375	0	0	0	0.0357649	0.950221	0.109846	1	0.933576	0.990652	0.999609	0.352459	1
10918	MURC	0	1	0	0	0	38.2625	0	0	0	0.0358808	0.953607	0.110215	1	0.933576	0.990652	0.999609	0.353274	1
11762	NUP205	0	2	0	0	0	14.0315	0	0	0	0.0383548	0.851707	0.110754	1	0.933576	0.990652	0.999609	0.354463	1
17749	TMEM190	0	1	0	0	0	37.9509	0	0	0	0.0362053	0.951467	0.111023	1	0.933576	0.990652	0.999609	0.355053	1
17172	TAS2R8	0	1	0	0	0	37.9657	0	0	0	0.0361897	0.956955	0.111084	1	0.933576	0.990652	0.999609	0.355189	1
6533	FHIT	0	1	0	0	0	37.7335	0	0	0	0.036435	0.942864	0.111437	1	0.933576	0.990652	0.999609	0.355963	1
4714	CYP4F3	0	2	0	0	0	14.2262	0	0	0	0.0374045	0.89966	0.111762	1	0.933576	0.990652	0.999609	0.356677	1
4175	COQ7	0	1	0	0	0	37.6661	0	0	0	0.0365068	0.950169	0.111784	1	0.933576	0.990652	0.999609	0.356724	1
2219	C11orf21	0	1	0	0	0	37.6245	0	0	0	0.0365512	0.952718	0.111951	1	0.933576	0.990652	0.999609	0.35709	1
19963	ZNF777	0	2	0	0	0	14.311	0	0	0	0.0370016	0.926767	0.112064	1	0.933576	0.990652	0.999609	0.357336	1
5087	DKFZP547L112	0	1	0	0	0	37.5958	0	0	0	0.036582	0.956033	0.112093	1	0.933576	0.990652	0.999609	0.357401	1
2313	C15orf32	0	1	0	0	0	37.3142	0	0	0	0.036886	0.932842	0.112354	1	0.933576	0.990652	0.999609	0.357971	1
7304	GORASP2	0	1	0	0	0	37.2967	0	0	0	0.0369051	0.934907	0.11246	1	0.933576	0.990652	0.999609	0.358203	1
14079	RAB3B	0	1	0	0	0	37.3333	0	0	0	0.0368653	0.96009	0.112903	1	0.933576	0.990652	0.999609	0.35917	1
17001	SYAP1	0	1	0	0	0	37.1817	0	0	0	0.0370308	0.940714	0.112936	1	0.933576	0.990652	0.999609	0.359242	1
10837	MTFR1L	0	1	0	0	0	37.1563	0	0	0	0.0370586	0.949802	0.113215	1	0.933576	0.990652	0.999609	0.359849	1
6070	FAM151B	0	1	0	0	0	37.069	0	0	0	0.0371547	0.944877	0.113357	1	0.933576	0.990652	0.999609	0.360159	1
16565	SPDYE1	0	1	0	0	0	37.0302	0	0	0	0.0371976	0.943415	0.113434	1	0.933576	0.990652	0.999609	0.360327	1
5967	F2RL1	0	1	0	0	0	37.0164	0	0	0	0.0372129	0.94815	0.113581	1	0.933576	0.990652	0.999609	0.360646	1
16456	SOX12	0	1	0	0	0	37.1514	0	0	0	0.037064	0.974996	0.113622	1	0.933576	0.990652	0.999609	0.360736	1
3273	CCND3	0	1	0	0	0	36.9195	0	0	0	0.0373204	0.9486	0.11387	1	0.933576	0.990652	0.999609	0.361275	1
5561	EHBP1L1	0	2	0	0	0	13.9678	0	0	0	0.0386734	0.882441	0.113897	1	0.933576	0.990652	0.999609	0.361334	1
18255	TRIP12	0	2	0	0	0	13.7859	0	0	0	0.0396041	0.855102	0.114121	1	0.933576	0.990652	0.999609	0.36182	1
6336	FASN	1	1	0	0	1	1.23933	0	0	7.59252	0.866068	0.781628	0.945782	0.12078	0.933576	0.990652	0.999609	0.362059	1
12878	PHF10	0	1	0	0	0	36.5451	0	0	0	0.0377415	0.924013	0.114303	1	0.933576	0.990652	0.999609	0.362216	1
12677	PDCD4	0	1	0	0	0	36.6624	0	0	0	0.0376086	0.937091	0.114342	1	0.933576	0.990652	0.999609	0.362299	1
5376	DUSP11	0	1	0	0	0	36.5906	0	0	0	0.0376899	0.940849	0.114648	1	0.933576	0.990652	0.999609	0.362963	1
4502	CTD-2369P2.12	0	1	0	0	0	36.4403	0	0	0	0.037861	0.948814	0.115277	1	0.933576	0.990652	0.999609	0.364323	1
16244	SMAP2	0	1	0	0	0	36.114	0	0	0	0.0382376	0.919865	0.115443	1	0.933576	0.990652	0.999609	0.364682	1
5233	DNMBP	0	2	0	0	0	13.7722	0	0	0	0.0396757	0.870676	0.115551	1	0.933576	0.990652	0.999609	0.364916	1
19611	ZNF263	0	2	0	0	0	13.7988	0	0	0	0.0395374	0.875478	0.115567	1	0.933576	0.990652	0.999609	0.364949	1
997	ALKBH2	0	1	0	0	0	36.1758	0	0	0	0.0381657	0.957767	0.116243	1	0.933576	0.990652	0.999609	0.366407	1
6228	FAM3A	0	1	0	0	0	36.1177	0	0	0	0.0382333	0.957847	0.11642	1	0.933576	0.990652	0.999609	0.366786	1
17024	SYNE2	2	3	0	0	1	1.50835	0	0	5.11272	0.623945	0.507452	0.675899	0.172291	0.933576	0.990652	0.999609	0.366855	1
4773	DAZL	0	1	0	0	0	35.859	0	0	0	0.0385369	0.933515	0.116639	1	0.933576	0.990652	0.999609	0.367258	1
13382	PPARGC1B	0	2	0	0	0	13.7675	0	0	0	0.0397	0.886273	0.116732	1	0.933576	0.990652	0.999609	0.367458	1
2696	C5orf52	0	1	0	0	0	35.7824	0	0	0	0.0386277	0.946271	0.117201	1	0.933576	0.990652	0.999609	0.368465	1
10265	MDFI	0	1	0	0	0	35.8555	0	0	0	0.0385411	0.961238	0.117275	1	0.933576	0.990652	0.999609	0.368622	1
3679	CFTR	0	2	0	0	0	13.4529	0	0	0	0.0413961	0.844936	0.11759	1	0.933576	0.990652	0.999609	0.369297	1
90	ABHD17B	0	1	0	0	0	35.5327	0	0	0	0.0389265	0.935738	0.117703	1	0.933576	0.990652	0.999609	0.36954	1
6737	FRMPD4	0	2	0	0	0	13.6813	0	0	0	0.0401547	0.885595	0.117823	1	0.933576	0.990652	0.999609	0.369796	1
9623	LIN37	0	1	0	0	0	35.4166	0	0	0	0.0390669	0.932917	0.117984	1	0.933576	0.990652	0.999609	0.370139	1
15963	SLC25A5	0	1	0	0	0	35.4668	0	0	0	0.0390061	0.94748	0.118204	1	0.933576	0.990652	0.999609	0.370611	1
11419	NKX2-4	0	1	0	0	0	35.6136	0	0	0	0.0388292	0.975069	0.118209	1	0.933576	0.990652	0.999609	0.370622	1
5472	ECHS1	0	1	0	0	0	35.4038	0	0	0	0.0390824	0.944743	0.118337	1	0.933576	0.990652	0.999609	0.370894	1
2023	BLOC1S4	0	1	0	0	0	35.5785	0	0	0	0.0388714	0.979946	0.118366	1	0.933576	0.990652	0.999609	0.370956	1
11376	NID1	0	2	0	0	0	13.6066	0	0	0	0.0405545	0.882606	0.118612	1	0.933576	0.990652	0.999609	0.371481	1
17363	TENM1	0	3	0	0	0	9.73342	0	0	0	0.0441938	0.809594	0.118684	1	0.933576	0.990652	0.999609	0.371635	1
12183	OR5B17	0	1	0	0	0	35.3505	0	0	0	0.0391473	0.953535	0.118698	1	0.933576	0.990652	0.999609	0.371663	1
14761	RP11-159G9.5	0	1	0	0	0	35.2439	0	0	0	0.0392775	0.944329	0.118828	1	0.933576	0.990652	0.999609	0.371942	1
18594	UBE2O	0	2	0	0	0	13.6416	0	0	0	0.0403664	0.894123	0.118916	1	0.933576	0.990652	0.999609	0.372127	1
10721	MRPL9	0	1	0	0	0	35.1262	0	0	0	0.0394223	0.948279	0.119293	1	0.933576	0.990652	0.999609	0.37293	1
10470	MIF4GD	0	1	0	0	0	35.0579	0	0	0	0.0395069	0.943948	0.119408	1	0.933576	0.990652	0.999609	0.373175	1
7704	HAUS4	0	1	0	0	0	35.0051	0	0	0	0.0395724	0.940614	0.119492	1	0.933576	0.990652	0.999609	0.373353	1
11388	NIPAL1	0	1	0	0	0	34.9967	0	0	0	0.0395828	0.941971	0.119553	1	0.933576	0.990652	0.999609	0.373484	1
4359	CSDC2	0	1	0	0	0	34.9142	0	0	0	0.0396857	0.949749	0.120002	1	0.933576	0.990652	0.999609	0.374436	1
3716	CHD7	0	3	0	0	0	9.60836	0	0	0	0.0454785	0.799855	0.120251	1	0.933576	0.990652	0.999609	0.374963	1
1753	ATP6V1C1	0	1	0	0	0	34.5881	0	0	0	0.0400975	0.921826	0.120265	1	0.933576	0.990652	0.999609	0.374994	1
15938	SLC25A26	0	1	0	0	0	34.6303	0	0	0	0.0400437	0.927092	0.120304	1	0.933576	0.990652	0.999609	0.375076	1
13834	PSMD6	0	1	0	0	0	34.7522	0	0	0	0.0398893	0.944714	0.120407	1	0.933576	0.990652	0.999609	0.375294	1
9563	LGALS9B	0	1	0	0	0	34.7317	0	0	0	0.0399151	0.944466	0.120467	1	0.933576	0.990652	0.999609	0.375422	1
7795	HEPHL1	0	2	0	0	0	13.2201	0	0	0	0.0427196	0.846002	0.120887	1	0.933576	0.990652	0.999609	0.376309	1
2701	C5orf60	0	1	0	0	0	34.5943	0	0	0	0.0400896	0.94529	0.120934	1	0.933576	0.990652	0.999609	0.376409	1
3688	CGN	0	2	0	0	0	13.2016	0	0	0	0.0428273	0.846938	0.121235	1	0.933576	0.990652	0.999609	0.377045	1
16732	SS18	0	1	0	0	0	34.3201	0	0	0	0.0404419	0.924862	0.121245	1	0.933576	0.990652	0.999609	0.377064	1
7761	HDHD1	0	1	0	0	0	34.5061	0	0	0	0.0402023	0.950453	0.121342	1	0.933576	0.990652	0.999609	0.377269	1
9645	LINGO2	0	2	0	0	0	13.4757	0	0	0	0.0412692	0.897376	0.12138	1	0.933576	0.990652	0.999609	0.37735	1
9901	LTBP3	0	2	0	0	0	13.5137	0	0	0	0.0410602	0.908291	0.121505	1	0.933576	0.990652	0.999609	0.377613	1
19392	ZCCHC5	0	1	0	0	0	34.2958	0	0	0	0.0404735	0.94393	0.121882	1	0.933576	0.990652	0.999609	0.378407	1
14922	RP11-766F14.2	0	3	0	0	0	9.91938	0	0	0	0.0423703	0.876598	0.121896	1	0.933576	0.990652	0.999609	0.378436	1
10951	MYCBP2	0	3	0	0	0	9.39763	0	0	0	0.0477564	0.778046	0.121956	1	0.933576	0.990652	0.999609	0.378563	1
11770	NUP54	0	1	0	0	0	34.0596	0	0	0	0.0407822	0.921917	0.122008	1	0.933576	0.990652	0.999609	0.378673	1
17120	TAGLN	0	1	0	0	0	34.1553	0	0	0	0.0406566	0.942163	0.122304	1	0.933576	0.990652	0.999609	0.379296	1
16798	ST8SIA4	0	1	0	0	0	34.0073	0	0	0	0.0408511	0.933859	0.122569	1	0.933576	0.990652	0.999609	0.379852	1
12082	OR4D1	0	1	0	0	0	34.1572	0	0	0	0.0406541	0.955773	0.122609	1	0.933576	0.990652	0.999609	0.379935	1
518	ACTL10	0	1	0	0	0	34.1349	0	0	0	0.0406833	0.973155	0.12296	1	0.933576	0.990652	0.999609	0.380672	1
11045	MZT2B	0	1	0	0	0	34.0051	0	0	0	0.0408541	0.95998	0.1232	1	0.933576	0.990652	0.999609	0.381174	1
12679	PDCD6	0	1	0	0	0	33.7355	0	0	0	0.0412132	0.943217	0.123749	1	0.933576	0.990652	0.999609	0.382323	1
13413	PPIL4	0	1	0	0	0	33.5219	0	0	0	0.041502	0.924112	0.123908	1	0.933576	0.990652	0.999609	0.382654	1
14880	RP11-520P18.5	0	1	0	0	0	33.7397	0	0	0	0.0412076	0.952225	0.123948	1	0.933576	0.990652	0.999609	0.382739	1
10797	MSRB2	0	1	0	0	0	33.772	0	0	0	0.0411643	0.958081	0.123957	1	0.933576	0.990652	0.999609	0.382756	1
2844	CA5B	0	1	0	0	0	33.65	0	0	0	0.0413284	0.94127	0.123991	1	0.933576	0.990652	0.999609	0.382829	1
6838	GABBR2	0	2	0	0	0	13.1943	0	0	0	0.0428702	0.881082	0.124232	1	0.933576	0.990652	0.999609	0.38333	1
3111	CCDC141	0	2	0	0	0	13.0549	0	0	0	0.0436968	0.857588	0.124317	1	0.933576	0.990652	0.999609	0.383508	1
6080	FAM159A	0	1	0	0	0	33.5359	0	0	0	0.0414829	0.956588	0.12474	1	0.933576	0.990652	0.999609	0.384389	1
1648	ATF1	0	1	0	0	0	33.3216	0	0	0	0.0417763	0.929191	0.124771	1	0.933576	0.990652	0.999609	0.384454	1
17971	TNFRSF9	0	1	0	0	0	33.1861	0	0	0	0.0419638	0.918642	0.124877	1	0.933576	0.990652	0.999609	0.384675	1
11721	NUCB2	0	1	0	0	0	33.2439	0	0	0	0.0418836	0.926351	0.124949	1	0.933576	0.990652	0.999609	0.384823	1
12020	OR2D3	0	1	0	0	0	33.3361	0	0	0	0.0417563	0.951436	0.125327	1	0.933576	0.990652	0.999609	0.38561	1
6323	FANCL	0	1	0	0	0	33.1303	0	0	0	0.0420415	0.9311	0.125503	1	0.933576	0.990652	0.999609	0.385975	1
8046	HOXA1	0	1	0	0	0	33.2636	0	0	0	0.0418563	0.957708	0.125712	1	0.933576	0.990652	0.999609	0.386409	1
17125	TALDO1	0	1	0	0	0	33.0349	0	0	0	0.042175	0.942229	0.126165	1	0.933576	0.990652	0.999609	0.387347	1
8350	IGBP1	0	1	0	0	0	33.0112	0	0	0	0.0422082	0.939972	0.126187	1	0.933576	0.990652	0.999609	0.387394	1
9508	LDHA	0	1	0	0	0	32.9718	0	0	0	0.0422636	0.944594	0.126451	1	0.933576	0.990652	0.999609	0.387938	1
12568	PCDH19	1	3	0	0	0	6.70726	0	0	0	0.0438964	0.855711	0.126636	1	0.933576	0.990652	0.999609	0.388322	1
647	ADM2	0	1	0	0	0	32.9822	0	0	0	0.042249	0.965746	0.126852	1	0.933576	0.990652	0.999609	0.388767	1
8173	HSPA14	0	1	0	0	0	32.6099	0	0	0	0.0427794	0.923092	0.127092	1	0.933576	0.990652	0.999609	0.389264	1
13578	PRED58	0	1	0	0	0	32.7637	0	0	0	0.0425588	0.954212	0.127423	1	0.933576	0.990652	0.999609	0.389946	1
14070	RAB33B	0	1	0	0	0	32.6371	0	0	0	0.0427402	0.93806	0.127477	1	0.933576	0.990652	0.999609	0.390057	1
2842	CA4	0	1	0	0	0	32.6396	0	0	0	0.0427366	0.945249	0.127664	1	0.933576	0.990652	0.999609	0.390441	1
14124	RAC2	0	1	0	0	0	32.6682	0	0	0	0.0426955	0.956457	0.127816	1	0.933576	0.990652	0.999609	0.390755	1
16366	SNRPA	0	1	0	0	0	32.6889	0	0	0	0.0426657	0.960663	0.127822	1	0.933576	0.990652	0.999609	0.390767	1
125	AC004017.1	0	1	0	0	0	32.7006	0	0	0	0.0426491	0.966197	0.127874	1	0.933576	0.990652	0.999609	0.390874	1
17150	TAS2R1	0	1	0	0	0	32.66	0	0	0	0.0427072	0.965676	0.128013	1	0.933576	0.990652	0.999609	0.39116	1
3173	CCDC47	0	1	0	0	0	32.3497	0	0	0	0.0431576	0.922634	0.128025	1	0.933576	0.990652	0.999609	0.391185	1
15727	SHKBP1	1	2	0	0	0	9.29885	0	0	0	0.0441847	0.859519	0.128096	1	0.933576	0.990652	0.999609	0.39133	1
17302	TCL1B	0	1	0	0	0	32.4858	0	0	0	0.0429589	0.945457	0.12823	1	0.933576	0.990652	0.999609	0.391606	1
6430	FCER1A	0	1	0	0	0	32.3441	0	0	0	0.0431658	0.93856	0.128564	1	0.933576	0.990652	0.999609	0.392292	1
1254	AP003068.23	0	1	0	0	0	32.5137	0	0	0	0.0429185	0.967983	0.128584	1	0.933576	0.990652	0.999609	0.392333	1
16629	SPPL2A	0	1	0	0	0	31.9057	0	0	0	0.0438178	0.923704	0.129718	1	0.933576	0.990652	0.999609	0.394653	1
13511	PPT2-EGFL8	0	1	0	0	0	31.8549	0	0	0	0.0438946	0.940663	0.130456	1	0.933576	0.990652	0.999609	0.396159	1
6566	FKBP4	0	1	0	0	0	31.8305	0	0	0	0.0439315	0.942379	0.130597	1	0.933576	0.990652	0.999609	0.396445	1
2560	C21orf140	0	1	0	0	0	31.8774	0	0	0	0.0438605	0.952498	0.130672	1	0.933576	0.990652	0.999609	0.396598	1
9122	KLF7	0	1	0	0	0	31.8475	0	0	0	0.0439057	0.953494	0.130808	1	0.933576	0.990652	0.999609	0.396874	1
5639	ELF2	0	1	0	0	0	31.6598	0	0	0	0.0441916	0.929904	0.130869	1	0.933576	0.990652	0.999609	0.396998	1
8546	INS-IGF2	0	1	0	0	0	31.5854	0	0	0	0.0443061	0.928423	0.131104	1	0.933576	0.990652	0.999609	0.397477	1
10221	MBTPS2	0	1	0	0	0	31.6188	0	0	0	0.0442546	0.93766	0.131272	1	0.933576	0.990652	0.999609	0.397817	1
14329	RBPMS2	0	1	0	0	0	31.6624	0	0	0	0.0441877	0.944563	0.131299	1	0.933576	0.990652	0.999609	0.397872	1
998	ALKBH3	0	1	0	0	0	31.2965	0	0	0	0.0447553	0.910141	0.131514	1	0.933576	0.990652	0.999609	0.398309	1
7128	GKAP1	0	1	0	0	0	31.2166	0	0	0	0.0448812	0.905829	0.131635	1	0.933576	0.990652	0.999609	0.398553	1
12803	PEX26	0	1	0	0	0	31.5281	0	0	0	0.0443944	0.939121	0.131665	1	0.933576	0.990652	0.999609	0.398616	1
3560	CEACAM4	0	1	0	0	0	31.1779	0	0	0	0.0449423	0.920766	0.132412	1	0.933576	0.990652	0.999609	0.400127	1
11400	NKAIN2	0	1	0	0	0	31.2398	0	0	0	0.0448445	0.930444	0.132517	1	0.933576	0.990652	0.999609	0.40034	1
1465	ARID1A	0	2	0	0	0	12.6129	0	0	0	0.0464785	0.88737	0.133519	1	0.933576	0.990652	0.999609	0.402361	1
5179	DNAJB14	0	1	0	0	0	30.8146	0	0	0	0.0455243	0.91643	0.133684	1	0.933576	0.990652	0.999609	0.402694	1
18384	TSSK4	0	1	0	0	0	31.0119	0	0	0	0.0452065	0.940456	0.133733	1	0.933576	0.990652	0.999609	0.402793	1
7630	GUCY2D	0	2	0	0	0	12.6377	0	0	0	0.0463161	0.901482	0.134117	1	0.933576	0.990652	0.999609	0.403564	1
10334	MEIOB	0	1	0	0	0	30.7308	0	0	0	0.0456606	0.922688	0.134268	1	0.933576	0.990652	0.999609	0.403868	1
9320	KRTAP19-3	0	1	0	0	0	30.9505	0	0	0	0.0453049	0.956451	0.134382	1	0.933576	0.990652	0.999609	0.404095	1
10187	MATN4	0	2	0	0	0	12.6565	0	0	0	0.046193	0.91189	0.134464	1	0.933576	0.990652	0.999609	0.404261	1
14094	RAB4B	0	1	0	0	0	30.8415	0	0	0	0.0454807	0.949168	0.134653	1	0.933576	0.990652	0.999609	0.404639	1
14095	RAB4B-EGLN2	0	1	0	0	0	30.8415	0	0	0	0.0454807	0.949168	0.134653	1	0.933576	0.990652	0.999609	0.404639	1
11082	NAF1	0	1	0	0	0	30.7081	0	0	0	0.0456976	0.941822	0.134997	1	0.933576	0.990652	0.999609	0.405329	1
7303	GORASP1	0	1	0	0	0	30.665	0	0	0	0.0457682	0.945969	0.135287	1	0.933576	0.990652	0.999609	0.40591	1
14255	RBBP7	0	1	0	0	0	30.5662	0	0	0	0.0459305	0.933042	0.135305	1	0.933576	0.990652	0.999609	0.405946	1
8450	IL20RB	0	1	0	0	0	30.5906	0	0	0	0.0458904	0.938336	0.135374	1	0.933576	0.990652	0.999609	0.406082	1
8835	KCNH4	0	2	0	0	0	12.4965	0	0	0	0.0472544	0.89339	0.135845	1	0.933576	0.990652	0.999609	0.407024	1
4849	DDAH2	0	1	0	0	0	30.4942	0	0	0	0.0460496	0.945944	0.135987	1	0.933576	0.990652	0.999609	0.407308	1
7710	HAVCR2	0	1	0	0	0	30.4058	0	0	0	0.0461966	0.946956	0.136379	1	0.933576	0.990652	0.999609	0.40809	1
14692	RNPC3	0	1	0	0	0	30.0968	0	0	0	0.0467172	0.924089	0.136935	1	0.933576	0.990652	0.999609	0.409196	1
35	ABCA13	0	3	1	0	0	5.15895	19.763	19.763	0	0.156427	0.0739281	0.136959	1	0.933576	0.990652	0.999609	0.409243	1
6111	FAM175B	0	1	0	0	0	30.1138	0	0	0	0.0466882	0.930283	0.137089	1	0.933576	0.990652	0.999609	0.409501	1
8231	HUWE1	0	1	1	0	0	3.07165	29.46	29.46	0	0.467461	0.0478262	0.137615	1	0.933576	0.990652	0.999609	0.410546	1
15636	SFXN3	0	1	0	0	0	29.9829	0	0	0	0.046912	0.930626	0.137654	1	0.933576	0.990652	0.999609	0.410623	1
18404	TTC23L	0	1	0	0	0	29.8771	0	0	0	0.0470942	0.921637	0.13777	1	0.933576	0.990652	0.999609	0.410853	1
10423	MGAT2	0	1	0	0	0	30.0686	0	0	0	0.0467654	0.952668	0.137935	1	0.933576	0.990652	0.999609	0.411181	1
8963	KIAA0195	0	2	0	0	0	12.22	0	0	0	0.049174	0.863352	0.137949	1	0.933576	0.990652	0.999609	0.411209	1
9853	LRRIQ1	0	2	0	0	0	11.9571	0	0	0	0.0511077	0.823997	0.138172	1	0.933576	0.990652	0.999609	0.41165	1
11516	NOS2	0	2	0	0	0	12.2838	0	0	0	0.0487211	0.87882	0.138246	1	0.933576	0.990652	0.999609	0.411797	1
19131	WFDC5	0	1	0	0	0	29.774	0	0	0	0.0472731	0.930905	0.138555	1	0.933576	0.990652	0.999609	0.412406	1
2841	CA3	0	1	0	0	0	29.7325	0	0	0	0.0473456	0.930361	0.138714	1	0.933576	0.990652	0.999609	0.412722	1
1092	ANK2	0	3	0	0	0	8.91498	0	0	0	0.053569	0.803141	0.138864	1	0.933576	0.990652	0.999609	0.413018	1
12560	PCDH1	0	2	0	0	0	12.379	0	0	0	0.0480562	0.913458	0.139117	1	0.933576	0.990652	0.999609	0.413517	1
7301	GOPC	0	1	0	0	0	29.52	0	0	0	0.0477196	0.925993	0.139476	1	0.933576	0.990652	0.999609	0.414224	1
8343	IFT46	0	1	0	0	0	29.6112	0	0	0	0.0475583	0.937721	0.139484	1	0.933576	0.990652	0.999609	0.414241	1
17555	TIPARP	0	1	0	0	0	29.5021	0	0	0	0.0477512	0.92993	0.139698	1	0.933576	0.990652	0.999609	0.414661	1
12177	OR5AN1	0	1	0	0	0	29.552	0	0	0	0.0476629	0.955795	0.140232	1	0.933576	0.990652	0.999609	0.415711	1
17648	TMEFF1	0	1	0	0	0	29.4178	0	0	0	0.0479013	0.934763	0.140234	1	0.933576	0.990652	0.999609	0.415715	1
8747	JMJD7	0	1	0	0	0	29.4246	0	0	0	0.0478893	0.944436	0.140502	1	0.933576	0.990652	0.999609	0.416242	1
13504	PPP6C	0	1	0	0	0	29.3629	0	0	0	0.0479996	0.936262	0.140525	1	0.933576	0.990652	0.999609	0.416287	1
1137	ANKRD31	0	2	0	0	0	12.0322	0	0	0	0.0505443	0.856964	0.140556	1	0.933576	0.990652	0.999609	0.416347	1
8735	JAKMIP1	1	2	0	1	0	3.17277	16.9586	16.9586	0	0.273544	0.0672527	0.140577	1	0.933576	0.990652	0.999609	0.416389	1
8746	JMJD6	0	1	0	0	0	29.3745	0	0	0	0.0479788	0.947723	0.140814	1	0.933576	0.990652	0.999609	0.416853	1
17023	SYNE1	2	4	0	0	1	1.60469	0	0	3.41669	0.543644	0.459753	0.579609	0.243037	0.933576	0.990652	0.999609	0.416957	1
2518	C1QC	0	1	0	0	0	29.3393	0	0	0	0.0480419	0.957712	0.141211	1	0.933576	0.990652	0.999609	0.417631	1
19551	ZNF160	0	2	0	0	0	11.965	0	0	0	0.0510477	0.856728	0.141711	1	0.933576	0.990652	0.999609	0.418609	1
12251	OR7A17	0	1	0	0	0	29.2285	0	0	0	0.0482417	0.958945	0.141731	1	0.933576	0.990652	0.999609	0.418648	1
5955	EYS	0	3	0	0	0	8.78719	0	0	0	0.0552621	0.798771	0.141861	1	0.933576	0.990652	0.999609	0.418903	1
5768	EPG5	0	2	0	0	0	11.8784	0	0	0	0.0517077	0.843703	0.141862	1	0.933576	0.990652	0.999609	0.418905	1
15414	SDCBP2	0	1	0	0	0	29.1208	0	0	0	0.0484374	0.946918	0.141922	1	0.933576	0.990652	0.999609	0.419021	1
16068	SLC38A6	0	1	0	0	0	28.8749	0	0	0	0.0488899	0.920475	0.142126	1	0.933576	0.990652	0.999609	0.419419	1
13372	PPAP2B	0	1	0	0	0	29.0834	0	0	0	0.0485057	0.94844	0.142131	1	0.933576	0.990652	0.999609	0.419429	1
8268	IDH1	0	1	0	0	0	28.8777	0	0	0	0.0488846	0.931363	0.14253	1	0.933576	0.990652	0.999609	0.420208	1
22	AARD	0	1	0	0	0	29.0056	0	0	0	0.0486483	0.953874	0.142619	1	0.933576	0.990652	0.999609	0.420381	1
9215	KPNA2	0	1	0	0	0	28.7689	0	0	0	0.0490872	0.929699	0.142966	1	0.933576	0.990652	0.999609	0.421057	1
9032	KIAA1715	0	1	0	0	0	28.563	0	0	0	0.0494753	0.909771	0.143079	1	0.933576	0.990652	0.999609	0.421275	1
14007	PYGO1	0	1	0	0	0	28.6999	0	0	0	0.0492167	0.933632	0.143423	1	0.933576	0.990652	0.999609	0.421944	1
15924	SLC25A14	0	1	0	0	0	28.6208	0	0	0	0.0493658	0.929499	0.14364	1	0.933576	0.990652	0.999609	0.422365	1
1371	AQP9	0	1	0	0	0	28.5565	0	0	0	0.0494876	0.940017	0.144296	1	0.933576	0.990652	0.999609	0.423638	1
12931	PIANP	0	1	0	0	0	28.4386	0	0	0	0.0497126	0.927931	0.144427	1	0.933576	0.990652	0.999609	0.423891	1
10994	MYNN	0	1	0	0	0	28.5062	0	0	0	0.0495834	0.938682	0.144488	1	0.933576	0.990652	0.999609	0.424009	1
8083	HOXD8	0	1	0	0	0	28.6129	0	0	0	0.0493807	0.956845	0.144489	1	0.933576	0.990652	0.999609	0.42401	1
13875	PTF1A	0	1	0	0	0	28.6391	0	0	0	0.0493312	0.963377	0.144504	1	0.933576	0.990652	0.999609	0.424039	1
8651	ISOC2	0	1	0	0	0	28.5601	0	0	0	0.0494808	0.951005	0.144593	1	0.933576	0.990652	0.999609	0.424213	1
10084	MAP2K1	0	1	0	0	0	28.4475	0	0	0	0.0496954	0.93466	0.144628	1	0.933576	0.990652	0.999609	0.42428	1
13391	PPFIA2	0	2	0	0	0	11.5575	0	0	0	0.0542656	0.824007	0.145347	1	0.933576	0.990652	0.999609	0.425668	1
12830	PGA5	0	1	0	0	0	28.3091	0	0	0	0.0499618	0.937336	0.145369	1	0.933576	0.990652	0.999609	0.42571	1
3410	CD99L2	0	1	0	0	0	27.9032	0	0	0	0.0507586	0.906569	0.146029	1	0.933576	0.990652	0.999609	0.426981	1
10030	MAGEE1	1	2	0	0	0	8.62302	0	0	0	0.0508738	0.895216	0.146197	1	0.933576	0.990652	0.999609	0.427304	1
14615	RNF125	0	1	0	0	0	28.1101	0	0	0	0.0503494	0.948079	0.146641	1	0.933576	0.990652	0.999609	0.428157	1
2102	BRF2	0	1	0	0	0	27.807	0	0	0	0.050951	0.918874	0.147067	1	0.933576	0.990652	0.999609	0.428974	1
19518	ZMYND12	0	1	0	0	0	27.9209	0	0	0	0.0507234	0.93363	0.147097	1	0.933576	0.990652	0.999609	0.429032	1
10624	MPP1	0	1	0	0	0	27.9131	0	0	0	0.0507389	0.935318	0.147193	1	0.933576	0.990652	0.999609	0.429217	1
12725	PDIA3	0	1	0	0	0	27.8384	0	0	0	0.0508881	0.936338	0.147591	1	0.933576	0.990652	0.999609	0.429978	1
15164	RTCB	0	1	0	0	0	27.6972	0	0	0	0.0511722	0.92659	0.147922	1	0.933576	0.990652	0.999609	0.430611	1
10271	MDH2	0	1	0	0	0	27.7828	0	0	0	0.0509996	0.944221	0.148114	1	0.933576	0.990652	0.999609	0.430979	1
6649	FOLR4	0	1	0	0	0	27.6347	0	0	0	0.0512989	0.929667	0.148348	1	0.933576	0.990652	0.999609	0.431424	1
17669	TMEM121	0	1	0	0	0	27.8573	0	0	0	0.0508502	0.979081	0.148467	1	0.933576	0.990652	0.999609	0.431652	1
4652	CYB5R3	0	1	0	0	0	27.6243	0	0	0	0.0513201	0.941972	0.148825	1	0.933576	0.990652	0.999609	0.432333	1
12149	OR52E2	0	1	0	0	0	27.6373	0	0	0	0.0512938	0.949596	0.148983	1	0.933576	0.990652	0.999609	0.432636	1
3311	CCT2	0	1	0	0	0	27.4636	0	0	0	0.0516491	0.925116	0.149016	1	0.933576	0.990652	0.999609	0.432699	1
18138	TRAM2	0	1	0	0	0	27.5582	0	0	0	0.051455	0.938712	0.149047	1	0.933576	0.990652	0.999609	0.432757	1
5280	DPH2	0	1	0	0	0	27.4556	0	0	0	0.0516655	0.927053	0.149133	1	0.933576	0.990652	0.999609	0.432921	1
533	ACTR3B	0	1	0	0	0	27.4961	0	0	0	0.0515822	0.932389	0.149135	1	0.933576	0.990652	0.999609	0.432924	1
14179	RANBP3L	0	1	0	0	0	27.2602	0	0	0	0.0520712	0.907691	0.149242	1	0.933576	0.990652	0.999609	0.433129	1
4075	COCH	0	1	0	0	0	27.391	0	0	0	0.0517991	0.925507	0.149394	1	0.933576	0.990652	0.999609	0.433418	1
15522	2005-09-01	0	1	0	0	0	27.4455	0	0	0	0.0516863	0.937942	0.149582	1	0.933576	0.990652	0.999609	0.433774	1
11568	NPIPB15	0	1	0	0	0	27.4556	0	0	0	0.0516657	0.946049	0.149787	1	0.933576	0.990652	0.999609	0.434164	1
19881	ZNF667	0	2	0	0	0	11.4421	0	0	0	0.0552313	0.842728	0.149842	1	0.933576	0.990652	0.999609	0.434269	1
15111	RPUSD4	0	1	0	0	0	27.387	0	0	0	0.0518073	0.939583	0.14993	1	0.933576	0.990652	0.999609	0.434434	1
1029	AMBN	0	1	0	0	0	27.258	0	0	0	0.0520757	0.931969	0.150313	1	0.933576	0.990652	0.999609	0.435161	1
14793	RP11-244H3.4	0	1	0	0	0	27.0503	0	0	0	0.0525137	0.910617	0.150449	1	0.933576	0.990652	0.999609	0.435419	1
13062	PLA2G2F	0	1	0	0	0	27.2919	0	0	0	0.052005	0.943201	0.150524	1	0.933576	0.990652	0.999609	0.435561	1
13035	PKHD1L1	0	3	0	0	0	8.31163	0	0	0	0.0622174	0.767039	0.150675	1	0.933576	0.990652	0.999609	0.435847	1
17446	TGFBR3L	0	1	0	0	0	27.35	0	0	0	0.051884	0.964031	0.150757	1	0.933576	0.990652	0.999609	0.436002	1
11908	OR10A2	0	1	0	0	0	27.3368	0	0	0	0.0519115	0.96205	0.150784	1	0.933576	0.990652	0.999609	0.436053	1
3749	CHMP6	1	1	0	0	0	21.2634	0	0	0	0.0523507	0.919438	0.151048	1	0.933576	0.990652	0.999609	0.436552	1
2831	C9orf91	0	1	0	0	0	27.0605	0	0	0	0.052492	0.932431	0.151335	1	0.933576	0.990652	0.999609	0.437094	1
16865	STK38	0	1	0	0	0	26.9697	0	0	0	0.0526855	0.924673	0.151496	1	0.933576	0.990652	0.999609	0.437399	1
3306	CCRN4L	0	1	0	0	0	27.0501	0	0	0	0.0525142	0.941062	0.151688	1	0.933576	0.990652	0.999609	0.43776	1
8817	KCNC3	0	2	0	0	0	11.7433	0	0	0	0.0527631	0.935513	0.151705	1	0.933576	0.990652	0.999609	0.437794	1
15126	RRN3	0	1	0	0	0	26.9226	0	0	0	0.0527863	0.924829	0.151745	1	0.933576	0.990652	0.999609	0.437868	1
6390	FBXO22	0	1	0	0	0	27.0066	0	0	0	0.0526067	0.947718	0.152115	1	0.933576	0.990652	0.999609	0.438565	1
3897	CLEC16A	0	2	0	0	0	11.4973	0	0	0	0.0547665	0.875032	0.152181	1	0.933576	0.990652	0.999609	0.438691	1
10286	MECR	0	1	0	0	0	26.7903	0	0	0	0.0530718	0.922038	0.152313	1	0.933576	0.990652	0.999609	0.438938	1
7841	HIBADH	0	1	0	0	0	26.8121	0	0	0	0.0530246	0.925188	0.152332	1	0.933576	0.990652	0.999609	0.438975	1
19966	ZNF780B	0	2	0	0	0	11.3081	0	0	0	0.0563838	0.84288	0.152482	1	0.933576	0.990652	0.999609	0.439256	1
12486	PAQR6	0	1	0	0	0	26.9309	0	0	0	0.0527686	0.952061	0.152626	1	0.933576	0.990652	0.999609	0.439527	1
5419	DYNC1LI2	0	1	0	0	0	26.7594	0	0	0	0.0531388	0.938071	0.153094	1	0.933576	0.990652	0.999609	0.440406	1
12753	PDXK	0	1	0	0	0	26.6778	0	0	0	0.0533167	0.93963	0.153576	1	0.933576	0.990652	0.999609	0.441309	1
20034	ZNRF1	0	1	0	0	0	26.6977	0	0	0	0.0532732	0.953554	0.153884	1	0.933576	0.990652	0.999609	0.441887	1
10122	MAPK11	0	1	0	0	0	26.6095	0	0	0	0.0534665	0.941339	0.153993	1	0.933576	0.990652	0.999609	0.44209	1
13972	PURG	0	1	0	0	0	26.4824	0	0	0	0.0537473	0.937124	0.154525	1	0.933576	0.990652	0.999609	0.443084	1
9148	KLHL23	0	1	0	0	0	26.3904	0	0	0	0.0539524	0.936711	0.155002	1	0.933576	0.990652	0.999609	0.443975	1
4319	CRLF2	0	1	0	0	0	26.2772	0	0	0	0.0542066	0.925713	0.155186	1	0.933576	0.990652	0.999609	0.444318	1
15297	SASS6	0	1	0	0	0	26.1572	0	0	0	0.0544786	0.915052	0.155357	1	0.933576	0.990652	0.999609	0.444637	1
110	ABT1	0	1	0	0	0	26.4195	0	0	0	0.0538873	0.967565	0.155674	1	0.933576	0.990652	0.999609	0.445227	1
13155	PLIN4	0	2	0	0	0	11.5165	0	0	0	0.0546059	0.931957	0.155944	1	0.933576	0.990652	0.999609	0.445728	1
3620	CEP170	1	2	0	0	0	8.04876	0	0	0	0.0577874	0.810591	0.156547	1	0.933576	0.990652	0.999609	0.446847	1
7577	GSTT1	0	1	0	0	0	26.1389	0	0	0	0.0545204	0.946631	0.156691	1	0.933576	0.990652	0.999609	0.447114	1
14383	RELL1	0	1	0	0	0	26.182	0	0	0	0.0544223	0.959875	0.156805	1	0.933576	0.990652	0.999609	0.447326	1
17837	TMEM43	0	1	0	0	0	26.0449	0	0	0	0.0547356	0.93773	0.156914	1	0.933576	0.990652	0.999609	0.447529	1
7186	GLYATL3	0	1	0	0	0	25.886	0	0	0	0.0551031	0.922297	0.157177	1	0.933576	0.990652	0.999609	0.448015	1
16702	SRP72	0	1	0	0	0	25.8477	0	0	0	0.0551925	0.920193	0.157295	1	0.933576	0.990652	0.999609	0.448234	1
6340	FASTKD3	0	1	0	0	0	25.924	0	0	0	0.0550149	0.931502	0.15735	1	0.933576	0.990652	0.999609	0.448335	1
13245	POC1B-GALNT4	0	1	0	0	0	25.9055	0	0	0	0.0550577	0.93685	0.157653	1	0.933576	0.990652	0.999609	0.448895	1
2391	C17orf97	0	1	0	0	0	26.0265	0	0	0	0.054778	0.968114	0.157829	1	0.933576	0.990652	0.999609	0.449219	1
8599	IQCK	0	1	0	0	0	25.8772	0	0	0	0.0551236	0.941136	0.157959	1	0.933576	0.990652	0.999609	0.44946	1
1694	ATP13A1	0	2	0	0	0	11.2286	0	0	0	0.0570842	0.880147	0.158039	1	0.933576	0.990652	0.999609	0.449608	1
7735	HCN1	0	2	0	0	0	11.1589	0	0	0	0.0577092	0.868017	0.158294	1	0.933576	0.990652	0.999609	0.450078	1
11983	OR1J2	0	1	0	0	0	25.8565	0	0	0	0.0551719	0.954335	0.158469	1	0.933576	0.990652	0.999609	0.4504	1
16927	STYK1	0	1	0	0	0	25.6787	0	0	0	0.0555896	0.926875	0.158532	1	0.933576	0.990652	0.999609	0.450516	1
6121	FAM181B	0	1	0	0	0	25.8829	0	0	0	0.0551105	0.975775	0.15875	1	0.933576	0.990652	0.999609	0.450917	1
11537	NPAP1	0	3	0	0	0	8.61088	0	0	0	0.0577154	0.881617	0.158818	1	0.933576	0.990652	0.999609	0.451043	1
3568	CEBPE	0	1	0	0	0	25.7465	0	0	0	0.0554297	0.947237	0.158886	1	0.933576	0.990652	0.999609	0.451167	1
2635	C3orf33	0	1	0	0	0	25.5813	0	0	0	0.0558211	0.928993	0.15917	1	0.933576	0.990652	0.999609	0.451689	1
4535	CTNNA2	0	2	0	0	0	10.9811	0	0	0	0.0593486	0.844614	0.159387	1	0.933576	0.990652	0.999609	0.452088	1
7263	GOLGA6A	0	1	0	0	0	25.4078	0	0	0	0.0562378	0.917314	0.15964	1	0.933576	0.990652	0.999609	0.452553	1
11211	NDST2	1	2	0	0	0	8.05088	0	0	0	0.0577594	0.849293	0.159686	1	0.933576	0.990652	0.999609	0.452638	1
18060	TP53I11	0	1	0	0	0	25.5746	0	0	0	0.0558371	0.944525	0.159774	1	0.933576	0.990652	0.999609	0.452798	1
12793	PEX10	0	1	0	0	0	25.5327	0	0	0	0.0559372	0.939716	0.159851	1	0.933576	0.990652	0.999609	0.452941	1
14603	RNF103	0	1	0	0	0	25.4353	0	0	0	0.0561714	0.927337	0.159933	1	0.933576	0.990652	0.999609	0.45309	1
8363	IGFBP3	0	1	0	0	0	25.5515	0	0	0	0.0558923	0.952308	0.160137	1	0.933576	0.990652	0.999609	0.453464	1
4637	CXorf67	0	2	0	0	0	11.1972	0	0	0	0.0573646	0.899266	0.160329	1	0.933576	0.990652	0.999609	0.453816	1
2754	C7orf62	0	1	0	0	0	25.3812	0	0	0	0.0563022	0.933944	0.160509	1	0.933576	0.990652	0.999609	0.454144	1
18550	UBA2	0	1	0	0	0	25.3325	0	0	0	0.0564205	0.929384	0.160608	1	0.933576	0.990652	0.999609	0.454327	1
1627	ASRGL1	0	1	0	0	0	25.4473	0	0	0	0.0561425	0.94883	0.160634	1	0.933576	0.990652	0.999609	0.454374	1
4568	CTTNBP2NL	0	1	0	0	0	25.3536	0	0	0	0.0563693	0.937813	0.160812	1	0.933576	0.990652	0.999609	0.454698	1
7885	HIST1H2BA	0	1	0	0	0	25.4615	0	0	0	0.0561082	0.968535	0.161024	1	0.933576	0.990652	0.999609	0.455086	1
18995	VSTM2A	0	1	0	0	0	25.2566	0	0	0	0.0566057	0.928958	0.16103	1	0.933576	0.990652	0.999609	0.455097	1
19308	ZBED2	0	1	0	0	0	25.3225	0	0	0	0.0564448	0.945059	0.161238	1	0.933576	0.990652	0.999609	0.455477	1
12297	ORC4	0	1	0	0	0	25.0935	0	0	0	0.057008	0.914906	0.161341	1	0.933576	0.990652	0.999609	0.455664	1
6906	GALNT4	0	1	0	0	0	25.2062	0	0	0	0.0567296	0.937337	0.16165	1	0.933576	0.990652	0.999609	0.456228	1
14223	RASGRF1	0	2	0	0	0	11.0146	0	0	0	0.0590342	0.871714	0.161706	1	0.933576	0.990652	0.999609	0.45633	1
5183	DNAJB6	0	1	0	0	0	25.1061	0	0	0	0.0569768	0.9249	0.161735	1	0.933576	0.990652	0.999609	0.456383	1
5125	DLX5	0	1	0	0	0	25.235	0	0	0	0.0566586	0.952135	0.161958	1	0.933576	0.990652	0.999609	0.45679	1
14691	RNMTL1	0	1	0	0	0	25.1645	0	0	0	0.0568323	0.940728	0.162014	1	0.933576	0.990652	0.999609	0.456892	1
16395	SNX17	0	1	0	0	0	25.1226	0	0	0	0.0569358	0.936912	0.162123	1	0.933576	0.990652	0.999609	0.45709	1
7839	HIATL1	0	1	0	0	0	25.1014	0	0	0	0.0569883	0.934269	0.162148	1	0.933576	0.990652	0.999609	0.457135	1
15325	SCAMP4	0	1	0	0	0	25.1219	0	0	0	0.0569376	0.938258	0.162177	1	0.933576	0.990652	0.999609	0.457187	1
11664	NSDHL	0	1	0	0	0	25.1103	0	0	0	0.0569663	0.937778	0.162227	1	0.933576	0.990652	0.999609	0.457279	1
18395	TTC14	0	1	0	0	0	25.0827	0	0	0	0.0570347	0.935625	0.162309	1	0.933576	0.990652	0.999609	0.457429	1
5200	DNAJC22	0	1	0	0	0	25.1675	0	0	0	0.0568249	0.951311	0.162331	1	0.933576	0.990652	0.999609	0.457467	1
10348	MESDC1	0	1	0	0	0	25.2411	0	0	0	0.0566439	0.971069	0.162348	1	0.933576	0.990652	0.999609	0.457498	1
17723	TMEM171	0	1	0	0	0	25.1566	0	0	0	0.0568517	0.949795	0.16235	1	0.933576	0.990652	0.999609	0.457503	1
4969	DENND3	0	2	0	0	0	10.977	0	0	0	0.0593873	0.871541	0.162495	1	0.933576	0.990652	0.999609	0.457766	1
3316	CCT6B	0	1	0	0	0	24.8995	0	0	0	0.0574934	0.915342	0.162505	1	0.933576	0.990652	0.999609	0.457784	1
3212	CCDC86	0	1	0	0	0	25.0013	0	0	0	0.0572377	0.931308	0.162621	1	0.933576	0.990652	0.999609	0.457995	1
11692	NT5DC4	0	1	0	0	0	24.9205	0	0	0	0.0574403	0.924229	0.162799	1	0.933576	0.990652	0.999609	0.458318	1
1164	ANKRD63	0	1	0	0	0	25.0575	0	0	0	0.0570975	0.95344	0.163038	1	0.933576	0.990652	0.999609	0.458752	1
1286	AP5S1	0	1	0	0	0	25.0744	0	0	0	0.0570555	0.958039	0.163057	1	0.933576	0.990652	0.999609	0.458787	1
16001	SLC2A4RG	0	1	0	0	0	24.9641	0	0	0	0.0573307	0.950332	0.163504	1	0.933576	0.990652	0.999609	0.459596	1
18163	TREML1	0	1	0	0	0	24.8787	0	0	0	0.0575458	0.936686	0.163559	1	0.933576	0.990652	0.999609	0.459695	1
11726	NUDCD3	0	1	0	0	0	24.8488	0	0	0	0.0576214	0.932521	0.163577	1	0.933576	0.990652	0.999609	0.459728	1
16125	SLC52A2	0	1	0	0	0	24.9838	0	0	0	0.0572815	0.961599	0.163679	1	0.933576	0.990652	0.999609	0.459913	1
5654	ELMOD1	0	1	0	0	0	24.7998	0	0	0	0.0577457	0.928514	0.163705	1	0.933576	0.990652	0.999609	0.459961	1
6801	FXYD5	0	1	0	0	0	24.635	0	0	0	0.0581679	0.923777	0.164492	1	0.933576	0.990652	0.999609	0.461383	1
12708	PDE7B	0	1	0	0	0	24.4402	0	0	0	0.058674	0.915034	0.16526	1	0.933576	0.990652	0.999609	0.462766	1
18946	VNN3	0	1	0	0	0	24.5688	0	0	0	0.0583389	0.934311	0.165339	1	0.933576	0.990652	0.999609	0.46291	1
19378	ZC3HC1	0	1	0	0	0	24.3755	0	0	0	0.0588442	0.911766	0.165488	1	0.933576	0.990652	0.999609	0.463178	1
8947	KHDC1	0	1	0	0	0	24.3192	0	0	0	0.058993	0.910549	0.165771	1	0.933576	0.990652	0.999609	0.463686	1
8003	HMX2	0	1	0	0	0	24.5423	0	0	0	0.0584078	0.968936	0.166502	1	0.933576	0.990652	0.999609	0.464998	1
32	ABCA1	0	2	0	0	0	10.6187	0	0	0	0.0629081	0.838845	0.166584	1	0.933576	0.990652	0.999609	0.465144	1
1854	B4GALT7	0	1	0	0	0	24.4376	0	0	0	0.058681	0.95256	0.166763	1	0.933576	0.990652	0.999609	0.465466	1
5779	EPHB1	0	2	0	0	0	10.8091	0	0	0	0.0610007	0.879315	0.166953	1	0.933576	0.990652	0.999609	0.465806	1
6464	FECH	0	1	0	0	0	24.1943	0	0	0	0.0593255	0.921971	0.167123	1	0.933576	0.990652	0.999609	0.466111	1
13001	PIP4K2C	0	1	0	0	0	24.2613	0	0	0	0.0591466	0.933598	0.16721	1	0.933576	0.990652	0.999609	0.466267	1
8875	KCNMB1	0	1	0	0	0	24.2423	0	0	0	0.0591972	0.935177	0.167392	1	0.933576	0.990652	0.999609	0.466591	1
18812	USP27X	0	1	0	0	0	24.2891	0	0	0	0.0590726	0.952243	0.167678	1	0.933576	0.990652	0.999609	0.467102	1
16189	SLC9B2	0	1	0	0	0	24.0984	0	0	0	0.059583	0.925181	0.167874	1	0.933576	0.990652	0.999609	0.467452	1
1079	ANGEL2	0	1	0	0	0	23.9809	0	0	0	0.0599018	0.911189	0.167924	1	0.933576	0.990652	0.999609	0.467541	1
7121	GJD2	0	1	0	0	0	24.0628	0	0	0	0.0596794	0.927424	0.1682	1	0.933576	0.990652	0.999609	0.468033	1
13587	PREX2	0	2	0	0	0	10.6076	0	0	0	0.0630228	0.849748	0.168232	1	0.933576	0.990652	0.999609	0.46809	1
18171	TRHR	0	1	0	0	0	24.0445	0	0	0	0.0597288	0.933573	0.168575	1	0.933576	0.990652	0.999609	0.468701	1
2861	CABYR	0	1	0	0	0	24.0331	0	0	0	0.0597597	0.932021	0.168584	1	0.933576	0.990652	0.999609	0.468717	1
19416	ZDHHC23	0	1	0	0	0	23.9341	0	0	0	0.0600296	0.930957	0.169171	1	0.933576	0.990652	0.999609	0.469761	1
6622	FMO6P	0	1	0	0	0	23.9516	0	0	0	0.0599817	0.93665	0.169288	1	0.933576	0.990652	0.999609	0.46997	1
5037	DHRS9	0	1	0	0	0	23.9717	0	0	0	0.0599267	0.941962	0.169356	1	0.933576	0.990652	0.999609	0.47009	1
15802	SKIL	0	1	0	0	0	23.7601	0	0	0	0.0605093	0.921913	0.169883	1	0.933576	0.990652	0.999609	0.471026	1
15429	SDK2	1	2	1	0	0	2.23087	17.3264	17.3264	0	0.442564	0.0656767	0.169887	1	0.933576	0.990652	0.999609	0.471033	1
2793	C9orf129	0	1	0	0	0	23.8715	0	0	0	0.0602013	0.953408	0.170366	1	0.933576	0.990652	0.999609	0.47188	1
12143	OR52A5	0	1	0	0	0	23.7196	0	0	0	0.0606218	0.928135	0.170432	1	0.933576	0.990652	0.999609	0.471997	1
5746	ENTPD7	0	1	0	0	0	23.5334	0	0	0	0.0611453	0.908572	0.170665	1	0.933576	0.990652	0.999609	0.47241	1
13301	POLR3C	0	1	0	0	0	23.6076	0	0	0	0.0609357	0.91805	0.170685	1	0.933576	0.990652	0.999609	0.472446	1
3931	CLINT1	0	1	0	0	0	23.5511	0	0	0	0.0610949	0.912758	0.170779	1	0.933576	0.990652	0.999609	0.472611	1
10358	METRNL	0	1	0	0	0	23.7873	0	0	0	0.0604336	0.957902	0.171033	1	0.933576	0.990652	0.999609	0.47306	1
3832	CITED1	1	1	0	0	0	18.6056	0	0	0	0.0606993	0.931985	0.17124	1	0.933576	0.990652	0.999609	0.473426	1
15975	SLC26A6	0	1	0	0	0	23.6471	0	0	0	0.0608246	0.936424	0.17125	1	0.933576	0.990652	0.999609	0.473443	1
11787	NUTM2D	0	1	0	0	0	23.5784	0	0	0	0.0610181	0.935865	0.171679	1	0.933576	0.990652	0.999609	0.4742	1
16804	STAC2	0	1	0	0	0	23.5572	0	0	0	0.0610777	0.932517	0.171682	1	0.933576	0.990652	0.999609	0.474205	1
16805	STAC3	0	1	0	0	0	23.4746	0	0	0	0.0613123	0.921265	0.171719	1	0.933576	0.990652	0.999609	0.47427	1
5386	DUSP22	0	1	0	0	0	23.4326	0	0	0	0.061432	0.920029	0.171936	1	0.933576	0.990652	0.999609	0.474652	1
12428	PAFAH2	0	1	0	0	0	23.5009	0	0	0	0.0612373	0.931412	0.172007	1	0.933576	0.990652	0.999609	0.474778	1
1616	ASNSD1	0	1	0	0	0	23.4749	0	0	0	0.0613115	0.936138	0.172374	1	0.933576	0.990652	0.999609	0.475423	1
757	AHSG	0	1	0	0	0	23.5265	0	0	0	0.0611646	0.945776	0.172384	1	0.933576	0.990652	0.999609	0.47544	1
13130	PLEKHG3	0	2	0	0	0	10.576	0	0	0	0.0633482	0.885079	0.172845	1	0.933576	0.990652	0.999609	0.47625	1
5541	EFNB3	0	1	0	0	0	23.3651	0	0	0	0.0616255	0.932825	0.17297	1	0.933576	0.990652	0.999609	0.476469	1
12030	OR2J3	0	1	0	0	0	23.3394	0	0	0	0.0616997	0.935381	0.173247	1	0.933576	0.990652	0.999609	0.476955	1
1853	B4GALT6	0	1	0	0	0	23.2571	0	0	0	0.0619376	0.924467	0.173323	1	0.933576	0.990652	0.999609	0.477088	1
9610	LIMA1	0	1	0	0	0	23.2077	0	0	0	0.0620814	0.918178	0.173347	1	0.933576	0.990652	0.999609	0.47713	1
5335	DSCR3	0	1	0	0	0	23.2398	0	0	0	0.0619878	0.94484	0.174271	1	0.933576	0.990652	0.999609	0.478747	1
19960	ZNF774	0	1	0	0	0	23.0347	0	0	0	0.0625897	0.921342	0.17468	1	0.933576	0.990652	0.999609	0.479462	1
7561	GSS	0	1	0	0	0	22.9842	0	0	0	0.0627394	0.91529	0.174715	1	0.933576	0.990652	0.999609	0.479522	1
18370	TSPYL1	0	1	0	0	0	23.1375	0	0	0	0.0622866	0.946624	0.175027	1	0.933576	0.990652	0.999609	0.480066	1
3286	CCNL1	0	1	0	0	0	23.0032	0	0	0	0.0626831	0.9277	0.175198	1	0.933576	0.990652	0.999609	0.480365	1
19983	ZNF80	0	1	0	0	0	23.0285	0	0	0	0.062608	0.934872	0.175335	1	0.933576	0.990652	0.999609	0.480603	1
14243	RASSF9	0	1	0	0	0	22.8797	0	0	0	0.0630518	0.915422	0.175441	1	0.933576	0.990652	0.999609	0.480788	1
18019	TOB2	0	1	0	0	0	23.1174	0	0	0	0.0623457	0.961894	0.175603	1	0.933576	0.990652	0.999609	0.48107	1
18893	VAX2	0	1	0	0	0	23.0836	0	0	0	0.0624451	0.953637	0.175615	1	0.933576	0.990652	0.999609	0.481091	1
2775	C8orf44-SGK3	0	1	0	0	0	22.7634	0	0	0	0.0634029	0.908147	0.175842	1	0.933576	0.990652	0.999609	0.481485	1
15649	SGK3	0	1	0	0	0	22.7634	0	0	0	0.0634029	0.908147	0.175842	1	0.933576	0.990652	0.999609	0.481485	1
2479	C1orf198	0	1	0	0	0	23.0021	0	0	0	0.0626862	0.94642	0.175948	1	0.933576	0.990652	0.999609	0.48167	1
13567	PRDM7	0	1	0	0	0	22.7027	0	0	0	0.0635875	0.909821	0.176362	1	0.933576	0.990652	0.999609	0.482388	1
15142	RSC1A1	0	1	0	0	0	22.9233	0	0	0	0.0629212	0.944633	0.176432	1	0.933576	0.990652	0.999609	0.48251	1
11961	OR13F1	0	1	0	0	0	22.9648	0	0	0	0.0627972	0.953629	0.176434	1	0.933576	0.990652	0.999609	0.482513	1
4771	DAZAP1	0	1	0	0	0	22.7346	0	0	0	0.0634903	0.915554	0.176457	1	0.933576	0.990652	0.999609	0.482553	1
13677	PRPF19	0	1	0	0	0	22.8404	0	0	0	0.06317	0.933298	0.17657	1	0.933576	0.990652	0.999609	0.482749	1
16344	SNAPC3	0	1	0	0	0	22.7985	0	0	0	0.0632963	0.927914	0.176625	1	0.933576	0.990652	0.999609	0.482844	1
7267	GOLGA6L1	0	1	0	0	0	22.6797	0	0	0	0.0636577	0.912804	0.176691	1	0.933576	0.990652	0.999609	0.482959	1
7022	GDPD3	0	1	0	0	0	22.7245	0	0	0	0.0635209	0.920181	0.176769	1	0.933576	0.990652	0.999609	0.483094	1
11024	MYOG	0	1	0	0	0	22.907	0	0	0	0.0629699	0.958758	0.176977	1	0.933576	0.990652	0.999609	0.483455	1
13492	PPP3CA	0	1	0	0	0	22.5861	0	0	0	0.0639451	0.919524	0.17771	1	0.933576	0.990652	0.999609	0.484723	1
12150	OR52E4	0	1	0	0	0	22.7213	0	0	0	0.0635306	0.941264	0.177721	1	0.933576	0.990652	0.999609	0.484742	1
17094	TADA3	0	1	0	0	0	22.6775	0	0	0	0.0636646	0.941053	0.178023	1	0.933576	0.990652	0.999609	0.485262	1
17912	TMPRSS11D	0	1	0	0	0	22.5296	0	0	0	0.0641196	0.917991	0.178031	1	0.933576	0.990652	0.999609	0.485277	1
8236	HYAL4	0	1	0	0	0	22.5635	0	0	0	0.0640149	0.923278	0.17806	1	0.933576	0.990652	0.999609	0.485326	1
8199	HSPH1	0	1	0	0	0	22.4623	0	0	0	0.0643288	0.913217	0.178253	1	0.933576	0.990652	0.999609	0.485659	1
2033	BMP10	0	1	0	0	0	22.6119	0	0	0	0.0638657	0.943282	0.17857	1	0.933576	0.990652	0.999609	0.486206	1
8233	HYAL1	0	1	0	0	0	22.6211	0	0	0	0.0638374	0.950505	0.17875	1	0.933576	0.990652	0.999609	0.486516	1
17490	THOC1	0	1	0	0	0	22.3611	0	0	0	0.0646459	0.914229	0.179034	1	0.933576	0.990652	0.999609	0.487005	1
3224	CCDC96	0	1	0	0	0	22.5465	0	0	0	0.0640674	0.945875	0.179128	1	0.933576	0.990652	0.999609	0.487166	1
16062	SLC38A1	0	1	0	0	0	22.4149	0	0	0	0.0644772	0.923495	0.179132	1	0.933576	0.990652	0.999609	0.487173	1
8543	INPP5K	0	1	0	0	0	22.4752	0	0	0	0.0642887	0.93322	0.179147	1	0.933576	0.990652	0.999609	0.487198	1
13892	PTGR1	0	1	0	0	0	22.3851	0	0	0	0.0645705	0.929691	0.179639	1	0.933576	0.990652	0.999609	0.488045	1
5667	ELP2	0	1	0	0	0	22.1689	0	0	0	0.0652564	0.905692	0.179931	1	0.933576	0.990652	0.999609	0.488545	1
15941	SLC25A29	0	1	0	0	0	22.4293	0	0	0	0.064432	0.95996	0.180397	1	0.933576	0.990652	0.999609	0.489344	1
6624	FMR1	0	1	0	0	0	22.2298	0	0	0	0.0650619	0.922813	0.180438	1	0.933576	0.990652	0.999609	0.489414	1
1310	APLF	0	1	0	0	0	22.2312	0	0	0	0.0650572	0.926168	0.180592	1	0.933576	0.990652	0.999609	0.489677	1
20052	ZSCAN12	0	1	0	0	0	22.1283	0	0	0	0.0653867	0.917778	0.18092	1	0.933576	0.990652	0.999609	0.49024	1
9420	LAMB2	0	2	0	0	0	10.114	0	0	0	0.0684097	0.856411	0.180953	1	0.933576	0.990652	0.999609	0.490295	1
16034	SLC35C2	0	1	0	0	0	22.1792	0	0	0	0.0652233	0.928749	0.181094	1	0.933576	0.990652	0.999609	0.490536	1
17346	TECPR2	0	2	0	0	0	10.1796	0	0	0	0.0676558	0.881823	0.182194	1	0.933576	0.990652	0.999609	0.492413	1
15719	SHISA2	0	1	0	0	0	22.1623	0	0	0	0.0652775	0.957452	0.182281	1	0.933576	0.990652	0.999609	0.492561	1
6232	FAM43A	0	1	0	0	0	22.1705	0	0	0	0.0652512	0.972624	0.182566	1	0.933576	0.990652	0.999609	0.493045	1
6790	FUT7	0	1	0	0	0	21.9957	0	0	0	0.0658157	0.936508	0.182792	1	0.933576	0.990652	0.999609	0.493429	1
19001	VSX2	0	1	0	0	0	22.0438	0	0	0	0.0656593	0.946221	0.182806	1	0.933576	0.990652	0.999609	0.493453	1
7192	GMEB1	0	1	0	0	0	21.9686	0	0	0	0.0659039	0.934652	0.182915	1	0.933576	0.990652	0.999609	0.493639	1
4905	DDX59	0	1	0	0	0	21.835	0	0	0	0.0663427	0.91584	0.182993	1	0.933576	0.990652	0.999609	0.493772	1
19222	XKR9	0	1	0	0	0	21.9607	0	0	0	0.0659299	0.935181	0.182997	1	0.933576	0.990652	0.999609	0.493779	1
11056	NAA16	0	1	0	0	0	21.6428	0	0	0	0.0669837	0.91395	0.184343	1	0.933576	0.990652	0.999609	0.496059	1
18992	VSIG8	0	1	0	0	0	21.7568	0	0	0	0.0666023	0.940145	0.184739	1	0.933576	0.990652	0.999609	0.496728	1
15965	SLC25A52	0	1	0	0	0	21.7784	0	0	0	0.0665304	0.944634	0.184745	1	0.933576	0.990652	0.999609	0.496739	1
2972	CAPS2	0	1	0	0	0	21.36	0	0	0	0.0679486	0.891752	0.185086	1	0.933576	0.990652	0.999609	0.497313	1
2267	C12orf50	0	1	0	0	0	21.353	0	0	0	0.0679728	0.891638	0.185132	1	0.933576	0.990652	0.999609	0.497391	1
512	ACTA2	0	1	0	0	0	21.6495	0	0	0	0.0669613	0.937582	0.185455	1	0.933576	0.990652	0.999609	0.497936	1
13449	PPP1R16B	1	2	0	0	0	7.25542	0	0	0	0.0698296	0.83561	0.185665	1	0.933576	0.990652	0.999609	0.49829	1
3563	CEACAM7	0	1	0	0	0	21.5872	0	0	0	0.0671715	0.933877	0.185776	1	0.933576	0.990652	0.999609	0.498476	1
7221	GNB1	0	1	0	0	0	21.5117	0	0	0	0.0674278	0.922103	0.185794	1	0.933576	0.990652	0.999609	0.498507	1
18034	TOMM70A	0	1	0	0	0	21.5062	0	0	0	0.0674466	0.923217	0.185894	1	0.933576	0.990652	0.999609	0.498676	1
3939	CLK4	0	1	0	0	0	21.4247	0	0	0	0.0677256	0.912074	0.185914	1	0.933576	0.990652	0.999609	0.498709	1
13993	PXK	0	1	0	0	0	21.2842	0	0	0	0.0682116	0.899076	0.186188	1	0.933576	0.990652	0.999609	0.499171	1
5009	DGKE	0	1	0	0	0	21.4834	0	0	0	0.0675245	0.926585	0.18624	1	0.933576	0.990652	0.999609	0.499257	1
15791	SIX3	0	1	0	0	0	21.669	0	0	0	0.0668957	0.971381	0.186326	1	0.933576	0.990652	0.999609	0.499402	1
1625	ASPRV1	0	1	0	0	0	21.5632	0	0	0	0.0672526	0.955736	0.186764	1	0.933576	0.990652	0.999609	0.500137	1
7367	GPR12	0	1	0	0	0	21.5101	0	0	0	0.0674333	0.950356	0.187008	1	0.933576	0.990652	0.999609	0.500547	1
3200	CCDC77	0	1	0	0	0	21.2627	0	0	0	0.0682865	0.912611	0.187212	1	0.933576	0.990652	0.999609	0.500889	1
15431	SDR16C5	0	1	0	0	0	21.3001	0	0	0	0.0681563	0.918094	0.18723	1	0.933576	0.990652	0.999609	0.500918	1
12642	PCMTD2	0	1	0	0	0	21.2654	0	0	0	0.068277	0.926013	0.187918	1	0.933576	0.990652	0.999609	0.502069	1
2648	C3orf72	1	1	0	0	0	16.7888	0	0	0	0.068005	0.935602	0.188197	1	0.933576	0.990652	0.999609	0.502536	1
9797	LRRC28	0	1	0	0	0	21.1353	0	0	0	0.0687341	0.91295	0.188241	1	0.933576	0.990652	0.999609	0.50261	1
18073	TPBG	0	1	0	0	0	21.3012	0	0	0	0.0681524	0.966027	0.189089	1	0.933576	0.990652	0.999609	0.504023	1
12019	OR2D2	0	1	0	0	0	21.194	0	0	0	0.0685273	0.941526	0.189178	1	0.933576	0.990652	0.999609	0.504172	1
4260	CPSF7	0	1	0	0	0	21.1012	0	0	0	0.0688548	0.925344	0.189191	1	0.933576	0.990652	0.999609	0.504194	1
12495	PARG	0	1	0	0	0	20.7994	0	0	0	0.0699405	0.890261	0.189428	1	0.933576	0.990652	0.999609	0.504587	1
13731	PRRC2C	0	2	0	0	0	9.55214	0	0	0	0.0754003	0.813464	0.189506	1	0.933576	0.990652	0.999609	0.504718	1
16792	ST7	0	1	0	0	0	20.9366	0	0	0	0.0694429	0.908461	0.189563	1	0.933576	0.990652	0.999609	0.504813	1
15864	SLC17A2	0	1	0	0	0	20.9385	0	0	0	0.0694362	0.910421	0.189669	1	0.933576	0.990652	0.999609	0.504989	1
17876	TMEM79	0	1	0	0	0	21.149	0	0	0	0.0686857	0.946204	0.189715	1	0.933576	0.990652	0.999609	0.505066	1
473	ACOT4	0	1	0	0	0	21.1493	0	0	0	0.0686845	0.952087	0.189915	1	0.933576	0.990652	0.999609	0.505398	1
9438	LAP3	0	1	0	0	0	21.0126	0	0	0	0.0691701	0.929396	0.190103	1	0.933576	0.990652	0.999609	0.50571	1
16797	ST8SIA3	0	1	0	0	0	21.0241	0	0	0	0.0691291	0.935198	0.190277	1	0.933576	0.990652	0.999609	0.505999	1
12362	OVOL1	0	1	0	0	0	21.0798	0	0	0	0.0689306	0.94824	0.190344	1	0.933576	0.990652	0.999609	0.50611	1
13489	PPP2R5C	0	1	0	0	0	20.8186	0	0	0	0.0698705	0.913031	0.190801	1	0.933576	0.990652	0.999609	0.506867	1
5272	DPCR1	2	3	0	0	0	4.73049	0	0	0	0.0730468	0.812247	0.191124	1	0.933576	0.990652	0.999609	0.507402	1
12061	OR2W1	0	1	0	0	0	20.9328	0	0	0	0.0694567	0.940023	0.191223	1	0.933576	0.990652	0.999609	0.507566	1
2877	CACNA2D4	0	2	0	0	0	9.63327	0	0	0	0.074328	0.83918	0.191366	1	0.933576	0.990652	0.999609	0.507803	1
3017	CASQ1	0	1	0	0	0	20.7255	0	0	0	0.0702112	0.915832	0.191729	1	0.933576	0.990652	0.999609	0.508403	1
7530	GRM7	0	2	0	0	0	9.79706	0	0	0	0.0722301	0.877158	0.191785	1	0.933576	0.990652	0.999609	0.508495	1
6487	FGB	0	1	0	0	0	20.7234	0	0	0	0.0702188	0.916637	0.191793	1	0.933576	0.990652	0.999609	0.508508	1
10532	MMD2	0	1	0	0	0	20.7895	0	0	0	0.0699767	0.928093	0.191859	1	0.933576	0.990652	0.999609	0.508617	1
15474	SELENBP1	0	1	0	0	0	20.7722	0	0	0	0.0700398	0.928225	0.192007	1	0.933576	0.990652	0.999609	0.508862	1
16989	SUZ12	0	1	0	0	0	20.7092	0	0	0	0.0702712	0.919629	0.192078	1	0.933576	0.990652	0.999609	0.508979	1
14422	RFPL1	0	1	0	0	0	20.8229	0	0	0	0.0698547	0.941029	0.192164	1	0.933576	0.990652	0.999609	0.50912	1
8004	HMX3	0	1	0	0	0	20.8861	0	0	0	0.0696253	0.956684	0.192193	1	0.933576	0.990652	0.999609	0.509169	1
13775	PSAP	0	1	0	0	0	20.7038	0	0	0	0.0702911	0.930368	0.192677	1	0.933576	0.990652	0.999609	0.509966	1
1389	ARFGAP1	0	1	0	0	0	20.5507	0	0	0	0.0708597	0.909907	0.192825	1	0.933576	0.990652	0.999609	0.51021	1
12130	OR51G1	0	1	0	0	0	20.7479	0	0	0	0.0701291	0.942484	0.192842	1	0.933576	0.990652	0.999609	0.510237	1
11956	OR13C4	0	1	0	0	0	20.6861	0	0	0	0.0703563	0.931447	0.192875	1	0.933576	0.990652	0.999609	0.510292	1
6925	GAPDHS	0	1	0	0	0	20.6614	0	0	0	0.0704477	0.927524	0.19289	1	0.933576	0.990652	0.999609	0.510317	1
18275	TRMT61A	0	1	0	0	0	20.7942	0	0	0	0.0699593	0.960189	0.19305	1	0.933576	0.990652	0.999609	0.51058	1
9850	LRRD1	0	1	0	0	0	20.6529	0	0	0	0.0704793	0.930162	0.193091	1	0.933576	0.990652	0.999609	0.510647	1
2852	CABIN1	0	2	0	0	0	9.65498	0	0	0	0.0740449	0.857676	0.193348	1	0.933576	0.990652	0.999609	0.511069	1
19910	ZNF700	1	2	0	0	0	6.95917	0	0	0	0.0752772	0.797987	0.1934	1	0.933576	0.990652	0.999609	0.511156	1
8624	IRF9	0	1	0	0	0	20.4888	0	0	0	0.0710923	0.912522	0.193505	1	0.933576	0.990652	0.999609	0.511328	1
2073	BPIFA2	0	1	0	0	0	20.6172	0	0	0	0.0706119	0.935738	0.193647	1	0.933576	0.990652	0.999609	0.511561	1
3076	CCDC102B	0	1	0	0	0	20.4513	0	0	0	0.0712337	0.90973	0.193649	1	0.933576	0.990652	0.999609	0.511564	1
7291	GOLGA8S	0	1	0	0	0	20.5064	0	0	0	0.0710261	0.91751	0.193651	1	0.933576	0.990652	0.999609	0.511568	1
2985	CARD8	0	1	0	0	0	20.4837	0	0	0	0.0711114	0.928575	0.194433	1	0.933576	0.990652	0.999609	0.512849	1
14337	RCBTB2	0	1	0	0	0	20.4617	0	0	0	0.0711945	0.926055	0.194492	1	0.933576	0.990652	0.999609	0.512946	1
9670	LMAN1	0	1	0	0	0	20.4001	0	0	0	0.0714278	0.916685	0.194501	1	0.933576	0.990652	0.999609	0.512962	1
15291	SARS	0	1	0	0	0	20.3589	0	0	0	0.0715845	0.910904	0.194504	1	0.933576	0.990652	0.999609	0.512967	1
2516	C1QB	0	1	0	0	0	20.5137	0	0	0	0.0709986	0.953564	0.195201	1	0.933576	0.990652	0.999609	0.514107	1
14487	RHAG	0	1	0	0	0	20.1782	0	0	0	0.0722801	0.907061	0.195807	1	0.933576	0.990652	0.999609	0.515096	1
3140	CCDC173	0	1	0	0	0	20.1041	0	0	0	0.0725692	0.900648	0.196016	1	0.933576	0.990652	0.999609	0.515435	1
6302	FAM91A1	0	1	0	0	0	20.1426	0	0	0	0.0724188	0.90792	0.196171	1	0.933576	0.990652	0.999609	0.515689	1
16025	SLC35A2	0	1	0	0	0	20.3225	0	0	0	0.0717237	0.950247	0.196723	1	0.933576	0.990652	0.999609	0.516586	1
10195	MB21D2	0	1	0	0	0	20.2514	0	0	0	0.0719967	0.941182	0.196991	1	0.933576	0.990652	0.999609	0.517022	1
19153	WLS	0	1	0	0	0	20.132	0	0	0	0.0724602	0.92276	0.197147	1	0.933576	0.990652	0.999609	0.517275	1
14404	RETSAT	0	1	0	0	0	20.0947	0	0	0	0.0726059	0.918249	0.197219	1	0.933576	0.990652	0.999609	0.517392	1
11519	NOSTRIN	0	1	0	0	0	19.9115	0	0	0	0.0733304	0.898922	0.197576	1	0.933576	0.990652	0.999609	0.517972	1
9872	LSAMP	0	1	0	0	0	20.0434	0	0	0	0.0728074	0.917332	0.197614	1	0.933576	0.990652	0.999609	0.518033	1
12402	PABPC1	0	1	0	0	0	20.0095	0	0	0	0.0729414	0.916402	0.197857	1	0.933576	0.990652	0.999609	0.518427	1
10648	MRC1L1	0	1	0	0	0	19.8794	0	0	0	0.0734591	0.899447	0.197898	1	0.933576	0.990652	0.999609	0.518493	1
2868	CACNA1E	0	3	0	0	0	7.20729	0	0	0	0.0834486	0.788684	0.19831	1	0.933576	0.990652	0.999609	0.519161	1
4377	CSMD3	1	4	1	0	0	3.69238	6.93025	6.93025	0	0.130845	0.17796	0.198544	1	0.933576	0.990652	0.999609	0.519539	1
18495	TUSC3	0	1	0	0	0	19.9549	0	0	0	0.0731578	0.922404	0.19868	1	0.933576	0.990652	0.999609	0.519759	1
18006	TNPO1	0	1	0	0	0	19.8848	0	0	0	0.0734375	0.915561	0.198908	1	0.933576	0.990652	0.999609	0.520127	1
9662	LITAF	0	1	0	0	0	19.9893	0	0	0	0.0730213	0.934318	0.198981	1	0.933576	0.990652	0.999609	0.520245	1
2515	C1QA	0	1	0	0	0	19.9905	0	0	0	0.0730163	0.934589	0.198982	1	0.933576	0.990652	0.999609	0.520247	1
2298	C14orf180	0	1	0	0	0	19.9891	0	0	0	0.0730218	0.935378	0.199031	1	0.933576	0.990652	0.999609	0.520326	1
9786	LRRC16B	0	2	0	0	0	9.32366	0	0	0	0.0785443	0.833513	0.199378	1	0.933576	0.990652	0.999609	0.520885	1
15525	2008-09-01	0	1	0	0	0	19.9642	0	0	0	0.0731207	0.941006	0.199499	1	0.933576	0.990652	0.999609	0.52108	1
15149	RSPH10B2	0	1	0	0	0	19.8873	0	0	0	0.0734274	0.930788	0.199717	1	0.933576	0.990652	0.999609	0.521432	1
14934	RP11-830F9.6	0	1	0	0	0	19.9583	0	0	0	0.0731442	0.951892	0.199965	1	0.933576	0.990652	0.999609	0.521831	1
3880	CLDN23	0	1	0	0	0	19.9653	0	0	0	0.0731163	0.962787	0.200233	1	0.933576	0.990652	0.999609	0.522262	1
11129	NAV3	0	2	0	0	0	9.29056	0	0	0	0.0790156	0.833371	0.200339	1	0.933576	0.990652	0.999609	0.522432	1
12059	OR2V1	0	1	0	0	0	19.8999	0	0	0	0.0733771	0.948167	0.200353	1	0.933576	0.990652	0.999609	0.522456	1
5145	DMTF1	0	1	0	0	0	19.5895	0	0	0	0.0746376	0.899938	0.200528	1	0.933576	0.990652	0.999609	0.522737	1
4903	DDX56	0	1	0	0	0	19.739	0	0	0	0.0740255	0.92739	0.200875	1	0.933576	0.990652	0.999609	0.523293	1
3775	CHRNA5	0	1	0	0	0	19.7747	0	0	0	0.0738804	0.944918	0.201353	1	0.933576	0.990652	0.999609	0.52406	1
17312	TCP11L2	0	1	0	0	0	19.5673	0	0	0	0.0747293	0.913494	0.201639	1	0.933576	0.990652	0.999609	0.524518	1
995	ALK	0	2	0	0	0	9.34816	0	0	0	0.0781981	0.857044	0.202134	1	0.933576	0.990652	0.999609	0.52531	1
11978	OR1E2	0	1	0	0	0	19.6763	0	0	0	0.074281	0.942408	0.202143	1	0.933576	0.990652	0.999609	0.525326	1
10290	MED12	0	2	0	0	0	9.23822	0	0	0	0.0797694	0.835705	0.202281	1	0.933576	0.990652	0.999609	0.525546	1
14717	RP1-130H16.18	0	1	0	0	0	19.5844	0	0	0	0.0746587	0.931936	0.202509	1	0.933576	0.990652	0.999609	0.52591	1
1539	ARR3	0	1	0	0	0	19.4212	0	0	0	0.0753384	0.906652	0.202536	1	0.933576	0.990652	0.999609	0.525953	1
4419	CSTF3	0	1	0	0	0	19.3122	0	0	0	0.075799	0.895497	0.202746	1	0.933576	0.990652	0.999609	0.526288	1
18945	VNN2	0	1	0	0	0	19.5029	0	0	0	0.0749967	0.927266	0.20302	1	0.933576	0.990652	0.999609	0.526726	1
12146	OR52B4	0	1	0	0	0	19.6113	0	0	0	0.0745479	0.949974	0.20303	1	0.933576	0.990652	0.999609	0.526742	1
12001	OR2A25	0	1	0	0	0	19.5592	0	0	0	0.0747629	0.94154	0.203178	1	0.933576	0.990652	0.999609	0.526978	1
8154	HSD3B7	0	1	0	0	0	19.5712	0	0	0	0.0747134	0.944952	0.203208	1	0.933576	0.990652	0.999609	0.527025	1
12630	PCGF2	0	1	0	0	0	19.509	0	0	0	0.0749713	0.941978	0.203659	1	0.933576	0.990652	0.999609	0.527744	1
19987	ZNF805	2	2	0	0	0	6.10016	0	0	0	0.0782245	0.820508	0.203793	1	0.933576	0.990652	0.999609	0.527956	1
14528	RIC8A	0	1	0	0	0	19.4867	0	0	0	0.0750644	0.941146	0.203831	1	0.933576	0.990652	0.999609	0.528017	1
14516	RHOT1	0	1	0	0	0	19.15	0	0	0	0.0764944	0.890202	0.203849	1	0.933576	0.990652	0.999609	0.528046	1
7687	HAO1	0	1	0	0	0	19.344	0	0	0	0.0756642	0.920221	0.204105	1	0.933576	0.990652	0.999609	0.528452	1
11989	OR1L6	0	1	0	0	0	19.466	0	0	0	0.0751508	0.946521	0.204241	1	0.933576	0.990652	0.999609	0.528669	1
10179	MASTL	0	1	0	0	0	19.3165	0	0	0	0.0757809	0.924533	0.204605	1	0.933576	0.990652	0.999609	0.529247	1
5225	DND1	0	1	0	0	0	19.3426	0	0	0	0.0756701	0.938178	0.205043	1	0.933576	0.990652	0.999609	0.52994	1
2007	BIRC3	0	1	0	0	0	19.2542	0	0	0	0.0760462	0.928097	0.205382	1	0.933576	0.990652	0.999609	0.530477	1
13690	PRPH2	0	1	0	0	0	19.3129	0	0	0	0.0757959	0.939782	0.205392	1	0.933576	0.990652	0.999609	0.530494	1
19367	ZC3H14	0	1	0	0	0	19.0879	0	0	0	0.0767635	0.904077	0.205481	1	0.933576	0.990652	0.999609	0.530634	1
8699	ITLN1	0	1	0	0	0	19.1475	0	0	0	0.0765052	0.914887	0.205633	1	0.933576	0.990652	0.999609	0.530874	1
9116	KLF17	0	1	0	0	0	19.2185	0	0	0	0.076199	0.928178	0.205723	1	0.933576	0.990652	0.999609	0.531017	1
18881	VARS	1	2	0	0	0	6.72132	0	0	0	0.0801114	0.819726	0.206097	1	0.933576	0.990652	0.999609	0.531609	1
15190	RUNDC1	0	1	0	0	0	19.2625	0	0	0	0.0760109	0.947253	0.206176	1	0.933576	0.990652	0.999609	0.531733	1
12063	OR2Y1	0	1	0	0	0	19.2559	0	0	0	0.076039	0.946106	0.206194	1	0.933576	0.990652	0.999609	0.531761	1
8720	IWS1	0	1	0	0	0	19.0421	0	0	0	0.0769635	0.908186	0.206201	1	0.933576	0.990652	0.999609	0.531773	1
7317	GPAA1	0	1	0	0	0	19.2083	0	0	0	0.0762428	0.941313	0.206447	1	0.933576	0.990652	0.999609	0.53216	1
6030	FAM118A	0	1	0	0	0	19.1489	0	0	0	0.0764989	0.937173	0.206828	1	0.933576	0.990652	0.999609	0.532761	1
3291	CCNY	0	1	0	0	0	19.115	0	0	0	0.0766456	0.932435	0.206924	1	0.933576	0.990652	0.999609	0.532913	1
15093	RPS6KA3	0	1	0	0	0	18.838	0	0	0	0.0778656	0.896325	0.207311	1	0.933576	0.990652	0.999609	0.533522	1
693	AFM	0	1	0	0	0	18.954	0	0	0	0.0773505	0.913773	0.207414	1	0.933576	0.990652	0.999609	0.533684	1
5432	DYRK4	0	1	0	0	0	18.9545	0	0	0	0.0773482	0.915035	0.207489	1	0.933576	0.990652	0.999609	0.533802	1
12932	PIAS1	0	1	0	0	0	18.9187	0	0	0	0.0775067	0.909953	0.207506	1	0.933576	0.990652	0.999609	0.53383	1
17255	TBX6	0	1	0	0	0	19.0292	0	0	0	0.0770198	0.929824	0.207615	1	0.933576	0.990652	0.999609	0.534001	1
1860	BACE1	0	1	0	0	0	19.0134	0	0	0	0.0770893	0.92702	0.20762	1	0.933576	0.990652	0.999609	0.534008	1
2160	BTN3A2	1	1	0	0	0	14.908	0	0	0	0.0775321	0.902734	0.208182	1	0.933576	0.990652	0.999609	0.534891	1
14659	RNF214	0	1	0	0	0	18.8883	0	0	0	0.0776418	0.918654	0.208354	1	0.933576	0.990652	0.999609	0.53516	1
1754	ATP6V1C2	0	1	0	0	0	18.8067	0	0	0	0.0780061	0.908317	0.208486	1	0.933576	0.990652	0.999609	0.535367	1
10363	METTL13	0	1	0	0	0	18.8759	0	0	0	0.0776966	0.920094	0.20856	1	0.933576	0.990652	0.999609	0.535483	1
6040	FAM124B	0	1	0	0	0	18.995	0	0	0	0.0771699	0.945412	0.208664	1	0.933576	0.990652	0.999609	0.535646	1
12528	PAWR	0	1	0	0	0	18.9378	0	0	0	0.0774222	0.940605	0.209017	1	0.933576	0.990652	0.999609	0.536199	1
13351	POU2F3	0	1	0	0	0	18.6973	0	0	0	0.0784997	0.901965	0.209111	1	0.933576	0.990652	0.999609	0.536346	1
17196	TBC1D21	0	1	0	0	0	18.804	0	0	0	0.0780182	0.919772	0.209244	1	0.933576	0.990652	0.999609	0.536554	1
16878	STOML3	0	1	0	0	0	18.7492	0	0	0	0.0782647	0.915193	0.209501	1	0.933576	0.990652	0.999609	0.536956	1
19626	ZNF281	0	1	0	0	0	18.8698	0	0	0	0.0777241	0.937285	0.20953	1	0.933576	0.990652	0.999609	0.537002	1
746	AHCY	0	1	0	0	0	18.8396	0	0	0	0.0778587	0.942011	0.210038	1	0.933576	0.990652	0.999609	0.537795	1
16725	SRSF4	0	1	0	0	0	18.7046	0	0	0	0.0784663	0.917651	0.210094	1	0.933576	0.990652	0.999609	0.537882	1
598	ADAMTSL3	1	1	0	1	0	1.67205	14.8733	14.8733	0	0.691113	0.0777317	0.210376	1	0.933576	0.990652	0.999609	0.538322	1
15306	SBF1	1	3	0	0	0	5.03309	0	0	0	0.0850106	0.787634	0.210646	1	0.933576	0.990652	0.999609	0.538743	1
11391	NIPAL4	0	1	0	0	0	18.7228	0	0	0	0.0783841	0.937803	0.211002	1	0.933576	0.990652	0.999609	0.539298	1
9403	LACE1	0	1	0	0	0	18.5494	0	0	0	0.0791763	0.9081	0.211015	1	0.933576	0.990652	0.999609	0.539318	1
17832	TMEM39B	0	1	0	0	0	18.6018	0	0	0	0.0789354	0.916783	0.211062	1	0.933576	0.990652	0.999609	0.539391	1
18556	UBAC1	0	1	0	0	0	18.6194	0	0	0	0.0788547	0.922254	0.211217	1	0.933576	0.990652	0.999609	0.539631	1
7611	GTPBP2	0	1	0	0	0	18.5865	0	0	0	0.0790055	0.919883	0.211405	1	0.933576	0.990652	0.999609	0.539924	1
8037	HOMER2	0	1	0	0	0	18.5186	0	0	0	0.0793186	0.909674	0.211432	1	0.933576	0.990652	0.999609	0.539966	1
7668	H2BFWT	0	1	0	0	0	18.623	0	0	0	0.0788383	0.94782	0.212428	1	0.933576	0.990652	0.999609	0.541511	1
12309	OSBPL11	0	1	0	0	0	18.4395	0	0	0	0.0796864	0.913042	0.212455	1	0.933576	0.990652	0.999609	0.541553	1
5167	DNAH8	0	1	1	0	0	2.20623	18.7163	18.7163	0	0.607171	0.0784134	0.212494	1	0.933576	0.990652	0.999609	0.541613	1
9465	LCA5	0	1	0	0	0	18.3708	0	0	0	0.0800088	0.903748	0.212509	1	0.933576	0.990652	0.999609	0.541637	1
2527	C1QTNF4	0	1	0	0	0	18.6669	0	0	0	0.0786381	0.968557	0.212639	1	0.933576	0.990652	0.999609	0.541838	1
15275	SAMHD1	0	1	0	0	0	18.2742	0	0	0	0.0804655	0.895167	0.212841	1	0.933576	0.990652	0.999609	0.54215	1
1473	ARID5A	0	1	0	0	0	18.5187	0	0	0	0.0793182	0.936731	0.212996	1	0.933576	0.990652	0.999609	0.542391	1
2378	C17orf66	0	1	0	0	0	18.2236	0	0	0	0.080707	0.891017	0.213023	1	0.933576	0.990652	0.999609	0.542431	1
11261	NEB	0	3	1	0	0	4.72106	12.4651	12.4651	0	0.182102	0.121114	0.213069	1	0.933576	0.990652	0.999609	0.542504	1
11194	NCSTN	0	1	0	0	0	18.3638	0	0	0	0.0800413	0.912726	0.213204	1	0.933576	0.990652	0.999609	0.542711	1
7413	GPR25	0	1	0	0	0	18.5681	0	0	0	0.0790905	0.956973	0.213309	1	0.933576	0.990652	0.999609	0.542874	1
11033	MYPOP	0	1	0	0	0	18.5627	0	0	0	0.0791152	0.956562	0.21335	1	0.933576	0.990652	0.999609	0.542937	1
10494	MKLN1	0	1	0	0	0	18.2842	0	0	0	0.0804178	0.90384	0.213399	1	0.933576	0.990652	0.999609	0.543014	1
12741	PDP1	0	1	0	0	0	18.3872	0	0	0	0.0799315	0.923315	0.213623	1	0.933576	0.990652	0.999609	0.543359	1
15812	SLAIN2	0	1	0	0	0	18.4007	0	0	0	0.0798679	0.930683	0.213892	1	0.933576	0.990652	0.999609	0.543774	1
15934	SLC25A22	0	1	0	0	0	18.4221	0	0	0	0.0797679	0.936926	0.213987	1	0.933576	0.990652	0.999609	0.543921	1
10823	MTBP	0	1	0	0	0	18.207	0	0	0	0.0807861	0.901539	0.214023	1	0.933576	0.990652	0.999609	0.543977	1
12516	PARVA	0	1	0	0	0	18.2642	0	0	0	0.0805129	0.910887	0.214101	1	0.933576	0.990652	0.999609	0.544097	1
20030	ZNHIT2	0	1	0	0	0	18.4338	0	0	0	0.079713	0.955006	0.214608	1	0.933576	0.990652	0.999609	0.544877	1
11513	NOP9	0	1	0	0	0	18.3124	0	0	0	0.080284	0.927313	0.214616	1	0.933576	0.990652	0.999609	0.544889	1
17338	TDRKH	0	1	0	0	0	18.2358	0	0	0	0.0806484	0.914422	0.214629	1	0.933576	0.990652	0.999609	0.54491	1
10584	MOGAT2	0	1	0	0	0	18.3341	0	0	0	0.0801814	0.932313	0.21466	1	0.933576	0.990652	0.999609	0.544957	1
741	AGTR2	0	1	0	0	0	18.364	0	0	0	0.0800404	0.940845	0.214763	1	0.933576	0.990652	0.999609	0.545117	1
1547	ARSA	0	1	0	0	0	18.3079	0	0	0	0.0803057	0.933138	0.214972	1	0.933576	0.990652	0.999609	0.545438	1
12083	OR4D10	0	1	0	0	0	18.3658	0	0	0	0.0800322	0.951077	0.215166	1	0.933576	0.990652	0.999609	0.545735	1
2450	C1orf116	0	1	0	0	0	18.2319	0	0	0	0.0806673	0.923975	0.215259	1	0.933576	0.990652	0.999609	0.545878	1
9180	KLK3	0	1	0	0	0	18.2522	0	0	0	0.0805703	0.927824	0.215266	1	0.933576	0.990652	0.999609	0.545889	1
11010	MYO3A	0	2	0	0	0	8.65791	0	0	0	0.0888798	0.806353	0.215567	1	0.933576	0.990652	0.999609	0.546352	1
13019	PITX2	0	1	0	0	0	18.3013	0	0	0	0.0803367	0.945078	0.215593	1	0.933576	0.990652	0.999609	0.546392	1
18692	UGT3A2	0	1	0	0	0	18.1722	0	0	0	0.0809533	0.919301	0.215599	1	0.933576	0.990652	0.999609	0.5464	1
14438	RFX5	0	1	0	0	0	18.077	0	0	0	0.0814136	0.914352	0.216278	1	0.933576	0.990652	0.999609	0.547441	1
10388	MEX3B	0	1	0	0	0	18.3029	0	0	0	0.0803292	0.967562	0.216326	1	0.933576	0.990652	0.999609	0.547514	1
16803	STAC	0	1	0	0	0	18.0449	0	0	0	0.0815702	0.911398	0.216419	1	0.933576	0.990652	0.999609	0.547656	1
19695	ZNF414	0	1	0	0	0	18.0677	0	0	0	0.0814592	0.931696	0.217403	1	0.933576	0.990652	0.999609	0.54916	1
12047	OR2T2	0	1	0	0	0	18.0661	0	0	0	0.0814666	0.954853	0.21843	1	0.933576	0.990652	0.999609	0.550725	1
7969	HLX	0	1	0	0	0	18.0244	0	0	0	0.0816701	0.944868	0.218486	1	0.933576	0.990652	0.999609	0.550811	1
14734	RP11-108K14.8	0	1	0	0	0	17.9514	0	0	0	0.0820289	0.93125	0.218613	1	0.933576	0.990652	0.999609	0.551003	1
1805	AVL9	0	1	0	0	0	17.7906	0	0	0	0.0828287	0.904565	0.218637	1	0.933576	0.990652	0.999609	0.55104	1
8357	IGF2BP2	0	1	0	0	0	17.7943	0	0	0	0.0828102	0.909823	0.218976	1	0.933576	0.990652	0.999609	0.551556	1
15882	SLC1A4	0	1	0	0	0	17.991	0	0	0	0.0818341	0.948278	0.218983	1	0.933576	0.990652	0.999609	0.551566	1
1000	ALKBH5	0	1	0	0	0	18.0119	0	0	0	0.0817315	0.954282	0.218986	1	0.933576	0.990652	0.999609	0.551571	1
5452	EARS2	0	1	0	0	0	17.8818	0	0	0	0.0823733	0.927404	0.219146	1	0.933576	0.990652	0.999609	0.551814	1
9763	LRP1	1	1	0	0	1	0.994775	0	0	3.56028	0.996681	0.710801	0.93321	0.234885	0.996681	0.990652	0.999609	0.55189	1
17978	TNFSF14	0	1	0	0	0	17.8556	0	0	0	0.0825035	0.925045	0.219292	1	0.933576	0.990652	0.999609	0.552035	1
18332	TSKU	0	1	0	0	0	18.0048	0	0	0	0.0817661	0.961871	0.219307	1	0.933576	0.990652	0.999609	0.552058	1
8356	IGF2BP1	0	1	0	0	0	17.745	0	0	0	0.0830584	0.910839	0.219579	1	0.933576	0.990652	0.999609	0.552471	1
17184	TBC1D10A	0	1	0	0	0	17.7705	0	0	0	0.0829299	0.926724	0.220308	1	0.933576	0.990652	0.999609	0.553575	1
12914	PHOX2B	0	1	0	0	0	17.8346	0	0	0	0.0826086	0.948507	0.220672	1	0.933576	0.990652	0.999609	0.554125	1
3441	CDC45	0	1	0	0	0	17.6479	0	0	0	0.0835516	0.913686	0.220832	1	0.933576	0.990652	0.999609	0.554366	1
13344	POTEI	0	1	0	0	0	17.734	0	0	0	0.0831141	0.932752	0.221036	1	0.933576	0.990652	0.999609	0.554674	1
13063	PLA2G3	0	1	0	0	0	17.5708	0	0	0	0.0839471	0.908357	0.221307	1	0.933576	0.990652	0.999609	0.555082	1
7050	GFY	0	1	0	0	0	17.7021	0	0	0	0.0832759	0.93231	0.221361	1	0.933576	0.990652	0.999609	0.555165	1
18328	TSHZ1	0	2	0	0	0	8.90858	0	0	0	0.0847672	0.904375	0.221678	1	0.933576	0.990652	0.999609	0.555642	1
17426	TFF2	1	1	0	0	0	13.7874	0	0	0	0.0844968	0.877656	0.221765	1	0.933576	0.990652	0.999609	0.555774	1
11027	MYOM3	0	2	0	0	0	8.64385	0	0	0	0.0891189	0.837818	0.221841	1	0.933576	0.990652	0.999609	0.555888	1
4174	COQ6	0	1	0	0	0	17.4355	0	0	0	0.0846492	0.920465	0.223624	1	0.933576	0.990652	0.999609	0.558565	1
15744	SIAH3	0	1	0	0	0	17.5893	0	0	0	0.0838519	0.960259	0.223782	1	0.933576	0.990652	0.999609	0.558802	1
6943	GATA1	0	1	0	0	0	17.4852	0	0	0	0.0843901	0.934165	0.223855	1	0.933576	0.990652	0.999609	0.558912	1
9340	KRTAP24-1	0	1	0	0	0	17.4286	0	0	0	0.0846854	0.923114	0.223865	1	0.933576	0.990652	0.999609	0.558927	1
13502	PPP5C	0	1	0	0	0	17.4166	0	0	0	0.0847483	0.92257	0.223966	1	0.933576	0.990652	0.999609	0.559078	1
15517	2012-09-01	0	1	0	0	0	17.4505	0	0	0	0.0845706	0.930694	0.224057	1	0.933576	0.990652	0.999609	0.559214	1
2742	C7orf26	0	1	0	0	0	17.4861	0	0	0	0.0843852	0.945351	0.224377	1	0.933576	0.990652	0.999609	0.559693	1
15192	RUNDC3B	0	1	0	0	0	17.2372	0	0	0	0.0856989	0.899863	0.224391	1	0.933576	0.990652	0.999609	0.559713	1
16280	SMG9	0	1	0	0	0	17.2939	0	0	0	0.0853961	0.911897	0.224648	1	0.933576	0.990652	0.999609	0.560098	1
5192	DNAJC14	0	1	0	0	0	17.253	0	0	0	0.0856144	0.91321	0.225205	1	0.933576	0.990652	0.999609	0.560927	1
7768	HEATR3	0	1	0	0	0	17.2791	0	0	0	0.0854748	0.91776	0.225213	1	0.933576	0.990652	0.999609	0.560941	1
4397	CSRNP2	0	1	0	0	0	17.3448	0	0	0	0.0851263	0.930328	0.225228	1	0.933576	0.990652	0.999609	0.560962	1
16894	STRIP1	0	1	0	0	0	17.2647	0	0	0	0.085552	0.918043	0.225396	1	0.933576	0.990652	0.999609	0.561213	1
17075	TAAR6	0	1	0	0	0	17.3302	0	0	0	0.0852038	0.931456	0.225456	1	0.933576	0.990652	0.999609	0.561302	1
9752	LRG1	0	1	0	0	0	17.3531	0	0	0	0.0850825	0.938093	0.22554	1	0.933576	0.990652	0.999609	0.561427	1
15366	SCN10A	0	2	0	0	0	8.55471	0	0	0	0.0906579	0.845596	0.226254	1	0.933576	0.990652	0.999609	0.562489	1
6551	FIP1L1	0	1	0	0	0	17.0744	0	0	0	0.0865793	0.901425	0.226379	1	0.933576	0.990652	0.999609	0.562674	1
4019	CNKSR3	0	1	0	0	0	17.0724	0	0	0	0.0865898	0.90272	0.226502	1	0.933576	0.990652	0.999609	0.562858	1
4383	CSNK1D	0	1	0	0	0	17.2391	0	0	0	0.0856888	0.933152	0.226585	1	0.933576	0.990652	0.999609	0.562982	1
11934	OR10K2	0	1	0	0	0	17.3055	0	0	0	0.0853344	0.949607	0.226595	1	0.933576	0.990652	0.999609	0.562997	1
800	AKAP9	0	2	0	0	0	8.22628	0	0	0	0.0966761	0.787537	0.226734	1	0.933576	0.990652	0.999609	0.563203	1
12147	OR52B6	0	1	0	0	0	17.268	0	0	0	0.0855341	0.943659	0.226771	1	0.933576	0.990652	0.999609	0.563257	1
18439	TTLL1	0	1	0	0	0	17.138	0	0	0	0.0862333	0.917818	0.226833	1	0.933576	0.990652	0.999609	0.563348	1
10169	MARVELD2	0	1	0	0	0	17.0893	0	0	0	0.086498	0.913304	0.227089	1	0.933576	0.990652	0.999609	0.563729	1
5739	ENTHD2	0	1	0	0	0	17.2141	0	0	0	0.0858228	0.939776	0.227208	1	0.933576	0.990652	0.999609	0.563906	1
10627	MPP4	0	1	0	0	0	16.9824	0	0	0	0.0870843	0.900041	0.227335	1	0.933576	0.990652	0.999609	0.564093	1
8774	KANSL3	0	1	0	0	0	17.0768	0	0	0	0.0865661	0.920458	0.227711	1	0.933576	0.990652	0.999609	0.564651	1
18688	UGT2B28	0	1	0	0	0	16.9495	0	0	0	0.0872663	0.903773	0.228014	1	0.933576	0.990652	0.999609	0.565098	1
15317	SCAF1	0	2	0	0	0	8.72356	0	0	0	0.087775	0.904585	0.228055	1	0.933576	0.990652	0.999609	0.565159	1
11839	OCRL	0	1	0	0	0	16.8956	0	0	0	0.0875658	0.896516	0.22806	1	0.933576	0.990652	0.999609	0.565166	1
19597	ZNF236	0	2	0	0	0	8.54562	0	0	0	0.090817	0.856165	0.228245	1	0.933576	0.990652	0.999609	0.56544	1
8104	HPX	0	1	0	0	0	17.0037	0	0	0	0.0869668	0.918847	0.228459	1	0.933576	0.990652	0.999609	0.565755	1
15662	SGTA	0	1	0	0	0	16.9414	0	0	0	0.0873107	0.908542	0.228469	1	0.933576	0.990652	0.999609	0.565771	1
6286	FAM83D	0	1	0	0	0	17.0894	0	0	0	0.0864973	0.936987	0.228512	1	0.933576	0.990652	0.999609	0.565834	1
10628	MPP5	0	1	0	0	0	16.9351	0	0	0	0.0873459	0.91003	0.228653	1	0.933576	0.990652	0.999609	0.566042	1
9058	KIF20A	0	1	0	0	0	16.9129	0	0	0	0.0874694	0.906681	0.228666	1	0.933576	0.990652	0.999609	0.56606	1
12103	OR4K17	0	1	0	0	0	17.1046	0	0	0	0.0864143	0.948836	0.228879	1	0.933576	0.990652	0.999609	0.566375	1
5972	F7	0	1	0	0	0	16.9785	0	0	0	0.0871056	0.927058	0.229264	1	0.933576	0.990652	0.999609	0.566943	1
5568	EHMT1	0	2	0	0	0	8.50601	0	0	0	0.0915152	0.854241	0.229371	1	0.933576	0.990652	0.999609	0.5671	1
13034	PKHD1	0	3	0	0	0	6.4807	0	0	0	0.10285	0.766665	0.229539	1	0.933576	0.990652	0.999609	0.567347	1
18911	VEGFA	0	1	0	0	0	16.9406	0	0	0	0.0873152	0.928305	0.229783	1	0.933576	0.990652	0.999609	0.567706	1
14390	RENBP	0	1	0	0	0	16.884	0	0	0	0.0876305	0.918236	0.229826	1	0.933576	0.990652	0.999609	0.567769	1
15481	SEMA3A	0	1	0	0	0	16.6849	0	0	0	0.0887554	0.888177	0.229827	1	0.933576	0.990652	0.999609	0.567771	1
5636	ELAVL3	0	1	0	0	0	17.0141	0	0	0	0.0869094	0.949006	0.229945	1	0.933576	0.990652	0.999609	0.567945	1
18200	TRIM36	0	1	0	0	0	16.8279	0	0	0	0.0879445	0.911559	0.230028	1	0.933576	0.990652	0.999609	0.568067	1
10425	MGAT4A	0	1	0	0	0	16.6578	0	0	0	0.0889108	0.888418	0.230173	1	0.933576	0.990652	0.999609	0.56828	1
10329	MEGF9	0	1	0	0	0	16.9031	0	0	0	0.0875236	0.929598	0.2303	1	0.933576	0.990652	0.999609	0.568466	1
12240	OR6M1	0	1	0	0	0	16.9418	0	0	0	0.0873086	0.945451	0.230645	1	0.933576	0.990652	0.999609	0.568973	1
15341	SCFD1	1	1	0	0	0	13.1065	0	0	0	0.089332	0.863915	0.230965	1	0.933576	0.990652	0.999609	0.569442	1
475	ACOT7	0	1	0	0	0	16.8651	0	0	0	0.087736	0.933751	0.230982	1	0.933576	0.990652	0.999609	0.569466	1
9047	KIF13B	0	2	0	0	0	8.3297	0	0	0	0.0947196	0.826804	0.231104	1	0.933576	0.990652	0.999609	0.569646	1
3074	CCDC101	0	1	0	0	0	16.869	0	0	0	0.0877142	0.937087	0.23111	1	0.933576	0.990652	0.999609	0.569655	1
4072	COASY	0	1	0	0	0	16.8007	0	0	0	0.0880979	0.927187	0.231378	1	0.933576	0.990652	0.999609	0.570047	1
18782	USP16	0	1	0	0	0	16.6809	0	0	0	0.0887785	0.908404	0.231555	1	0.933576	0.990652	0.999609	0.570306	1
9992	MAEL	0	1	0	0	0	16.515	0	0	0	0.0897375	0.88559	0.231636	1	0.933576	0.990652	0.999609	0.570425	1
80	ABHD12	0	1	0	0	0	16.7261	0	0	0	0.0885207	0.9206	0.231864	1	0.933576	0.990652	0.999609	0.570757	1
9036	KIAA1875	0	2	0	0	0	8.54661	0	0	0	0.0907997	0.882794	0.231909	1	0.933576	0.990652	0.999609	0.570824	1
18682	UGT2A2	0	1	0	0	0	16.6253	0	0	0	0.0890975	0.906964	0.232117	1	0.933576	0.990652	0.999609	0.571128	1
17578	TLK2	0	1	0	0	0	16.3708	0	0	0	0.0905872	0.874453	0.232299	1	0.933576	0.990652	0.999609	0.571392	1
2045	BMPR1A	0	1	0	0	0	16.6134	0	0	0	0.0891664	0.907785	0.232324	1	0.933576	0.990652	0.999609	0.57143	1
3546	CDX2	0	1	0	0	0	16.7832	0	0	0	0.0881968	0.952324	0.232824	1	0.933576	0.990652	0.999609	0.572158	1
18084	TPH2	0	1	0	0	0	16.5004	0	0	0	0.0898231	0.89893	0.232998	1	0.933576	0.990652	0.999609	0.572412	1
17386	TEX13B	0	1	0	0	0	16.6643	0	0	0	0.0888734	0.92696	0.233006	1	0.933576	0.990652	0.999609	0.572424	1
9767	LRP1B	2	0	0	0	0	0	0	0	0	0.102341	0.530221	0.233087	1	0.933576	0.990652	0.999609	0.572542	1
19238	XRCC3	0	1	0	0	0	16.6815	0	0	0	0.0887748	0.935997	0.233305	1	0.933576	0.990652	0.999609	0.57286	1
13640	PRLR	0	1	0	0	0	16.6028	0	0	0	0.0892278	0.921056	0.233386	1	0.933576	0.990652	0.999609	0.572978	1
6843	GABRA2	0	1	0	0	0	16.5257	0	0	0	0.0896753	0.908666	0.23346	1	0.933576	0.990652	0.999609	0.573084	1
11016	MYO7A	2	1	1	0	0	0.741765	10.4138	10.4138	0	0.794215	0.105937	0.233889	1	0.933576	0.990652	0.999609	0.573708	1
3649	CERS2	0	1	0	0	0	16.4774	0	0	0	0.0899579	0.908364	0.23403	1	0.933576	0.990652	0.999609	0.573913	1
6725	FRK	0	1	0	0	0	16.3137	0	0	0	0.0909281	0.886632	0.23421	1	0.933576	0.990652	0.999609	0.574174	1
10495	MKNK1	0	1	0	0	0	16.4199	0	0	0	0.0902962	0.90751	0.234674	1	0.933576	0.990652	0.999609	0.574847	1
8382	IGSF10	0	2	0	0	0	8.34925	0	0	0	0.0943564	0.851771	0.234728	1	0.933576	0.990652	0.999609	0.574925	1
1809	AVPR1B	0	1	0	0	0	16.6079	0	0	0	0.0891979	0.948938	0.234814	1	0.933576	0.990652	0.999609	0.575051	1
10428	MGAT5	0	1	0	0	0	16.3747	0	0	0	0.0905639	0.902555	0.234844	1	0.933576	0.990652	0.999609	0.575094	1
2162	BTNL2	0	1	0	0	0	16.4722	0	0	0	0.0899882	0.925997	0.235301	1	0.933576	0.990652	0.999609	0.575755	1
17577	TLK1	0	1	0	0	0	16.3189	0	0	0	0.0908969	0.900263	0.235351	1	0.933576	0.990652	0.999609	0.575828	1
70	ABCF2	0	1	0	0	0	16.3261	0	0	0	0.0908537	0.903849	0.235553	1	0.933576	0.990652	0.999609	0.57612	1
10669	MROH6	0	1	0	0	0	16.4746	0	0	0	0.089974	0.930805	0.235556	1	0.933576	0.990652	0.999609	0.576124	1
7021	GDPD2	0	1	0	0	0	16.3042	0	0	0	0.0909848	0.901271	0.235618	1	0.933576	0.990652	0.999609	0.576214	1
4872	DDX17	0	1	0	0	0	16.3703	0	0	0	0.0905901	0.912192	0.235639	1	0.933576	0.990652	0.999609	0.576245	1
9243	KRT18	0	1	0	0	0	16.4299	0	0	0	0.090237	0.925402	0.235788	1	0.933576	0.990652	0.999609	0.57646	1
14525	RIBC1	0	1	0	0	0	16.3176	0	0	0	0.0909043	0.908446	0.236018	1	0.933576	0.990652	0.999609	0.576791	1
10587	MOK	0	1	0	0	0	16.1584	0	0	0	0.0918665	0.890411	0.236507	1	0.933576	0.990652	0.999609	0.577498	1
18686	UGT2B15	0	1	0	0	0	16.2434	0	0	0	0.0913504	0.902989	0.23652	1	0.933576	0.990652	0.999609	0.577517	1
16089	SLC41A1	0	1	0	0	0	16.3048	0	0	0	0.0909812	0.914449	0.236621	1	0.933576	0.990652	0.999609	0.577662	1
36	ABCA2	3	0	0	0	0	0	0	0	0	0.095949	0.692179	0.23695	1	0.933576	0.990652	0.999609	0.578135	1
3284	CCNJL	0	1	0	0	0	16.4009	0	0	0	0.0904087	0.939856	0.236958	1	0.933576	0.990652	0.999609	0.578147	1
5381	DUSP16	0	1	0	0	0	16.3118	0	0	0	0.0909391	0.921267	0.237	1	0.933576	0.990652	0.999609	0.578207	1
10074	MAOB	0	1	0	0	0	16.1858	0	0	0	0.0916993	0.904597	0.237377	1	0.933576	0.990652	0.999609	0.57875	1
3935	CLIP4	0	1	0	0	0	16.2344	0	0	0	0.0914051	0.914746	0.237529	1	0.933576	0.990652	0.999609	0.578969	1
6979	GCFC2	0	1	0	0	0	16.168	0	0	0	0.0918078	0.904452	0.237591	1	0.933576	0.990652	0.999609	0.579058	1
18405	TTC24	0	1	0	0	0	16.1563	0	0	0	0.0918795	0.907476	0.237979	1	0.933576	0.990652	0.999609	0.579615	1
18930	VIPAS39	0	1	0	0	0	15.9379	0	0	0	0.093231	0.879139	0.238232	1	0.933576	0.990652	0.999609	0.579978	1
8690	ITGB8	0	1	0	0	0	16.0934	0	0	0	0.0922646	0.908007	0.238822	1	0.933576	0.990652	0.999609	0.580824	1
14651	RNF19A	0	1	0	0	0	16.0821	0	0	0	0.0923347	0.908191	0.238982	1	0.933576	0.990652	0.999609	0.581053	1
13097	PLCG2	0	2	0	0	0	8.04886	0	0	0	0.100173	0.812915	0.239024	1	0.933576	0.990652	0.999609	0.581113	1
8863	KCNK15	0	1	0	0	0	16.2256	0	0	0	0.0914584	0.960462	0.240031	1	0.933576	0.990652	0.999609	0.582552	1
9018	KIAA1467	0	1	0	0	0	15.9969	0	0	0	0.0928621	0.908566	0.240108	1	0.933576	0.990652	0.999609	0.582662	1
18399	TTC19	0	1	0	0	0	16.0826	0	0	0	0.0923312	0.925087	0.240161	1	0.933576	0.990652	0.999609	0.582738	1
5711	ENC1	0	1	0	0	0	16.1155	0	0	0	0.0921289	0.932814	0.2402	1	0.933576	0.990652	0.999609	0.582794	1
17370	TERF2	0	1	0	0	0	16.0359	0	0	0	0.0926202	0.928214	0.240959	1	0.933576	0.990652	0.999609	0.583875	1
12515	PARS2	0	1	0	0	0	16.0708	0	0	0	0.0924039	0.936826	0.240997	1	0.933576	0.990652	0.999609	0.583929	1
20083	ZXDA	0	1	0	0	0	16.1275	0	0	0	0.0920558	0.955814	0.241126	1	0.933576	0.990652	0.999609	0.584112	1
17421	TFDP3	0	1	0	0	0	16.1048	0	0	0	0.0921947	0.948742	0.241134	1	0.933576	0.990652	0.999609	0.584123	1
16185	SLC9A8	0	1	0	0	0	15.9865	0	0	0	0.0929272	0.921654	0.241184	1	0.933576	0.990652	0.999609	0.584194	1
10550	MMP25	0	1	0	0	0	16.038	0	0	0	0.0926071	0.932946	0.241209	1	0.933576	0.990652	0.999609	0.584231	1
17344	TEC	0	1	0	0	0	15.7869	0	0	0	0.0941881	0.889486	0.241215	1	0.933576	0.990652	0.999609	0.584239	1
6400	FBXO34	0	1	0	0	0	16.0003	0	0	0	0.0928412	0.925817	0.241273	1	0.933576	0.990652	0.999609	0.584321	1
4694	CYP2E1	0	1	0	0	0	15.9578	0	0	0	0.0931065	0.917793	0.241295	1	0.933576	0.990652	0.999609	0.584352	1
11058	NAA25	0	1	0	0	0	15.7497	0	0	0	0.0944265	0.885971	0.241369	1	0.933576	0.990652	0.999609	0.584457	1
1046	AMIGO3	0	1	0	0	0	16.1384	0	0	0	0.0919889	0.96882	0.241398	1	0.933576	0.990652	0.999609	0.5845	1
1903	BBS1	0	1	0	0	0	15.9396	0	0	0	0.0932206	0.917891	0.241539	1	0.933576	0.990652	0.999609	0.584699	1
9583	LHPP	0	1	0	0	0	16.0126	0	0	0	0.0927649	0.934044	0.241601	1	0.933576	0.990652	0.999609	0.584788	1
11121	NAT16	0	1	0	0	0	16.0541	0	0	0	0.0925075	0.952041	0.241929	1	0.933576	0.990652	0.999609	0.585253	1
729	AGPAT4	0	1	0	0	0	15.8748	0	0	0	0.0936286	0.911932	0.241956	1	0.933576	0.990652	0.999609	0.585292	1
14617	RNF128	0	1	0	0	0	15.9647	0	0	0	0.0930635	0.937023	0.242389	1	0.933576	0.990652	0.999609	0.585905	1
12076	OR4C15	0	1	0	0	0	15.9019	0	0	0	0.0934578	0.927416	0.242659	1	0.933576	0.990652	0.999609	0.586288	1
2818	C9orf50	0	1	0	0	0	15.9056	0	0	0	0.0934343	0.930761	0.242812	1	0.933576	0.990652	0.999609	0.586504	1
10170	MARVELD3	0	1	0	0	0	15.8701	0	0	0	0.0936585	0.923617	0.242836	1	0.933576	0.990652	0.999609	0.586539	1
4556	CTSF	0	1	0	0	0	15.8448	0	0	0	0.0938188	0.919072	0.242865	1	0.933576	0.990652	0.999609	0.58658	1
15617	SFPQ	0	1	0	0	0	15.8178	0	0	0	0.0939903	0.915317	0.242956	1	0.933576	0.990652	0.999609	0.586708	1
19517	ZMYND11	0	1	0	0	0	15.7061	0	0	0	0.094707	0.898596	0.243108	1	0.933576	0.990652	0.999609	0.586923	1
3135	CCDC169-SOHLH2	0	1	0	0	0	15.7166	0	0	0	0.0946393	0.905307	0.243532	1	0.933576	0.990652	0.999609	0.587523	1
19920	ZNF708	0	1	0	0	0	15.8093	0	0	0	0.0940448	0.92332	0.243621	1	0.933576	0.990652	0.999609	0.587648	1
9991	MAEA	0	1	0	0	0	15.8234	0	0	0	0.093955	0.92678	0.243655	1	0.933576	0.990652	0.999609	0.587696	1
8722	IZUMO1	0	1	0	0	0	15.7592	0	0	0	0.0943655	0.91464	0.243685	1	0.933576	0.990652	0.999609	0.587739	1
10500	MKS1	0	1	0	0	0	15.6833	0	0	0	0.094855	0.903502	0.243829	1	0.933576	0.990652	0.999609	0.587942	1
3020	CASS4	0	1	0	0	0	15.8272	0	0	0	0.0939307	0.931208	0.243873	1	0.933576	0.990652	0.999609	0.588004	1
13427	PPM1L	0	1	0	0	0	15.802	0	0	0	0.0940915	0.928809	0.244065	1	0.933576	0.990652	0.999609	0.588274	1
5707	EN1	0	1	0	0	0	15.9195	0	0	0	0.0933468	0.963917	0.244115	1	0.933576	0.990652	0.999609	0.588346	1
16568	SPDYE3	0	1	0	0	0	15.6595	0	0	0	0.0950094	0.905262	0.244292	1	0.933576	0.990652	0.999609	0.588596	1
9768	LRP2	1	4	0	0	0	3.74365	0	0	0	0.126746	0.629774	0.24463	1	0.933576	0.990652	0.999609	0.589071	1
967	ALDH2	0	1	0	0	0	15.7593	0	0	0	0.0943649	0.92993	0.244701	1	0.933576	0.990652	0.999609	0.589171	1
6237	FAM46C	0	1	0	0	0	15.8108	0	0	0	0.0940354	0.94319	0.244735	1	0.933576	0.990652	0.999609	0.589218	1
9253	KRT28	0	1	0	0	0	15.6582	0	0	0	0.0950176	0.917556	0.245245	1	0.933576	0.990652	0.999609	0.589937	1
513	ACTB	0	1	0	0	0	15.7913	0	0	0	0.0941595	0.953362	0.245444	1	0.933576	0.990652	0.999609	0.590217	1
7332	GPC1	0	1	0	0	0	15.7336	0	0	0	0.0945298	0.938165	0.24551	1	0.933576	0.990652	0.999609	0.590309	1
16378	SNTA1	0	1	0	0	0	15.7084	0	0	0	0.0946925	0.932107	0.245511	1	0.933576	0.990652	0.999609	0.590311	1
7023	GDPD4	0	1	0	0	0	15.5797	0	0	0	0.095531	0.907633	0.245559	1	0.933576	0.990652	0.999609	0.590377	1
14445	RGAG4	0	1	0	0	0	15.7296	0	0	0	0.0945555	0.938946	0.245605	1	0.933576	0.990652	0.999609	0.590442	1
9851	LRRFIP1	0	1	0	0	0	15.6622	0	0	0	0.0949918	0.925393	0.245722	1	0.933576	0.990652	0.999609	0.590606	1
5144	DMRTC2	0	1	0	0	0	15.6267	0	0	0	0.0952229	0.918381	0.245729	1	0.933576	0.990652	0.999609	0.590616	1
6331	FARS2	0	1	0	0	0	15.65	0	0	0	0.0950714	0.925112	0.245869	1	0.933576	0.990652	0.999609	0.590812	1
16434	SOHLH2	0	1	0	0	0	15.5348	0	0	0	0.0958266	0.90476	0.245935	1	0.933576	0.990652	0.999609	0.590905	1
7606	GTF3C4	0	1	0	0	0	15.6808	0	0	0	0.0948713	0.935394	0.24607	1	0.933576	0.990652	0.999609	0.591095	1
15923	SLC25A13	0	1	0	0	0	15.4281	0	0	0	0.0965369	0.893213	0.246382	1	0.933576	0.990652	0.999609	0.591532	1
19893	ZNF680	0	1	0	0	0	15.5709	0	0	0	0.0955887	0.917321	0.24641	1	0.933576	0.990652	0.999609	0.591571	1
4513	CTD-3074O7.11	0	1	0	0	0	15.5553	0	0	0	0.0956917	0.916241	0.246545	1	0.933576	0.990652	0.999609	0.59176	1
11931	OR10J3	0	1	0	0	0	15.6678	0	0	0	0.0949557	0.947959	0.246877	1	0.933576	0.990652	0.999609	0.592225	1
13797	PSKH2	0	1	0	0	0	15.5762	0	0	0	0.0955542	0.92987	0.247167	1	0.933576	0.990652	0.999609	0.59263	1
8253	ICAM1	0	1	0	0	0	15.6051	0	0	0	0.0953644	0.937911	0.247233	1	0.933576	0.990652	0.999609	0.592722	1
11500	NOL9	0	1	0	0	0	15.5575	0	0	0	0.0956771	0.929582	0.247404	1	0.933576	0.990652	0.999609	0.592962	1
2087	BRAP	0	1	0	0	0	15.4234	0	0	0	0.0965681	0.90605	0.247565	1	0.933576	0.990652	0.999609	0.593186	1
17309	TCP10L2	0	1	0	0	0	15.4101	0	0	0	0.0966572	0.909712	0.248042	1	0.933576	0.990652	0.999609	0.593851	1
19177	WRAP53	0	1	0	0	0	15.4067	0	0	0	0.0966802	0.909241	0.248052	1	0.933576	0.990652	0.999609	0.593865	1
2323	C15orf52	0	1	0	0	0	15.422	0	0	0	0.0965773	0.913099	0.248138	1	0.933576	0.990652	0.999609	0.593986	1
12887	PHF21A	0	1	0	0	0	15.3395	0	0	0	0.0971338	0.902716	0.248448	1	0.933576	0.990652	0.999609	0.594417	1
972	ALDH4A1	0	1	0	0	0	15.4384	0	0	0	0.0964674	0.921216	0.248497	1	0.933576	0.990652	0.999609	0.594485	1
19674	ZNF365	0	1	0	0	0	15.4147	0	0	0	0.0966267	0.918638	0.248646	1	0.933576	0.990652	0.999609	0.594692	1
2960	CAPN2	0	1	0	0	0	15.2946	0	0	0	0.0974391	0.902386	0.249045	1	0.933576	0.990652	0.999609	0.595248	1
2405	C19orf18	0	1	0	0	0	15.3662	0	0	0	0.0969533	0.914976	0.249052	1	0.933576	0.990652	0.999609	0.595258	1
14630	RNF148	0	1	0	0	0	15.385	0	0	0	0.0968261	0.920526	0.249189	1	0.933576	0.990652	0.999609	0.595448	1
3194	CCDC70	0	1	0	0	0	15.3667	0	0	0	0.0969499	0.919097	0.249344	1	0.933576	0.990652	0.999609	0.595663	1
7361	GPR112	0	2	0	0	0	7.99373	0	0	0	0.101297	0.856607	0.249365	1	0.933576	0.990652	0.999609	0.595693	1
19967	ZNF781	0	1	0	0	0	15.3945	0	0	0	0.0967625	0.927759	0.249536	1	0.933576	0.990652	0.999609	0.59593	1
4267	CPXM1	0	1	0	0	0	15.369	0	0	0	0.0969343	0.923827	0.249636	1	0.933576	0.990652	0.999609	0.596069	1
10323	MEF2D	0	1	0	0	0	15.3394	0	0	0	0.0971341	0.922506	0.249959	1	0.933576	0.990652	0.999609	0.596517	1
15365	SCML4	0	1	0	0	0	15.2759	0	0	0	0.0975668	0.912503	0.250126	1	0.933576	0.990652	0.999609	0.596748	1
13064	PLA2G4A	0	1	0	0	0	15.1889	0	0	0	0.0981646	0.899465	0.250273	1	0.933576	0.990652	0.999609	0.596952	1
10254	MCOLN1	0	1	0	0	0	15.3059	0	0	0	0.0973619	0.921945	0.25039	1	0.933576	0.990652	0.999609	0.597114	1
18235	TRIM64C	0	1	0	0	0	15.1234	0	0	0	0.0986192	0.891788	0.250494	1	0.933576	0.990652	0.999609	0.597258	1
10490	MKI67	2	3	0	0	0	4.01072	0	0	0	0.106513	0.754424	0.250679	1	0.933576	0.990652	0.999609	0.597513	1
4640	CXXC4	0	1	0	0	0	15.4032	0	0	0	0.0967036	0.953547	0.250751	1	0.933576	0.990652	0.999609	0.597613	1
5374	DUSP1	0	1	0	0	0	15.3205	0	0	0	0.0972628	0.932667	0.250868	1	0.933576	0.990652	0.999609	0.597776	1
12399	P4HTM	0	1	0	0	0	15.321	0	0	0	0.0972589	0.934193	0.250949	1	0.933576	0.990652	0.999609	0.597888	1
19161	WNT11	0	1	0	0	0	15.3333	0	0	0	0.0971757	0.939965	0.251096	1	0.933576	0.990652	0.999609	0.59809	1
8726	JADE1	0	1	0	0	0	15.1874	0	0	0	0.0981752	0.909152	0.25111	1	0.933576	0.990652	0.999609	0.59811	1
8954	KHNYN	0	1	0	0	0	15.1923	0	0	0	0.0981408	0.918902	0.251778	1	0.933576	0.990652	0.999609	0.599032	1
18848	USPL1	0	1	0	0	0	15.191	0	0	0	0.0981502	0.919503	0.25184	1	0.933576	0.990652	0.999609	0.599117	1
16377	SNRPN	0	1	0	0	0	15.1408	0	0	0	0.0984979	0.910601	0.251885	1	0.933576	0.990652	0.999609	0.59918	1
12289	OR9Q2	0	1	0	0	0	15.24	0	0	0	0.0978128	0.933492	0.252051	1	0.933576	0.990652	0.999609	0.599408	1
19157	WNK4	1	2	0	0	0	5.86005	0	0	0	0.101988	0.832476	0.252176	1	0.933576	0.990652	0.999609	0.59958	1
5274	DPEP2	0	1	0	0	0	15.2099	0	0	0	0.0980196	0.928767	0.25219	1	0.933576	0.990652	0.999609	0.5996	1
15473	SELE	0	1	0	0	0	15.0969	0	0	0	0.0988045	0.907058	0.252227	1	0.933576	0.990652	0.999609	0.59965	1
10630	MPP7	0	1	0	0	0	14.9752	0	0	0	0.0996635	0.888098	0.252252	1	0.933576	0.990652	0.999609	0.599686	1
19749	ZNF493	0	1	0	0	0	15.0106	0	0	0	0.0994118	0.899859	0.252848	1	0.933576	0.990652	0.999609	0.600506	1
18053	TOX2	0	1	0	0	0	15.1778	0	0	0	0.0982411	0.938896	0.253237	1	0.933576	0.990652	0.999609	0.601041	1
7511	GRIN2B	0	2	0	0	0	7.95487	0	0	0	0.1021	0.871367	0.253257	1	0.933576	0.990652	0.999609	0.601067	1
963	ALDH1A3	0	1	0	0	0	15.1209	0	0	0	0.0986369	0.925695	0.253261	1	0.933576	0.990652	0.999609	0.601074	1
18898	VCP	0	1	0	0	0	15.0087	0	0	0	0.0994252	0.906391	0.253437	1	0.933576	0.990652	0.999609	0.601314	1
18220	TRIM50	0	1	0	0	0	15.1333	0	0	0	0.0985505	0.932234	0.253495	1	0.933576	0.990652	0.999609	0.601394	1
15987	SLC28A3	0	1	0	0	0	15.0067	0	0	0	0.09944	0.906901	0.253509	1	0.933576	0.990652	0.999609	0.601414	1
4786	DBX2	0	1	0	0	0	15.13	0	0	0	0.0985737	0.93442	0.253671	1	0.933576	0.990652	0.999609	0.601636	1
3072	CCBL1	0	1	0	0	0	15.0784	0	0	0	0.0989345	0.923394	0.253718	1	0.933576	0.990652	0.999609	0.6017	1
4326	CROT	0	1	0	0	0	14.7201	0	0	0	0.10151	0.869493	0.253953	1	0.933576	0.990652	0.999609	0.602023	1
12209	OR5M3	0	1	0	0	0	15.0319	0	0	0	0.0992613	0.923175	0.254372	1	0.933576	0.990652	0.999609	0.602597	1
17682	TMEM132D	0	2	0	0	0	7.9357	0	0	0	0.1025	0.874027	0.254442	1	0.933576	0.990652	0.999609	0.602692	1
13178	PLXDC1	0	1	0	0	0	14.9353	0	0	0	0.0999476	0.910198	0.254811	1	0.933576	0.990652	0.999609	0.603197	1
9005	KIAA1244	1	3	0	0	0	4.43148	0	0	0	0.11186	0.750425	0.255588	1	0.933576	0.990652	0.999609	0.604258	1
11172	NCKAP1	0	1	0	0	0	14.7237	0	0	0	0.101483	0.886254	0.255738	1	0.933576	0.990652	0.999609	0.604462	1
1971	BEND5	0	1	0	0	0	14.9863	0	0	0	0.0995843	0.934438	0.255747	1	0.933576	0.990652	0.999609	0.604476	1
10542	MMP16	0	1	0	0	0	14.8651	0	0	0	0.100452	0.910267	0.255843	1	0.933576	0.990652	0.999609	0.604606	1
18458	TTYH3	0	1	0	0	0	14.9373	0	0	0	0.0999335	0.928432	0.256095	1	0.933576	0.990652	0.999609	0.60495	1
8804	KCNA2	0	1	0	0	0	14.8421	0	0	0	0.100619	0.911381	0.25627	1	0.933576	0.990652	0.999609	0.605188	1
8247	IBA57	0	1	0	0	0	14.9568	0	0	0	0.0997941	0.936323	0.256286	1	0.933576	0.990652	0.999609	0.60521	1
18247	TRIM8	0	1	0	0	0	14.9227	0	0	0	0.100038	0.938901	0.25693	1	0.933576	0.990652	0.999609	0.606085	1
12036	OR2L8	0	1	0	0	0	14.7704	0	0	0	0.10114	0.907187	0.256988	1	0.933576	0.990652	0.999609	0.606164	1
2900	CAGE1	0	1	0	0	0	14.7475	0	0	0	0.101308	0.904462	0.257097	1	0.933576	0.990652	0.999609	0.606312	1
11464	NME8	0	1	0	0	0	14.4149	0	0	0	0.103804	0.859312	0.257266	1	0.933576	0.990652	0.999609	0.606542	1
16206	SLFN12L	0	1	0	0	0	14.6413	0	0	0	0.102093	0.893346	0.257669	1	0.933576	0.990652	0.999609	0.607088	1
20066	ZSCAN5A	0	1	0	0	0	14.7594	0	0	0	0.101221	0.91844	0.258034	1	0.933576	0.990652	0.999609	0.607583	1
6057	FAM134B	0	1	0	0	0	14.7817	0	0	0	0.101058	0.923178	0.258041	1	0.933576	0.990652	0.999609	0.607593	1
6550	FILIP1L	0	1	0	0	0	14.6675	0	0	0	0.101898	0.905574	0.258386	1	0.933576	0.990652	0.999609	0.60806	1
18689	UGT2B4	0	1	0	0	0	14.6943	0	0	0	0.1017	0.912871	0.258583	1	0.933576	0.990652	0.999609	0.608326	1
15193	RUNX1	0	1	0	0	0	14.7786	0	0	0	0.101081	0.932334	0.258682	1	0.933576	0.990652	0.999609	0.608461	1
3202	CCDC79	0	1	0	0	0	14.5437	0	0	0	0.102824	0.890624	0.258872	1	0.933576	0.990652	0.999609	0.608718	1
19527	ZNF112	1	2	0	0	0	5.68633	0	0	0	0.107442	0.8061	0.259224	1	0.933576	0.990652	0.999609	0.609192	1
11862	OGT	0	1	0	0	0	14.585	0	0	0	0.102513	0.901488	0.259271	1	0.933576	0.990652	0.999609	0.609256	1
19244	XRN2	0	1	0	0	0	14.4577	0	0	0	0.103477	0.882114	0.259299	1	0.933576	0.990652	0.999609	0.609294	1
5741	ENTPD2	0	1	0	0	0	14.7212	0	0	0	0.101501	0.928723	0.259313	1	0.933576	0.990652	0.999609	0.609313	1
6697	FOXP2	0	1	0	0	0	14.3843	0	0	0	0.10404	0.872721	0.25937	1	0.933576	0.990652	0.999609	0.60939	1
5237	DNMT3L	0	1	0	0	0	14.5815	0	0	0	0.10254	0.902541	0.259419	1	0.933576	0.990652	0.999609	0.609456	1
1105	ANKLE1	0	1	0	0	0	14.7189	0	0	0	0.101518	0.930816	0.259481	1	0.933576	0.990652	0.999609	0.609539	1
15200	RUVBL2	0	1	0	0	0	14.6822	0	0	0	0.10179	0.926098	0.259728	1	0.933576	0.990652	0.999609	0.609873	1
16079	SLC39A3	0	1	0	0	0	14.7849	0	0	0	0.101035	0.955743	0.259769	1	0.933576	0.990652	0.999609	0.609927	1
17246	TBX18	0	1	0	0	0	14.652	0	0	0	0.102013	0.920892	0.259822	1	0.933576	0.990652	0.999609	0.609999	1
2136	BTBD16	0	1	0	0	0	14.5916	0	0	0	0.102464	0.90949	0.259857	1	0.933576	0.990652	0.999609	0.610047	1
8581	IPO8	0	1	0	0	0	14.441	0	0	0	0.103604	0.886682	0.260035	1	0.933576	0.990652	0.999609	0.610286	1
15544	SERPINA11	0	1	0	0	0	14.6311	0	0	0	0.102169	0.921368	0.260171	1	0.933576	0.990652	0.999609	0.610469	1
1939	BCL2L13	1	1	0	0	0	11.5915	0	0	0	0.102198	0.906546	0.260317	1	0.933576	0.990652	0.999609	0.610666	1
10230	MCCC1	0	1	0	0	0	14.5602	0	0	0	0.1027	0.90973	0.260354	1	0.933576	0.990652	0.999609	0.610716	1
2512	C1orf87	0	1	0	0	0	14.5246	0	0	0	0.102969	0.904621	0.260465	1	0.933576	0.990652	0.999609	0.610865	1
7513	GRIN2D	0	2	0	0	0	7.88471	0	0	0	0.103574	0.904328	0.260486	1	0.933576	0.990652	0.999609	0.610894	1
799	AKAP8L	0	1	0	0	0	14.6037	0	0	0	0.102374	0.923715	0.260752	1	0.933576	0.990652	0.999609	0.611251	1
15558	SERPINB4	1	1	0	0	0	11.5214	0	0	0	0.102878	0.90066	0.261339	1	0.933576	0.990652	0.999609	0.61204	1
15840	SLC13A4	0	1	0	0	0	14.5052	0	0	0	0.103115	0.915004	0.261614	1	0.933576	0.990652	0.999609	0.612409	1
7422	GPR37L1	0	1	0	0	0	14.5675	0	0	0	0.102645	0.931577	0.261821	1	0.933576	0.990652	0.999609	0.612685	1
6842	GABRA1	0	1	0	0	0	14.4896	0	0	0	0.103234	0.915769	0.261913	1	0.933576	0.990652	0.999609	0.612809	1
2086	BRAF	0	1	0	0	0	14.25	0	0	0	0.105086	0.878394	0.262094	1	0.933576	0.990652	0.999609	0.613052	1
12033	OR2L2	0	1	0	0	0	14.5428	0	0	0	0.102831	0.933437	0.262311	1	0.933576	0.990652	0.999609	0.613342	1
12204	OR5L1	0	1	0	0	0	14.5892	0	0	0	0.102482	0.952668	0.2626	1	0.933576	0.990652	0.999609	0.613729	1
1168	ANKRD9	0	1	0	0	0	14.613	0	0	0	0.102304	0.964255	0.262675	1	0.933576	0.990652	0.999609	0.613829	1
2873	CACNA1S	0	2	0	0	0	7.57733	0	0	0	0.110415	0.832845	0.262755	1	0.933576	0.990652	0.999609	0.613936	1
13985	PVRL4	0	1	0	0	0	14.4578	0	0	0	0.103476	0.922083	0.26287	1	0.933576	0.990652	0.999609	0.61409	1
11380	NIM1K	0	1	0	0	0	14.4164	0	0	0	0.103793	0.916697	0.263112	1	0.933576	0.990652	0.999609	0.614413	1
4806	DCBLD1	0	1	0	0	0	14.3973	0	0	0	0.10394	0.914579	0.263245	1	0.933576	0.990652	0.999609	0.61459	1
13350	POU2F2	0	1	0	0	0	14.4058	0	0	0	0.103875	0.923681	0.263788	1	0.933576	0.990652	0.999609	0.615315	1
4250	CPPED1	0	1	0	0	0	14.3863	0	0	0	0.104024	0.922743	0.264024	1	0.933576	0.990652	0.999609	0.615629	1
6894	GALNS	0	1	0	0	0	14.3772	0	0	0	0.104094	0.921303	0.264063	1	0.933576	0.990652	0.999609	0.61568	1
15589	SETD3	0	1	0	0	0	14.1454	0	0	0	0.105913	0.883576	0.264306	1	0.933576	0.990652	0.999609	0.616005	1
11445	NLRP3	1	2	0	0	0	5.63845	0	0	0	0.109019	0.820616	0.264349	1	0.933576	0.990652	0.999609	0.616062	1
17136	TAP2	0	1	0	0	0	14.2993	0	0	0	0.104699	0.910679	0.264459	1	0.933576	0.990652	0.999609	0.616208	1
9780	LRRC10	0	1	0	0	0	14.4745	0	0	0	0.103349	0.954998	0.264464	1	0.933576	0.990652	0.999609	0.616215	1
5692	EMILIN3	0	1	0	0	0	14.4164	0	0	0	0.103793	0.939153	0.264597	1	0.933576	0.990652	0.999609	0.616391	1
18943	VN1R4	0	1	0	0	0	14.4209	0	0	0	0.103758	0.943373	0.264755	1	0.933576	0.990652	0.999609	0.616601	1
14693	RNPEP	0	1	0	0	0	14.3555	0	0	0	0.104263	0.929115	0.264939	1	0.933576	0.990652	0.999609	0.616846	1
20027	ZNF99	1	2	0	0	0	5.58347	0	0	0	0.110873	0.801336	0.265062	1	0.933576	0.990652	0.999609	0.617009	1
12538	PAXBP1	0	1	0	0	0	14.1069	0	0	0	0.106222	0.886236	0.265202	1	0.933576	0.990652	0.999609	0.617195	1
11985	OR1K1	0	1	0	0	0	14.3361	0	0	0	0.104413	0.928988	0.265235	1	0.933576	0.990652	0.999609	0.617239	1
7543	GSAP	0	1	0	0	0	14.1139	0	0	0	0.106165	0.88911	0.26539	1	0.933576	0.990652	0.999609	0.617444	1
10244	MCM3	0	1	0	0	0	14.2018	0	0	0	0.105465	0.904167	0.265437	1	0.933576	0.990652	0.999609	0.617507	1
18459	TUB	0	1	0	0	0	14.2367	0	0	0	0.10519	0.91089	0.265461	1	0.933576	0.990652	0.999609	0.617538	1
18118	TRABD	0	1	0	0	0	14.2448	0	0	0	0.105126	0.91559	0.26571	1	0.933576	0.990652	0.999609	0.617869	1
2860	CABS1	0	1	0	0	0	14.3744	0	0	0	0.104116	0.948423	0.265731	1	0.933576	0.990652	0.999609	0.617897	1
7286	GOLGA8M	1	1	0	0	0	11.1783	0	0	0	0.106331	0.867235	0.265796	1	0.933576	0.990652	0.999609	0.617983	1
7132	GLB1	0	1	0	0	0	14.1219	0	0	0	0.106101	0.896679	0.266015	1	0.933576	0.990652	0.999609	0.618272	1
7354	GPNMB	0	1	0	0	0	14.0956	0	0	0	0.106312	0.893414	0.266116	1	0.933576	0.990652	0.999609	0.618406	1
4889	DDX4	0	1	0	0	0	13.9501	0	0	0	0.107493	0.87555	0.266529	1	0.933576	0.990652	0.999609	0.618953	1
4001	CNBD2	0	1	0	0	0	14.1219	0	0	0	0.106101	0.903255	0.266627	1	0.933576	0.990652	0.999609	0.619083	1
2920	CALN1	0	1	0	0	0	14.1489	0	0	0	0.105885	0.911988	0.266945	1	0.933576	0.990652	0.999609	0.619503	1
17791	TMEM235	0	1	0	0	0	14.2108	0	0	0	0.105394	0.926318	0.267035	1	0.933576	0.990652	0.999609	0.619621	1
13339	POTED	0	1	0	0	0	14.1061	0	0	0	0.106228	0.905097	0.267043	1	0.933576	0.990652	0.999609	0.619632	1
4303	CRHR1	0	1	0	0	0	14.0995	0	0	0	0.106281	0.907501	0.267359	1	0.933576	0.990652	0.999609	0.620049	1
8827	KCNF1	0	1	0	0	0	14.3075	0	0	0	0.104635	0.962956	0.267379	1	0.933576	0.990652	0.999609	0.620076	1
18452	TTN	4	13	2	0	2	1.3577	2.3034	2.3034	1.26895	0.560987	0.354163	0.630017	0.424929	0.933576	0.990652	0.999609	0.620515	1
3726	CHGB	0	1	0	0	0	14.0537	0	0	0	0.106649	0.903935	0.267781	1	0.933576	0.990652	0.999609	0.620606	1
11510	NOP2	0	1	0	0	0	14.0104	0	0	0	0.107	0.897027	0.267838	1	0.933576	0.990652	0.999609	0.62068	1
15240	S1PR2	0	1	0	0	0	14.2323	0	0	0	0.105225	0.956741	0.268343	1	0.933576	0.990652	0.999609	0.621345	1
4721	CYP7B1	0	1	0	0	0	13.9621	0	0	0	0.107394	0.89716	0.268633	1	0.933576	0.990652	0.999609	0.621727	1
8033	HNRNPUL2	0	1	0	0	0	13.9848	0	0	0	0.107209	0.90507	0.268997	1	0.933576	0.990652	0.999609	0.622205	1
12023	OR2G2	0	1	0	0	0	14.1674	0	0	0	0.105738	0.951007	0.269135	1	0.933576	0.990652	0.999609	0.622386	1
317	AC074212.3	0	1	0	0	0	13.9956	0	0	0	0.107121	0.913104	0.269507	1	0.933576	0.990652	0.999609	0.622874	1
14225	RASGRP1	0	1	0	0	0	13.9094	0	0	0	0.107828	0.900092	0.269772	1	0.933576	0.990652	0.999609	0.623222	1
15309	SBK2	0	1	0	0	0	14.0782	0	0	0	0.106452	0.935892	0.269776	1	0.933576	0.990652	0.999609	0.623227	1
3433	CDC42BPG	0	2	0	0	0	7.52594	0	0	0	0.111622	0.858325	0.269807	1	0.933576	0.990652	0.999609	0.623267	1
11273	NEDD9	0	1	0	0	0	13.9649	0	0	0	0.107371	0.911468	0.269871	1	0.933576	0.990652	0.999609	0.623351	1
5530	EFHC1	0	1	0	0	0	13.9639	0	0	0	0.10738	0.911503	0.269891	1	0.933576	0.990652	0.999609	0.623378	1
9305	KRTAP10-9	0	1	0	0	0	14.0796	0	0	0	0.10644	0.938612	0.269913	1	0.933576	0.990652	0.999609	0.623405	1
6747	FSCN1	0	1	0	0	0	14.1316	0	0	0	0.106023	0.958341	0.270021	1	0.933576	0.990652	0.999609	0.623548	1
6907	GALNT5	0	1	0	0	0	13.9199	0	0	0	0.107741	0.904895	0.270039	1	0.933576	0.990652	0.999609	0.623572	1
16449	SOWAHA	0	1	0	0	0	14.1348	0	0	0	0.105998	0.962067	0.270108	1	0.933576	0.990652	0.999609	0.623661	1
16705	SRPK2	0	1	0	0	0	13.7541	0	0	0	0.109123	0.889356	0.271267	1	0.933576	0.990652	0.999609	0.625175	1
3331	CD180	0	1	0	0	0	13.9506	0	0	0	0.107489	0.934661	0.271783	1	0.933576	0.990652	0.999609	0.625848	1
1875	BAIAP2	0	1	0	0	0	13.9313	0	0	0	0.107647	0.933468	0.272026	1	0.933576	0.990652	0.999609	0.626165	1
4540	CTNNBL1	0	1	0	0	0	13.6969	0	0	0	0.109608	0.889966	0.272285	1	0.933576	0.990652	0.999609	0.626503	1
16457	SOX13	0	1	0	0	0	13.7977	0	0	0	0.108756	0.910013	0.272504	1	0.933576	0.990652	0.999609	0.626787	1
5312	DQX1	0	1	0	0	0	13.5859	0	0	0	0.110559	0.876945	0.272707	1	0.933576	0.990652	0.999609	0.627051	1
12323	OSGIN1	0	1	0	0	0	13.7836	0	0	0	0.108874	0.919658	0.273517	1	0.933576	0.990652	0.999609	0.628102	1
19549	ZNF157	0	1	0	0	0	13.6797	0	0	0	0.109754	0.903445	0.273899	1	0.933576	0.990652	0.999609	0.628597	1
10180	MAT1A	0	1	0	0	0	13.7795	0	0	0	0.108909	0.9244	0.273937	1	0.933576	0.990652	0.999609	0.628646	1
12339	OTOL1	0	1	0	0	0	13.7087	0	0	0	0.109507	0.909401	0.27394	1	0.933576	0.990652	0.999609	0.62865	1
19913	ZNF704	0	1	0	0	0	13.7144	0	0	0	0.109459	0.913951	0.274227	1	0.933576	0.990652	0.999609	0.629021	1
6120	FAM181A	0	1	0	0	0	13.8341	0	0	0	0.108452	0.944252	0.27426	1	0.933576	0.990652	0.999609	0.629064	1
14364	REC8	0	1	0	0	0	13.6622	0	0	0	0.109903	0.904839	0.27432	1	0.933576	0.990652	0.999609	0.629142	1
17966	TNFRSF21	0	1	0	0	0	13.79	0	0	0	0.108821	0.933511	0.274376	1	0.933576	0.990652	0.999609	0.629214	1
19364	ZC3H12C	0	1	0	0	0	13.6114	0	0	0	0.110339	0.896692	0.274409	1	0.933576	0.990652	0.999609	0.629257	1
15731	SHOX	0	1	0	0	0	13.7866	0	0	0	0.108849	0.939498	0.274793	1	0.933576	0.990652	0.999609	0.629754	1
17418	TFCP2L1	0	1	0	0	0	13.5745	0	0	0	0.110657	0.895484	0.274915	1	0.933576	0.990652	0.999609	0.629911	1
11206	NDRG1	0	1	0	0	0	13.6209	0	0	0	0.110258	0.904882	0.275024	1	0.933576	0.990652	0.999609	0.630052	1
15208	RXFP3	0	1	0	0	0	13.8213	0	0	0	0.108559	0.956319	0.275044	1	0.933576	0.990652	0.999609	0.630077	1
9897	LTB4R	0	1	0	0	0	13.8488	0	0	0	0.108329	0.96965	0.27505	1	0.933576	0.990652	0.999609	0.630086	1
7988	HMGCS2	0	1	0	0	0	13.5928	0	0	0	0.1105	0.902474	0.27528	1	0.933576	0.990652	0.999609	0.630382	1
15300	SATB1	0	1	0	0	0	13.5295	0	0	0	0.111049	0.892984	0.27543	1	0.933576	0.990652	0.999609	0.630576	1
7617	GTSE1	0	1	0	0	0	13.7232	0	0	0	0.109384	0.934056	0.275533	1	0.933576	0.990652	0.999609	0.630708	1
3493	CDK16	0	1	0	0	0	13.6088	0	0	0	0.110362	0.908345	0.275539	1	0.933576	0.990652	0.999609	0.630716	1
570	ADAM30	0	1	0	0	0	13.6486	0	0	0	0.11002	0.920126	0.275828	1	0.933576	0.990652	0.999609	0.631088	1
12752	PDXDC1	0	1	0	0	0	13.5118	0	0	0	0.111203	0.89802	0.276238	1	0.933576	0.990652	0.999609	0.631616	1
13751	PRSS35	0	1	0	0	0	13.614	0	0	0	0.110317	0.921933	0.276554	1	0.933576	0.990652	0.999609	0.632022	1
10943	MYBL2	0	1	0	0	0	13.5341	0	0	0	0.111009	0.906179	0.276623	1	0.933576	0.990652	0.999609	0.632112	1
15870	SLC17A8	0	1	0	0	0	13.5465	0	0	0	0.1109	0.909707	0.276721	1	0.933576	0.990652	0.999609	0.632237	1
14109	RABEP1	0	1	0	0	0	13.4608	0	0	0	0.111651	0.894324	0.276748	1	0.933576	0.990652	0.999609	0.632272	1
1402	ARHGAP10	0	1	0	0	0	13.4003	0	0	0	0.112186	0.884992	0.276801	1	0.933576	0.990652	0.999609	0.63234	1
15359	SCIN	0	1	0	0	0	13.45	0	0	0	0.111746	0.894965	0.276999	1	0.933576	0.990652	0.999609	0.632594	1
16021	SLC34A1	0	1	0	0	0	13.5975	0	0	0	0.110459	0.926484	0.277166	1	0.933576	0.990652	0.999609	0.632808	1
4718	CYP4Z1	0	1	0	0	0	13.4794	0	0	0	0.111487	0.904675	0.277429	1	0.933576	0.990652	0.999609	0.633145	1
5339	DSEL	0	1	0	0	0	13.4817	0	0	0	0.111466	0.905136	0.27743	1	0.933576	0.990652	0.999609	0.633147	1
7213	GNAL	0	1	0	0	0	13.5598	0	0	0	0.110785	0.921833	0.277474	1	0.933576	0.990652	0.999609	0.633203	1
728	AGPAT3	0	1	0	0	0	13.5509	0	0	0	0.110862	0.921088	0.277571	1	0.933576	0.990652	0.999609	0.633328	1
19514	ZMYM6	0	1	0	0	0	13.3891	0	0	0	0.112286	0.891193	0.277667	1	0.933576	0.990652	0.999609	0.63345	1
15458	SEC31A	0	1	0	0	0	13.3686	0	0	0	0.112468	0.888342	0.277719	1	0.933576	0.990652	0.999609	0.633518	1
11068	NAALADL2	0	1	0	0	0	13.3854	0	0	0	0.112318	0.892422	0.277858	1	0.933576	0.990652	0.999609	0.633696	1
18285	TRPC1	0	1	0	0	0	13.4048	0	0	0	0.112145	0.896176	0.277904	1	0.933576	0.990652	0.999609	0.633754	1
16495	SPAG16	0	1	0	0	0	13.3289	0	0	0	0.112824	0.884532	0.277994	1	0.933576	0.990652	0.999609	0.633869	1
6596	FLNA	0	2	0	0	0	7.40613	0	0	0	0.114514	0.874574	0.278032	1	0.933576	0.990652	0.999609	0.633918	1
18860	UTRN	2	0	0	0	0	0	0	0	0	0.127698	0.546615	0.278074	1	0.933576	0.990652	0.999609	0.633971	1
8098	HPS3	0	1	0	0	0	13.466	0	0	0	0.111605	0.910801	0.278204	1	0.933576	0.990652	0.999609	0.634139	1
7798	HERC2	1	2	0	1	0	1.74311	10.6974	10.6974	0	0.593555	0.111553	0.278459	1	0.933576	0.990652	0.999609	0.634464	1
8718	IVL	0	1	0	0	0	13.2812	0	0	0	0.113253	0.886391	0.279037	1	0.933576	0.990652	0.999609	0.635202	1
10345	MEPCE	0	1	0	0	0	13.4799	0	0	0	0.111482	0.925392	0.279115	1	0.933576	0.990652	0.999609	0.635303	1
2587	C2CD4A	1	1	0	0	0	10.7844	0	0	0	0.110573	0.949938	0.279159	1	0.933576	0.990652	0.999609	0.635359	1
18241	TRIM7	0	1	0	0	0	13.5436	0	0	0	0.110926	0.943612	0.279162	1	0.933576	0.990652	0.999609	0.635362	1
3332	CD19	0	1	0	0	0	13.4134	0	0	0	0.112069	0.914644	0.279443	1	0.933576	0.990652	0.999609	0.63572	1
19858	ZNF626	0	1	0	0	0	13.4295	0	0	0	0.111927	0.919216	0.27953	1	0.933576	0.990652	0.999609	0.635831	1
16433	SOHLH1	0	1	0	0	0	13.4766	0	0	0	0.111512	0.930658	0.279539	1	0.933576	0.990652	0.999609	0.635843	1
12792	PEX1	0	1	0	0	0	13.2423	0	0	0	0.113606	0.887335	0.279827	1	0.933576	0.990652	0.999609	0.63621	1
16713	SRRM1	0	1	0	0	0	13.1688	0	0	0	0.114278	0.877251	0.279973	1	0.933576	0.990652	0.999609	0.636396	1
19314	ZBP1	0	1	0	0	0	13.3638	0	0	0	0.112511	0.911009	0.280005	1	0.933576	0.990652	0.999609	0.636437	1
7609	GTPBP1	0	1	0	0	0	13.3646	0	0	0	0.112504	0.911862	0.280064	1	0.933576	0.990652	0.999609	0.636512	1
15848	SLC15A5	0	1	0	0	0	13.2695	0	0	0	0.113359	0.894171	0.280073	1	0.933576	0.990652	0.999609	0.636523	1
7360	GPR111	0	1	0	0	0	13.3127	0	0	0	0.112969	0.907223	0.280571	1	0.933576	0.990652	0.999609	0.637157	1
7410	GPR20	0	1	0	0	0	13.5064	0	0	0	0.11125	0.961622	0.28063	1	0.933576	0.990652	0.999609	0.637232	1
8335	IFRD2	0	1	0	0	0	13.3734	0	0	0	0.112425	0.926198	0.281036	1	0.933576	0.990652	0.999609	0.637747	1
17967	TNFRSF25	0	1	0	0	0	13.3636	0	0	0	0.112513	0.92469	0.2811	1	0.933576	0.990652	0.999609	0.637828	1
2019	BLNK	0	1	0	0	0	13.095	0	0	0	0.114961	0.87862	0.281456	1	0.933576	0.990652	0.999609	0.63828	1
10938	MYADM	0	1	0	0	0	13.4246	0	0	0	0.11197	0.951781	0.281649	1	0.933576	0.990652	0.999609	0.638524	1
8662	ITGA1	0	1	0	0	0	13.1553	0	0	0	0.114403	0.890006	0.281666	1	0.933576	0.990652	0.999609	0.638546	1
16101	SLC45A2	0	1	0	0	0	13.3644	0	0	0	0.112505	0.933266	0.281676	1	0.933576	0.990652	0.999609	0.638559	1
12805	PEX5	0	1	0	0	0	13.2226	0	0	0	0.113785	0.905417	0.282004	1	0.933576	0.990652	0.999609	0.638974	1
8442	IL1RAPL1	0	1	0	0	0	13.196	0	0	0	0.114029	0.902101	0.282167	1	0.933576	0.990652	0.999609	0.63918	1
4374	CSK	0	1	0	0	0	13.2081	0	0	0	0.113918	0.90683	0.282393	1	0.933576	0.990652	0.999609	0.639467	1
5545	EFTUD1	0	1	0	0	0	13.0661	0	0	0	0.11523	0.884587	0.282671	1	0.933576	0.990652	0.999609	0.639818	1
12337	OTOG	1	4	0	0	0	3.59808	0	0	0	0.138814	0.686582	0.28311	1	0.933576	0.990652	0.999609	0.640372	1
6814	FZD5	0	1	0	0	0	13.3641	0	0	0	0.112508	0.961505	0.283127	1	0.933576	0.990652	0.999609	0.640393	1
8211	HTR2C	0	1	0	0	0	13.2675	0	0	0	0.113377	0.929295	0.28313	1	0.933576	0.990652	0.999609	0.640398	1
523	ACTL8	0	1	0	0	0	13.2986	0	0	0	0.113096	0.9394	0.283223	1	0.933576	0.990652	0.999609	0.640514	1
15681	SH3BP1	0	1	0	0	0	13.2166	0	0	0	0.11384	0.920349	0.283383	1	0.933576	0.990652	0.999609	0.640716	1
5355	DTNB	0	1	0	0	0	12.9469	0	0	0	0.116354	0.873843	0.283558	1	0.933576	0.990652	0.999609	0.640937	1
19607	ZNF257	0	1	0	0	0	13.0909	0	0	0	0.114999	0.897743	0.28363	1	0.933576	0.990652	0.999609	0.641028	1
17992	TNKS2	0	1	0	0	0	13.0186	0	0	0	0.115676	0.885737	0.283662	1	0.933576	0.990652	0.999609	0.641068	1
16845	STIM1	0	1	0	0	0	13.1739	0	0	0	0.114231	0.916542	0.283846	1	0.933576	0.990652	0.999609	0.641299	1
9496	LCN8	0	1	0	0	0	13.2009	0	0	0	0.113984	0.924659	0.283992	1	0.933576	0.990652	0.999609	0.641484	1
15100	RPS6KL1	0	1	0	0	0	13.1577	0	0	0	0.114381	0.915336	0.284039	1	0.933576	0.990652	0.999609	0.641543	1
17757	TMEM200A	0	1	0	0	0	13.2599	0	0	0	0.113446	0.943877	0.284169	1	0.933576	0.990652	0.999609	0.641707	1
12273	OR8H3	0	1	0	0	0	13.2578	0	0	0	0.113465	0.947211	0.284384	1	0.933576	0.990652	0.999609	0.641977	1
18644	UBXN4	1	1	0	0	0	10.3929	0	0	0	0.115114	0.88542	0.284542	1	0.933576	0.990652	0.999609	0.642175	1
5243	DOC2A	0	1	0	0	0	13.1727	0	0	0	0.114243	0.926189	0.284612	1	0.933576	0.990652	0.999609	0.642264	1
19553	ZNF169	0	1	0	0	0	13.1017	0	0	0	0.114898	0.911038	0.284684	1	0.933576	0.990652	0.999609	0.642354	1
18464	TUBA3D	0	1	0	0	0	13.2035	0	0	0	0.11396	0.938056	0.284847	1	0.933576	0.990652	0.999609	0.642559	1
4546	CTR9	0	1	0	0	0	12.9792	0	0	0	0.116048	0.890808	0.28494	1	0.933576	0.990652	0.999609	0.642676	1
18681	UGT2A1	0	1	0	0	0	13.0343	0	0	0	0.115528	0.901242	0.285004	1	0.933576	0.990652	0.999609	0.642756	1
8397	IKBKB	0	1	0	0	0	12.903	0	0	0	0.116773	0.879149	0.285012	1	0.933576	0.990652	0.999609	0.642766	1
11601	NPY4R	0	1	0	0	0	13.1851	0	0	0	0.114129	0.938098	0.285181	1	0.933576	0.990652	0.999609	0.642978	1
13340	POTEE	0	1	0	0	0	13.1301	0	0	0	0.114635	0.923752	0.285203	1	0.933576	0.990652	0.999609	0.643005	1
10854	MTMR11	0	1	0	0	0	12.9203	0	0	0	0.116608	0.883878	0.28525	1	0.933576	0.990652	0.999609	0.643065	1
10856	MTMR14	0	1	0	0	0	13.0198	0	0	0	0.115665	0.903498	0.285487	1	0.933576	0.990652	0.999609	0.643362	1
16545	SPATA5L1	0	1	0	0	0	13.1162	0	0	0	0.114765	0.924589	0.285518	1	0.933576	0.990652	0.999609	0.643401	1
15526	2009-09-01	0	1	0	0	0	13.1168	0	0	0	0.114758	0.92558	0.28558	1	0.933576	0.990652	0.999609	0.643478	1
19347	ZBTB49	0	1	0	0	0	13.0646	0	0	0	0.115245	0.916683	0.285839	1	0.933576	0.990652	0.999609	0.643803	1
11447	NLRP5	0	2	0	0	0	7.13636	0	0	0	0.121438	0.844901	0.285922	1	0.933576	0.990652	0.999609	0.643907	1
16098	SLC44A4	0	1	0	0	0	12.9598	0	0	0	0.116231	0.898902	0.286138	1	0.933576	0.990652	0.999609	0.644178	1
9139	KLHL13	0	1	0	0	0	12.9719	0	0	0	0.116117	0.901744	0.286197	1	0.933576	0.990652	0.999609	0.64425	1
671	ADRBK2	0	1	0	0	0	12.9218	0	0	0	0.116593	0.893893	0.286325	1	0.933576	0.990652	0.999609	0.64441	1
9260	KRT35	0	1	0	0	0	13.0834	0	0	0	0.115069	0.928118	0.286372	1	0.933576	0.990652	0.999609	0.644469	1
18472	TUBB2B	1	1	0	0	0	10.4473	0	0	0	0.114463	0.943071	0.286626	1	0.933576	0.990652	0.999609	0.644787	1
10789	MSLNL	1	2	0	0	0	5.37498	0	0	0	0.118334	0.854809	0.286648	1	0.933576	0.990652	0.999609	0.644814	1
1471	ARID4A	0	1	0	0	0	12.7761	0	0	0	0.118001	0.875879	0.286969	1	0.933576	0.990652	0.999609	0.645216	1
1630	ASTL	0	1	0	0	0	13.0074	0	0	0	0.115782	0.91975	0.287136	1	0.933576	0.990652	0.999609	0.645424	1
17581	TLN1	0	2	0	0	0	6.94008	0	0	0	0.126866	0.80697	0.287379	1	0.933576	0.990652	0.999609	0.645728	1
5354	DTNA	0	1	0	0	0	12.8394	0	0	0	0.117385	0.89049	0.287488	1	0.933576	0.990652	0.999609	0.645864	1
4900	DDX53	0	1	0	0	0	12.915	0	0	0	0.116659	0.90544	0.287602	1	0.933576	0.990652	0.999609	0.646005	1
6791	FUT8	0	1	0	0	0	12.7584	0	0	0	0.118174	0.878572	0.28763	1	0.933576	0.990652	0.999609	0.64604	1
9571	LGR4	0	1	0	0	0	12.9177	0	0	0	0.116633	0.908799	0.287862	1	0.933576	0.990652	0.999609	0.646329	1
7220	GNAZ	0	1	0	0	0	13.0558	0	0	0	0.115327	0.945739	0.287976	1	0.933576	0.990652	0.999609	0.646471	1
8034	HNRNPUL2-BSCL2	0	1	0	0	0	12.8712	0	0	0	0.117079	0.904937	0.288369	1	0.933576	0.990652	0.999609	0.64696	1
9545	LETM1	0	1	0	0	0	12.9345	0	0	0	0.116472	0.919508	0.288463	1	0.933576	0.990652	0.999609	0.647077	1
4304	CRHR2	0	1	0	0	0	12.8447	0	0	0	0.117334	0.901599	0.288542	1	0.933576	0.990652	0.999609	0.647175	1
5858	ERVFRD-1	0	1	0	0	0	12.8853	0	0	0	0.116943	0.911807	0.288733	1	0.933576	0.990652	0.999609	0.647412	1
1472	ARID4B	0	1	0	0	0	12.7482	0	0	0	0.118274	0.887195	0.288832	1	0.933576	0.990652	0.999609	0.647535	1
3752	CHN2	0	1	0	0	0	12.8418	0	0	0	0.117362	0.904061	0.288834	1	0.933576	0.990652	0.999609	0.647538	1
12976	PIK3CA	0	1	0	0	0	12.6153	0	0	0	0.119592	0.867428	0.288914	1	0.933576	0.990652	0.999609	0.647638	1
11969	OR14J1	0	1	0	0	0	13.0097	0	0	0	0.11576	0.949104	0.289001	1	0.933576	0.990652	0.999609	0.647745	1
6357	FBLN7	0	1	0	0	0	12.9441	0	0	0	0.116381	0.931581	0.28918	1	0.933576	0.990652	0.999609	0.647967	1
5240	DNTT	0	1	0	0	0	12.7195	0	0	0	0.118557	0.885832	0.28922	1	0.933576	0.990652	0.999609	0.648017	1
16381	SNTG1	0	1	0	0	0	12.696	0	0	0	0.118788	0.882978	0.289332	1	0.933576	0.990652	0.999609	0.648156	1
12437	PAH	0	1	0	0	0	12.6734	0	0	0	0.119012	0.880266	0.289438	1	0.933576	0.990652	0.999609	0.648288	1
2866	CACNA1C	0	2	0	0	0	7.01776	0	0	0	0.124676	0.833592	0.289583	1	0.933576	0.990652	0.999609	0.648467	1
5731	ENPP2	0	1	0	0	0	12.6725	0	0	0	0.119021	0.883015	0.289782	1	0.933576	0.990652	0.999609	0.648714	1
15974	SLC26A5	0	1	0	0	0	12.7009	0	0	0	0.11874	0.889664	0.290003	1	0.933576	0.990652	0.999609	0.648988	1
15855	SLC16A2	0	1	0	0	0	12.9064	0	0	0	0.116741	0.934655	0.290088	1	0.933576	0.990652	0.999609	0.649092	1
14272	RBM14	0	1	0	0	0	12.9231	0	0	0	0.116581	0.940935	0.290164	1	0.933576	0.990652	0.999609	0.649186	1
18008	TNPO3	0	1	0	0	0	12.6625	0	0	0	0.11912	0.884898	0.290192	1	0.933576	0.990652	0.999609	0.649221	1
19317	ZBTB11	0	1	0	0	0	12.6848	0	0	0	0.118899	0.890745	0.290428	1	0.933576	0.990652	0.999609	0.649513	1
10850	MTL5	0	1	0	0	0	12.8229	0	0	0	0.117545	0.919488	0.290549	1	0.933576	0.990652	0.999609	0.649663	1
17575	TLE4	0	1	0	0	0	12.6625	0	0	0	0.119121	0.891281	0.290912	1	0.933576	0.990652	0.999609	0.650111	1
13177	PLVAP	0	1	0	0	0	12.8019	0	0	0	0.11775	0.92517	0.291388	1	0.933576	0.990652	0.999609	0.650699	1
9270	KRT6C	0	1	0	0	0	12.7877	0	0	0	0.117888	0.933303	0.292234	1	0.933576	0.990652	0.999609	0.65174	1
10020	MAGEB4	0	1	0	0	0	12.784	0	0	0	0.117923	0.933681	0.292329	1	0.933576	0.990652	0.999609	0.651857	1
1883	BANK1	0	1	0	0	0	12.4781	0	0	0	0.120981	0.875963	0.29266	1	0.933576	0.990652	0.999609	0.652264	1
15961	SLC25A47	0	1	0	0	0	12.6809	0	0	0	0.118938	0.916111	0.29297	1	0.933576	0.990652	0.999609	0.652645	1
16592	SPICE1	0	1	0	0	0	12.5703	0	0	0	0.120044	0.894677	0.293049	1	0.933576	0.990652	0.999609	0.652742	1
5438	DZIP1L	0	1	0	0	0	12.6679	0	0	0	0.119067	0.915633	0.293179	1	0.933576	0.990652	0.999609	0.652901	1
497	ACSL1	0	1	0	0	0	12.4708	0	0	0	0.121056	0.88032	0.293342	1	0.933576	0.990652	0.999609	0.653101	1
1407	ARHGAP17	0	1	0	0	0	12.5694	0	0	0	0.120053	0.900853	0.293707	1	0.933576	0.990652	0.999609	0.653549	1
11312	NEUROD1	0	1	0	0	0	12.7239	0	0	0	0.118513	0.944131	0.294118	1	0.933576	0.990652	0.999609	0.654052	1
18051	TOR4A	0	1	0	0	0	12.7777	0	0	0	0.117985	0.967991	0.294144	1	0.933576	0.990652	0.999609	0.654084	1
13437	PPP1R12A	0	1	0	0	0	12.3909	0	0	0	0.12188	0.878706	0.294709	1	0.933576	0.990652	0.999609	0.654775	1
15367	SCN11A	2	3	0	0	0	3.51165	0	0	0	0.142215	0.671404	0.294731	1	0.933576	0.990652	0.999609	0.654801	1
1082	ANGPT4	0	1	0	0	0	12.5882	0	0	0	0.119864	0.918418	0.294951	1	0.933576	0.990652	0.999609	0.655071	1
19233	XPO7	0	1	0	0	0	12.3545	0	0	0	0.122259	0.87637	0.295134	1	0.933576	0.990652	0.999609	0.655294	1
666	ADRA2C	0	1	0	0	0	12.6834	0	0	0	0.118914	0.950848	0.295255	1	0.933576	0.990652	0.999609	0.655441	1
8245	IARS	0	1	0	0	0	12.3373	0	0	0	0.122439	0.877798	0.295654	1	0.933576	0.990652	0.999609	0.655928	1
8979	KIAA0753	0	1	0	0	0	12.3935	0	0	0	0.121853	0.888381	0.295809	1	0.933576	0.990652	0.999609	0.656116	1
13334	POSTN	0	1	0	0	0	12.2844	0	0	0	0.122995	0.871135	0.295847	1	0.933576	0.990652	0.999609	0.656163	1
15756	SIGLEC7	0	1	0	0	0	12.4875	0	0	0	0.120884	0.907688	0.295967	1	0.933576	0.990652	0.999609	0.656309	1
3621	CEP170B	0	2	0	0	0	7.06886	0	0	0	0.123266	0.883003	0.296012	1	0.933576	0.990652	0.999609	0.656363	1
3084	CCDC11	0	1	0	0	0	12.3547	0	0	0	0.122257	0.883916	0.296056	1	0.933576	0.990652	0.999609	0.656417	1
97	ABHD8	0	1	0	0	0	12.5657	0	0	0	0.12009	0.929995	0.296279	1	0.933576	0.990652	0.999609	0.656689	1
19420	ZDHHC5	0	1	0	0	0	12.4296	0	0	0	0.121479	0.901892	0.296543	1	0.933576	0.990652	0.999609	0.65701	1
15609	SF3B2	0	1	0	0	0	12.3728	0	0	0	0.122068	0.893926	0.296836	1	0.933576	0.990652	0.999609	0.657365	1
7453	GPRASP2	0	1	0	0	0	12.4759	0	0	0	0.121003	0.916816	0.297012	1	0.933576	0.990652	0.999609	0.657579	1
7398	GPR162	0	1	0	0	0	12.5472	0	0	0	0.120278	0.93612	0.297059	1	0.933576	0.990652	0.999609	0.657636	1
15755	SIGLEC6	0	1	0	0	0	12.4395	0	0	0	0.121377	0.914891	0.297566	1	0.933576	0.990652	0.999609	0.658251	1
16418	SOAT2	0	1	0	0	0	12.3377	0	0	0	0.122434	0.898844	0.298056	1	0.933576	0.990652	0.999609	0.658845	1
12386	P2RY10	0	1	0	0	0	12.4713	0	0	0	0.121051	0.931795	0.298262	1	0.933576	0.990652	0.999609	0.659094	1
1052	AMOTL1	0	1	0	0	0	12.3069	0	0	0	0.122758	0.897091	0.29849	1	0.933576	0.990652	0.999609	0.65937	1
10586	MOGS	0	1	0	0	0	12.3941	0	0	0	0.121846	0.916634	0.298616	1	0.933576	0.990652	0.999609	0.659522	1
19962	ZNF776	0	1	0	0	0	12.223	0	0	0	0.123647	0.884191	0.298722	1	0.933576	0.990652	0.999609	0.65965	1
612	ADCK2	0	1	0	0	0	12.3877	0	0	0	0.121913	0.920561	0.299073	1	0.933576	0.990652	0.999609	0.660074	1
6133	FAM188B	0	1	0	0	0	12.2743	0	0	0	0.123102	0.896807	0.299114	1	0.933576	0.990652	0.999609	0.660124	1
14449	RGL3	0	1	0	0	0	12.2993	0	0	0	0.122837	0.902926	0.299241	1	0.933576	0.990652	0.999609	0.660277	1
9782	LRRC14	0	1	0	0	0	12.427	0	0	0	0.121506	0.934936	0.299354	1	0.933576	0.990652	0.999609	0.660414	1
8708	ITPKC	0	1	0	0	0	12.3494	0	0	0	0.122313	0.918274	0.299649	1	0.933576	0.990652	0.999609	0.660769	1
16232	SLX4	3	0	0	0	0	0	0	0	0	0.128961	0.705168	0.299672	1	0.933576	0.990652	0.999609	0.660797	1
2468	C1orf172	0	1	0	0	0	12.3656	0	0	0	0.122143	0.922604	0.299679	1	0.933576	0.990652	0.999609	0.660805	1
18143	TRAPPC11	0	1	0	0	0	12.1233	0	0	0	0.124718	0.876043	0.299732	1	0.933576	0.990652	0.999609	0.660869	1
3900	CLEC18B	0	1	0	0	0	12.3185	0	0	0	0.122635	0.912806	0.299792	1	0.933576	0.990652	0.999609	0.660942	1
9271	KRT7	0	1	0	0	0	12.4227	0	0	0	0.12155	0.940988	0.299824	1	0.933576	0.990652	0.999609	0.66098	1
5437	DZIP1	0	1	0	0	0	12.2577	0	0	0	0.123277	0.900845	0.299868	1	0.933576	0.990652	0.999609	0.661033	1
4065	CNTROB	0	1	0	0	0	12.1911	0	0	0	0.123988	0.892363	0.300312	1	0.933576	0.990652	0.999609	0.661567	1
9869	LRTM2	0	1	0	0	0	12.3539	0	0	0	0.122265	0.92851	0.300365	1	0.933576	0.990652	0.999609	0.661631	1
9722	LPCAT1	0	1	0	0	0	12.2461	0	0	0	0.123401	0.90666	0.300682	1	0.933576	0.990652	0.999609	0.662012	1
18926	VILL	0	1	0	0	0	12.244	0	0	0	0.123423	0.908389	0.300889	1	0.933576	0.990652	0.999609	0.662261	1
3204	CCDC80	0	1	0	0	0	12.2788	0	0	0	0.123054	0.917725	0.301023	1	0.933576	0.990652	0.999609	0.662422	1
8993	KIAA1107	0	1	0	0	0	12.1309	0	0	0	0.124636	0.892411	0.301545	1	0.933576	0.990652	0.999609	0.663048	1
10461	MID2	0	1	0	0	0	12.1171	0	0	0	0.124786	0.892644	0.301853	1	0.933576	0.990652	0.999609	0.663417	1
3556	CEACAM18	0	1	0	0	0	12.1747	0	0	0	0.124163	0.906867	0.302154	1	0.933576	0.990652	0.999609	0.663777	1
1696	ATP13A3	0	1	0	0	0	12.0797	0	0	0	0.125193	0.888912	0.302197	1	0.933576	0.990652	0.999609	0.66383	1
15178	RTN4R	0	1	0	0	0	12.3013	0	0	0	0.122817	0.95113	0.30283	1	0.933576	0.990652	0.999609	0.664586	1
19401	ZDHHC1	0	1	0	0	0	12.2125	0	0	0	0.123759	0.928159	0.303204	1	0.933576	0.990652	0.999609	0.665032	1
19656	ZNF334	0	1	0	0	0	12.0603	0	0	0	0.125405	0.897916	0.303599	1	0.933576	0.990652	0.999609	0.665504	1
18468	TUBAL3	0	1	0	0	0	12.1497	0	0	0	0.124432	0.925003	0.304251	1	0.933576	0.990652	0.999609	0.66628	1
10916	MUM1	0	1	0	0	0	12.0459	0	0	0	0.125563	0.901348	0.304257	1	0.933576	0.990652	0.999609	0.666288	1
49	ABCB6	0	1	0	0	0	12.0599	0	0	0	0.125409	0.90508	0.304343	1	0.933576	0.990652	0.999609	0.666389	1
10939	MYADML2	0	1	0	0	0	12.2356	0	0	0	0.123512	0.962689	0.304686	1	0.933576	0.990652	0.999609	0.666798	1
11329	NFATC4	0	1	0	0	0	12.1135	0	0	0	0.124824	0.924749	0.304979	1	0.933576	0.990652	0.999609	0.667145	1
6847	GABRA6	0	1	0	0	0	12.0538	0	0	0	0.125476	0.911152	0.305054	1	0.933576	0.990652	0.999609	0.667234	1
[truncated: 18,092 more rows]

## Sheet: ASCAT copy number
Table S2, related to Figure 2
Sample	Chromosome	Start Position	End Position	Normal TCN	Normal BCN	Tumour TCN	Tumour BCN
PD26851a	1	13116	665401	2	1	2	0
PD26851a	1	668374	2700969	2	1	5	2
PD26851a	1	2702231	3419422	2	1	4	2
PD26851a	1	3421363	4482116	2	1	6	3
PD26851a	1	4483403	7777603	2	1	5	2
PD26851a	1	7778877	10554505	2	1	7	3
PD26851a	1	10556097	12870374	2	1	6	3
PD26851a	1	12871864	13374483	2	1	8	3
PD26851a	1	13376487	14020192	2	1	7	3
PD26851a	1	14021461	15727348	2	1	6	3
PD26851a	1	15729008	16367268	2	1	3	0
PD26851a	1	16368324	17029257	2	1	2	0
PD26851a	1	17030418	17266616	2	1	3	1
PD26851a	1	17267927	19819060	2	1	5	2
PD26851a	1	19820119	28425382	2	1	6	3
PD26851a	1	28426871	29649026	2	1	7	3
PD26851a	1	29651053	45176174	2	1	6	3
PD26851a	1	45178412	46890857	2	1	7	3
PD26851a	1	46891925	50805652	2	1	6	3
PD26851a	1	50807429	53489601	2	1	7	3
PD26851a	1	53490614	62022914	2	1	6	3
PD26851a	1	62024462	63037279	2	1	7	3
PD26851a	1	63039533	65551504	2	1	6	3
PD26851a	1	65552715	65602348	2	1	9	4
PD26851a	1	65603471	75330323	2	1	6	3
PD26851a	1	75331382	76418884	2	1	7	3
PD26851a	1	76420440	89468632	2	1	6	3
PD26851a	1	89469852	118679218	2	1	3	0
PD26851a	1	118681754	119393540	2	1	6	3
PD26851a	1	119394548	121484236	2	1	5	2
PD26851a	1	142535439	143745373	2	1	3	1
PD26851a	1	143746881	146496661	2	1	5	2
PD26851a	1	146497779	148252339	2	1	4	2
PD26851a	1	148311217	149725133	2	1	4	1
PD26851a	1	149728800	150259945	2	1	5	2
PD26851a	1	150260993	150342642	2	1	9	3
PD26851a	1	150344171	153980904	2	1	7	2
PD26851a	1	153982925	154104325	2	1	9	3
PD26851a	1	154105694	154512008	2	1	7	2
PD26851a	1	154513418	155067533	2	1	5	2
PD26851a	1	155068748	159163119	2	1	6	2
PD26851a	1	159164364	163882249	2	1	7	2
PD26851a	1	163884027	163959270	2	1	9	2
PD26851a	1	163960665	173372624	2	1	6	2
PD26851a	1	173375845	174928375	2	1	7	2
PD26851a	1	174929571	176930714	2	1	6	2
PD26851a	1	176933780	177867859	2	1	4	2
PD26851a	1	177868882	178822487	2	1	7	2
PD26851a	1	178824416	179576797	2	1	5	2
PD26851a	1	179577987	180773586	2	1	7	2
PD26851a	1	180774795	181234440	2	1	5	2
PD26851a	1	181235769	181817526	2	1	6	2
PD26851a	1	181818999	182420634	2	1	5	2
PD26851a	1	182422667	182855698	2	1	6	2
PD26851a	1	182858008	200832857	2	1	5	2
PD26851a	1	200833901	201887721	2	1	4	2
PD26851a	1	201888969	202094521	2	1	6	3
PD26851a	1	202095531	208314807	2	1	5	2
PD26851a	1	208316725	213200079	2	1	2	0
PD26851a	1	213201248	222649491	2	1	3	1
PD26851a	1	222650534	228069256	2	1	4	2
PD26851a	1	228071109	235159162	2	1	3	1
PD26851a	1	235160328	235640283	2	1	5	2
PD26851a	1	235641636	249239902	2	1	3	1
PD26851a	2	10587	3882855	2	1	3	0
PD26851a	2	3884211	3922949	2	1	0	0
PD26851a	2	3924026	24041015	2	1	3	0
PD26851a	2	24042298	37422072	2	1	4	0
PD26851a	2	37423487	42599917	2	1	3	0
PD26851a	2	42600937	42861167	2	1	4	0
PD26851a	2	42863642	68341030	2	1	3	0
PD26851a	2	68342443	87087812	2	1	6	3
PD26851a	2	87088964	88300337	2	1	6	2
PD26851a	2	88301457	89613756	2	1	6	3
PD26851a	2	89615238	89878770	2	1	16	8
PD26851a	2	89880167	92266440	2	1	5	2
PD26851a	2	92268172	95328623	2	1	12	6
PD26851a	2	95329940	95639504	2	1	6	3
PD26851a	2	95647049	96491456	2	1	4	1
PD26851a	2	96496891	96564548	2	1	3	1
PD26851a	2	96568240	96623019	2	1	6	2
PD26851a	2	96625553	97287838	2	1	3	0
PD26851a	2	97293140	97688615	2	1	6	3
PD26851a	2	97690060	113497051	2	1	3	0
PD26851a	2	113498566	114125042	2	1	2	0
PD26851a	2	114126145	120969855	2	1	3	0
PD26851a	2	120972419	121947761	2	1	2	0
PD26851a	2	121948846	217511100	2	1	3	0
PD26851a	2	217512445	218944308	2	1	2	0
PD26851a	2	218945674	237115622	2	1	3	0
PD26851a	2	237116777	243187487	2	1	2	0
PD26851a	3	60197	1311742	2	1	4	1
PD26851a	3	1312754	1414872	2	1	5	2
PD26851a	3	1417146	1499836	2	1	4	1
PD26851a	3	1500965	7024127	2	1	6	3
PD26851a	3	7025186	9271859	2	1	5	2
PD26851a	3	9272907	10306846	2	1	6	3
PD26851a	3	10308326	11129858	2	1	5	2
PD26851a	3	11131989	12855693	2	1	6	3
PD26851a	3	12856856	19517151	2	1	5	2
PD26851a	3	19518214	28601715	2	1	6	3
PD26851a	3	28605081	33559547	2	1	5	2
PD26851a	3	33562114	34103816	2	1	4	1
PD26851a	3	34105211	34275465	2	1	5	2
PD26851a	3	34276656	43004213	2	1	4	1
PD26851a	3	43005217	46795062	2	1	3	0
PD26851a	3	46796636	46849431	2	1	0	0
PD26851a	3	46851007	47052937	2	1	2	0
PD26851a	3	47054869	75423435	2	1	3	0
PD26851a	3	75424745	75571104	2	1	6	0
PD26851a	3	75572133	75581807	2	1	15	0
PD26851a	3	75582809	75612392	2	1	5	0
PD26851a	3	75613469	90307719	2	1	3	0
PD26851a	3	90310464	93535183	2	1	4	0
PD26851a	3	93537290	97007362	2	1	3	0
PD26851a	3	97011218	97121025	2	1	0	0
PD26851a	3	97122170	108877141	2	1	3	0
PD26851a	3	108878199	109264388	2	1	4	0
PD26851a	3	109266032	114025560	2	1	3	0
PD26851a	3	114026673	116548705	2	1	2	0
PD26851a	3	116550622	116671706	2	1	0	0
PD26851a	3	116673356	117752400	2	1	2	0
PD26851a	3	117754491	122589731	2	1	3	0
PD26851a	3	122592343	124105942	2	1	2	0
PD26851a	3	124106984	125460126	2	1	4	0
PD26851a	3	125461132	125621395	2	1	5	0
PD26851a	3	125622688	129444147	2	1	3	0
PD26851a	3	129445492	135312567	2	1	4	0
PD26851a	3	135315440	136629490	2	1	6	0
PD26851a	3	136631275	136937072	2	1	8	0
PD26851a	3	136938212	138998797	2	1	5	0
PD26851a	3	139000458	139485896	2	1	4	0
PD26851a	3	139487680	141245938	2	1	3	0
PD26851a	3	141249398	141875669	2	1	7	3
PD26851a	3	141876987	142164735	2	1	10	3
PD26851a	3	142167976	142350044	2	1	7	3
PD26851a	3	142351097	142477142	2	1	10	3
PD26851a	3	142478508	143023297	2	1	5	2
PD26851a	3	143024424	143124579	2	1	9	3
PD26851a	3	143125708	143318874	2	1	5	2
PD26851a	3	143319916	143419535	2	1	9	3
PD26851a	3	143420702	169390262	2	1	5	2
PD26851a	3	169392323	174587467	2	1	6	3
PD26851a	3	174589510	178574670	2	1	5	2
PD26851a	3	178576306	179444570	2	1	6	3
PD26851a	3	179446010	183225281	2	1	5	2
PD26851a	3	183226378	185941984	2	1	6	3
PD26851a	3	185944837	185977060	2	1	11	3
PD26851a	3	185978896	186005174	2	1	6	3
PD26851a	3	186006307	186041214	2	1	11	3
PD26851a	3	186044323	186938956	2	1	8	3
PD26851a	3	186940797	187657465	2	1	9	3
PD26851a	3	187660636	189806981	2	1	5	2
PD26851a	3	189808219	189952962	2	1	11	3
PD26851a	3	189954280	193243365	2	1	6	3
PD26851a	3	193244989	193270477	2	1	11	4
PD26851a	3	193272065	194314862	2	1	6	3
PD26851a	3	194316181	195342547	2	1	5	2
PD26851a	3	195343621	195476084	2	1	6	2
PD26851a	3	195477088	197864951	2	1	6	3
PD26851a	3	197866126	197908615	2	1	5	1
PD26851a	4	11961	108519	2	1	6	2
PD26851a	4	109541	7275070	2	1	5	2
PD26851a	4	7276356	8915431	2	1	4	2
PD26851a	4	8916906	38884419	2	1	6	3
PD26851a	4	38886143	40753522	2	1	7	3
PD26851a	4	40754625	49053522	2	1	6	3
PD26851a	4	49054680	49097206	2	1	7	2
PD26851a	4	49098779	49100322	2	1	3	0
PD26851a	4	49102782	49167900	2	1	9	3
PD26851a	4	49169003	49489381	2	1	5	1
PD26851a	4	49490753	49655806	2	1	2	0
PD26851a	4	49656954	63713474	2	1	6	3
PD26851a	4	63714588	139849183	2	1	5	2
PD26851a	4	139850240	140476214	2	1	6	3
PD26851a	4	140478478	149558083	2	1	5	2
PD26851a	4	149559940	151713863	2	1	6	3
PD26851a	4	151716323	152305989	2	1	7	3
PD26851a	4	152307353	156251105	2	1	6	3
PD26851a	4	156252258	177165182	2	1	5	2
PD26851a	4	177166589	179697359	2	1	6	3
PD26851a	4	179698359	180109910	2	1	9	3
PD26851a	4	180111446	180399783	2	1	11	3
PD26851a	4	180401549	180681061	2	1	6	3
PD26851a	4	180683092	191043877	2	1	3	0
PD26851a	5	11882	2192806	2	1	4	2
PD26851a	5	2194596	45884036	2	1	5	2
PD26851a	5	45885423	46405411	2	1	7	3
PD26851a	5	49405756	49559747	2	1	6	2
PD26851a	5	49560859	56470887	2	1	4	1
PD26851a	5	56472306	56596689	2	1	6	2
PD26851a	5	56597989	73174059	2	1	4	1
PD26851a	5	73175547	73789015	2	1	3	1
PD26851a	5	73790186	84841732	2	1	4	1
PD26851a	5	84843164	85122447	2	1	6	2
PD26851a	5	85123490	95388015	2	1	4	1
PD26851a	5	95390839	126066173	2	1	3	0
PD26851a	5	126067249	126119380	2	1	4	0
PD26851a	5	126120544	156351674	2	1	3	0
PD26851a	5	156353736	156561687	2	1	4	0
PD26851a	5	156563909	180790901	2	1	3	0
PD26851a	6	100116	256281	2	1	4	2
PD26851a	6	258021	380920	2	1	3	1
PD26851a	6	382537	14928905	2	1	4	2
PD26851a	6	14930089	15252758	2	1	5	2
PD26851a	6	15253816	33634636	2	1	4	2
PD26851a	6	33635854	34117873	2	1	3	1
PD26851a	6	34119059	39739874	2	1	4	2
PD26851a	6	39741115	41760990	2	1	3	1
PD26851a	6	41762808	57312921	2	1	4	2
PD26851a	6	57314399	57392734	2	1	2	0
PD26851a	6	57393859	73930422	2	1	3	1
PD26851a	6	73931448	74755681	2	1	4	2
PD26851a	6	74756934	171049557	2	1	3	1
PD26851a	7	24220	2307643	2	1	3	1
PD26851a	7	2309019	5138462	2	1	4	1
PD26851a	7	5139741	7075756	2	1	5	2
PD26851a	7	7076928	23233706	2	1	4	1
PD26851a	7	23234981	24140626	2	1	5	2
PD26851a	7	24141999	32903906	2	1	4	1
PD26851a	7	32905809	33254532	2	1	5	2
PD26851a	7	33256039	55738299	2	1	4	1
PD26851a	7	55739391	57979603	2	1	5	2
PD26851a	7	57980785	61977318	2	1	8	3
PD26851a	7	61978713	62004839	2	1	5	0
PD26851a	7	62005948	62014064	2	1	6	2
PD26851a	7	62015176	62016191	2	1	4	0
PD26851a	7	62017331	69054756	2	1	3	0
PD26851a	7	69055951	90363673	2	1	2	0
PD26851a	7	90364730	126238009	2	1	3	0
PD26851a	7	126240030	129780750	2	1	4	0
PD26851a	7	129781893	131367992	2	1	5	0
PD26851a	7	131369298	135682158	2	1	4	0
PD26851a	7	135683371	146635434	2	1	1	0
PD26851a	7	146637915	146672148	2	1	2	1
PD26851a	7	146673289	147289295	2	1	0	0
PD26851a	7	147292345	152154218	2	1	1	0
PD26851a	7	152155306	152453169	2	1	2	0
PD26851a	7	152456909	159127076	2	1	1	0
PD26851a	8	11774	1515797	2	1	2	0
PD26851a	8	1517256	12009572	2	1	3	0
PD26851a	8	12011101	12454128	2	1	2	0
PD26851a	8	12455372	43751375	2	1	3	0
PD26851a	8	43754499	43826359	2	1	4	0
PD26851a	8	43827627	81062768	2	1	3	0
PD26851a	8	81064289	81400805	2	1	4	0
PD26851a	8	81403127	95483454	2	1	3	0
PD26851a	8	95484581	95887225	2	1	4	0
PD26851a	8	95888307	98664528	2	1	3	0
PD26851a	8	98666705	98807119	2	1	4	0
PD26851a	8	98808157	139340811	2	1	3	0
PD26851a	8	139341996	141222648	2	1	2	0
PD26851a	8	141224440	142394574	2	1	3	0
PD26851a	8	142395827	146303788	2	1	2	0
PD26851a	9	10469	381892	2	1	5	2
PD26851a	9	382931	2279151	2	1	4	1
PD26851a	9	2280313	4258433	2	1	5	2
PD26851a	9	4259455	5334933	2	1	4	1
PD26851a	9	5335940	6936215	2	1	5	2
PD26851a	9	6937472	7555942	2	1	4	1
PD26851a	9	7557471	9052209	2	1	5	2
PD26851a	9	9053770	14661213	2	1	4	1
PD26851a	9	14662260	15942554	2	1	5	2
PD26851a	9	15943599	17110624	2	1	4	1
PD26851a	9	17111730	20978873	2	1	3	0
PD26851a	9	20980018	33805304	2	1	4	1
PD26851a	9	33806712	34247328	2	1	5	1
PD26851a	9	34249143	41012144	2	1	3	0
PD26851a	9	41016288	42149089	2	1	2	0
PD26851a	9	42164642	42230898	2	1	0	0
PD26851a	9	42237353	42238835	2	1	2	0
PD26851a	9	42240819	42250913	2	1	1	0
PD26851a	9	42252505	42255942	2	1	0	0
PD26851a	9	42257235	42272115	2	1	1	0
PD26851a	9	42284677	42308404	2	1	0	0
PD26851a	9	42317707	43915697	2	1	2	0
PD26851a	9	43939697	44005499	2	1	1	0
PD26851a	9	44009172	44404903	2	1	4	1
PD26851a	9	44409862	47255692	2	1	2	0
PD26851a	9	65471575	65474794	2	1	0	0
PD26851a	9	65480283	65550930	2	1	1	0
PD26851a	9	65554785	65635731	2	1	0	0
PD26851a	9	65712162	68170817	2	1	4	1
PD26851a	9	68171874	70843400	2	1	2	0
PD26851a	9	70845309	80655821	2	1	3	0
PD26851a	9	80657682	81539289	2	1	6	0
PD26851a	9	81540704	82197735	2	1	3	0
PD26851a	9	82200117	85298763	2	1	6	0
PD26851a	9	85300270	88728282	2	1	3	0
PD26851a	9	88729691	92319471	2	1	6	0
PD26851a	9	92320485	92679450	2	1	7	0
PD26851a	9	92680524	96727596	2	1	6	0
PD26851a	9	96728836	97536704	2	1	7	0
PD26851a	9	97537982	102842941	2	1	6	0
PD26851a	9	102844842	103749104	2	1	7	0
PD26851a	9	103751098	126765233	2	1	6	0
PD26851a	9	126766776	132394199	2	1	4	0
PD26851a	9	132395316	135901055	2	1	5	0
PD26851a	9	135902323	141048948	2	1	4	0
PD26851a	9	141050356	141070824	2	1	2	0
PD26851a	9	141072848	141146683	2	1	1	0
PD26851a	10	60969	21509205	2	1	3	0
PD26851a	10	21510239	21978572	2	1	4	0
PD26851a	10	21980514	23356621	2	1	3	0
PD26851a	10	23358077	24148030	2	1	4	1
PD26851a	10	24149824	26104298	2	1	5	2
PD26851a	10	26105475	38767463	2	1	3	0
PD26851a	10	38768655	38891752	2	1	7	1
PD26851a	10	38893015	39079093	2	1	3	0
PD26851a	10	39080193	42409414	2	1	7	1
PD26851a	10	42410713	46943199	2	1	3	0
PD26851a	10	46950845	47155155	2	1	3	1
PD26851a	10	47156353	49201002	2	1	2	0
PD26851a	10	49202636	49378681	2	1	4	0
PD26851a	10	49379964	50613842	2	1	2	0
PD26851a	10	50614964	71118585	2	1	3	0
PD26851a	10	71120168	73900569	2	1	2	0
PD26851a	10	73902505	77115358	2	1	3	0
PD26851a	10	77117011	81302249	2	1	2	0
PD26851a	10	81303318	129186179	2	1	3	0
PD26851a	10	129187282	135524334	2	1	2	0
PD26851a	11	87268	985006	2	1	3	0
PD26851a	11	986185	3255215	2	1	2	0
PD26851a	11	3256949	17385229	2	1	3	0
PD26851a	11	17386257	18040583	2	1	2	0
PD26851a	11	18044648	19354664	2	1	3	0
PD26851a	11	19357204	19957667	2	1	2	0
PD26851a	11	19958820	48692081	2	1	3	0
PD26851a	11	48693201	48736092	2	1	5	0
PD26851a	11	48737471	48863020	2	1	6	1
PD26851a	11	48864868	48880935	2	1	7	0
PD26851a	11	48882985	48968497	2	1	5	0
PD26851a	11	48970887	50376300	2	1	3	0
PD26851a	11	50377554	51105089	2	1	5	1
PD26851a	11	51107184	51114948	2	1	16	0
PD26851a	11	51117096	51129769	2	1	6	0
PD26851a	11	51131458	51159406	2	1	5	0
PD26851a	11	51161473	51237031	2	1	4	0
PD26851a	11	51238511	54930362	2	1	3	0
PD26851a	11	54931432	55019772	2	1	6	1
PD26851a	11	55021187	67973214	2	1	3	0
PD26851a	11	67974292	68015436	2	1	7	0
PD26851a	11	68018683	70856296	2	1	3	0
PD26851a	11	70857636	70912944	2	1	2	0
PD26851a	11	70914583	70944478	2	1	6	1
PD26851a	11	70945606	85092895	2	1	2	0
PD26851a	11	85094601	85276412	2	1	3	0
PD26851a	11	85277870	100509745	2	1	2	0
PD26851a	11	100510826	105527770	2	1	3	0
PD26851a	11	105529015	121111458	2	1	2	0
PD26851a	11	121112467	124369003	2	1	3	0
PD26851a	11	124370103	134946318	2	1	2	0
PD26851a	12	68657	171450	2	1	5	2
PD26851a	12	173929	1882472	2	1	4	2
PD26851a	12	1883689	2863324	2	1	3	1
PD26851a	12	2864725	5388036	2	1	6	2
PD26851a	12	5389325	5557207	2	1	3	1
PD26851a	12	5558306	13567252	2	1	6	2
PD26851a	12	13568297	14180214	2	1	3	1
PD26851a	12	14182661	24957607	2	1	4	2
PD26851a	12	24958634	34856204	2	1	5	2
PD26851a	12	37856814	37987428	2	1	3	1
PD26851a	12	37988624	38424089	2	1	6	3
PD26851a	12	38425294	40244001	2	1	4	2
PD26851a	12	40245725	50484603	2	1	3	1
PD26851a	12	50485978	50705688	2	1	5	2
PD26851a	12	50707234	51869098	2	1	7	2
PD26851a	12	51870386	52570926	2	1	3	1
PD26851a	12	52572043	53210452	2	1	2	1
PD26851a	12	53211862	64740578	2	1	4	2
PD26851a	12	64741600	65133644	2	1	5	2
PD26851a	12	65134844	68935292	2	1	3	1
PD26851a	12	68937636	69248797	2	1	4	2
PD26851a	12	69250009	110284623	2	1	3	1
PD26851a	12	110285646	124302210	2	1	4	2
PD26851a	12	124305573	133841262	2	1	3	1
PD26851a	13	19020095	22841601	2	1	2	0
PD26851a	13	22843246	44881423	2	1	3	0
PD26851a	13	44882626	44988881	2	1	2	0
PD26851a	13	44990873	71696492	2	1	3	0
PD26851a	13	71697590	73463861	2	1	4	0
PD26851a	13	73465215	73815303	2	1	7	0
PD26851a	13	73816387	76439853	2	1	5	0
PD26851a	13	76441228	77315372	2	1	4	0
PD26851a	13	77316581	79274181	2	1	5	0
PD26851a	13	79275182	112504620	2	1	3	0
PD26851a	13	112505755	115108598	2	1	5	0
PD26851a	14	19000060	19066174	2	1	10	5
PD26851a	14	19067949	19487678	2	1	7	3
PD26851a	14	19488869	21842626	2	1	4	1
PD26851a	14	21845549	22196541	2	1	6	3
PD26851a	14	22197558	70389110	2	1	4	1
PD26851a	14	70390407	70660473	2	1	3	1
PD26851a	14	70662189	91015725	2	1	4	1
PD26851a	14	91017199	91423329	2	1	3	1
PD26851a	14	91425021	104706974	2	1	4	1
PD26851a	14	104708367	107288870	2	1	3	1
PD26851a	15	20000538	20049831	2	1	7	2
PD26851a	15	20050862	21171990	2	1	3	1
PD26851a	15	21177008	22176487	2	1	2	1
PD26851a	15	22178588	34709533	2	1	4	1
PD26851a	15	34710556	34836903	2	1	1	0
PD26851a	15	34838843	50567776	2	1	4	1
PD26851a	15	50569035	51330698	2	1	5	1
PD26851a	15	51332003	102520794	2	1	4	1
PD26851a	16	60291	295117	2	1	2	1
PD26851a	16	296184	661080	2	1	3	1
PD26851a	16	663193	1292854	2	1	2	0
PD26851a	16	1293905	1849669	2	1	3	1
PD26851a	16	1850813	17754509	2	1	4	1
PD26851a	16	17755710	33839147	2	1	3	1
PD26851a	16	33845870	34211708	2	1	6	3
PD26851a	16	34216620	35195209	2	1	3	1
PD26851a	16	35198457	35280096	2	1	6	3
PD26851a	16	46387351	46468203	2	1	8	3
PD26851a	16	46469482	81092746	2	1	3	1
PD26851a	16	81093795	81333483	2	1	4	1
PD26851a	16	81334662	87984477	2	1	3	1
PD26851a	16	87986136	89669451	2	1	2	1
PD26851a	16	89670869	90104019	2	1	3	1
PD26851a	16	90105281	90292766	2	1	2	1
PD26851a	17	828	2117945	2	1	2	0
PD26851a	17	2119101	31337570	2	1	3	0
PD26851a	17	31338826	33469802	2	1	2	0
PD26851a	17	33473667	34435252	2	1	3	0
PD26851a	17	34436295	34779929	2	1	4	1
PD26851a	17	34796197	39209834	2	1	3	0
PD26851a	17	39210931	39475285	2	1	5	0
PD26851a	17	39476663	39827824	2	1	2	0
PD26851a	17	39832676	40598112	2	1	5	0
PD26851a	17	40599558	43575946	2	1	3	0
PD26851a	17	43578136	43677790	2	1	5	1
PD26851a	17	43680850	44160592	2	1	3	0
PD26851a	17	44161763	44223954	2	1	4	0
PD26851a	17	44266227	47512764	2	1	3	0
PD26851a	17	47513874	48720808	2	1	2	0
PD26851a	17	48722240	51048080	2	1	3	0
PD26851a	17	51049260	59961513	2	1	4	0
PD26851a	17	59962584	71480236	2	1	5	0
PD26851a	17	71481425	80246666	2	1	4	0
PD26851a	17	80248220	80651395	2	1	6	0
PD26851a	17	80652411	81185372	2	1	5	0
PD26851a	18	16444	7098088	2	1	3	0
PD26851a	18	7100037	7337685	2	1	4	1
PD26851a	18	7339604	18770889	2	1	3	0
PD26851a	18	18774267	21559226	2	1	5	2
PD26851a	18	21560839	29105881	2	1	3	0
PD26851a	18	29106898	33882448	2	1	5	2
PD26851a	18	33885091	55270423	2	1	4	2
PD26851a	18	55271550	55527879	2	1	6	3
PD26851a	18	55529031	78017073	2	1	4	2
PD26851a	19	226776	583268	2	1	2	0
PD26851a	19	584355	2502275	2	1	1	0
PD26851a	19	2503628	12745799	2	1	3	0
PD26851a	19	12751728	13171424	2	1	11	3
PD26851a	19	13174312	13405107	2	1	14	3
PD26851a	19	13406171	14016774	2	1	10	3
PD26851a	19	14019334	15308068	2	1	5	2
PD26851a	19	15311995	15497079	2	1	11	4
PD26851a	19	15498714	15521834	2	1	9	0
PD26851a	19	15523914	16113809	2	1	5	2
PD26851a	19	16114933	16220643	2	1	10	3
PD26851a	19	16222041	16285790	2	1	5	2
PD26851a	19	16287220	16398314	2	1	11	3
PD26851a	19	16399687	21129691	2	1	5	2
PD26851a	19	21130747	21554098	2	1	3	0
PD26851a	19	21555850	21663255	2	1	4	1
PD26851a	19	21664988	23296081	2	1	3	0
PD26851a	19	23297503	24013311	2	1	5	2
PD26851a	19	24014850	24512434	2	1	3	0
PD26851a	19	24515088	27808345	2	1	5	2
PD26851a	19	27809671	27934642	2	1	5	1
PD26851a	19	27935716	30100689	2	1	3	0
PD26851a	19	30102283	30773382	2	1	2	0
PD26851a	19	30774689	31841561	2	1	3	1
PD26851a	19	31843959	32164255	2	1	2	0
PD26851a	19	32166754	32607974	2	1	3	1
PD26851a	19	32609955	32663154	2	1	8	2
PD26851a	19	32666629	40789926	2	1	2	0
PD26851a	19	40791483	40905761	2	1	6	2
PD26851a	19	40906936	45508272	2	1	2	0
PD26851a	19	45511140	45554879	2	1	8	2
PD26851a	19	45556662	45951278	2	1	3	0
PD26851a	19	45952325	46087507	2	1	7	2
PD26851a	19	46088924	47016689	2	1	2	0
PD26851a	19	47018451	47091619	2	1	7	2
PD26851a	19	47093381	47242992	2	1	2	0
PD26851a	19	47244530	47316396	2	1	8	2
PD26851a	19	47317539	48054368	2	1	2	0
PD26851a	19	48058264	48690906	2	1	4	2
PD26851a	19	48692054	49097887	2	1	3	1
PD26851a	19	49099006	49209464	2	1	2	0
PD26851a	19	49210869	49323263	2	1	6	2
PD26851a	19	49324401	49436493	2	1	2	0
PD26851a	19	49438001	49513273	2	1	6	2
PD26851a	19	49514803	49669188	2	1	2	0
PD26851a	19	49670723	50070065	2	1	9	2
PD26851a	19	50071697	50108875	2	1	2	0
PD26851a	19	50110923	50657558	2	1	6	2
PD26851a	19	50660525	50917796	2	1	2	0
PD26851a	19	50918969	50926264	2	1	15	3
PD26851a	19	50927358	51084216	2	1	15	2
PD26851a	19	51085351	51422877	2	1	3	1
PD26851a	19	51424075	51694100	2	1	2	0
PD26851a	19	51695477	51981276	2	1	6	2
PD26851a	19	51982638	52388229	2	1	3	1
PD26851a	19	52389258	53872060	2	1	4	1
PD26851a	19	53873064	54414347	2	1	2	0
PD26851a	19	54415401	54735619	2	1	9	2
PD26851a	19	54736807	55546311	2	1	6	3
PD26851a	19	55547430	55903980	2	1	2	0
PD26851a	19	55905237	56882604	2	1	9	2
PD26851a	19	56885650	58055650	2	1	2	0
PD26851a	19	58058246	58111188	2	1	7	2
PD26851a	19	58112435	58161669	2	1	12	2
PD26851a	19	58163137	59118779	2	1	17	2
PD26851a	20	61098	13341877	2	1	4	2
PD26851a	20	13342980	14267699	2	1	5	2
PD26851a	20	14269621	26265515	2	1	4	2
PD26851a	20	26266728	26317919	2	1	8	4
PD26851a	20	26318937	29643526	2	1	3	1
PD26851a	20	29645222	29840937	2	1	9	4
PD26851a	20	29842291	41055713	2	1	4	2
PD26851a	20	41056979	42475375	2	1	5	2
PD26851a	20	42476387	46000938	2	1	4	2
PD26851a	20	46002721	46210153	2	1	7	3
PD26851a	20	46211286	48218161	2	1	5	2
PD26851a	20	48220012	50215820	2	1	7	3
PD26851a	20	50217620	50864670	2	1	8	4
PD26851a	20	50866193	51998766	2	1	6	3
PD26851a	20	51999923	52557187	2	1	8	4
PD26851a	20	52558410	55395887	2	1	6	2
PD26851a	20	55397333	62962869	2	1	5	2
PD26851a	21	9411410	10475032	2	1	4	1
PD26851a	21	10476925	10646262	2	1	3	1
PD26851a	21	10698080	10861945	2	1	8	3
PD26851a	21	10863087	14375401	2	1	5	2
PD26851a	21	14379779	14430292	2	1	4	1
PD26851a	21	14432516	14446218	2	1	3	1
PD26851a	21	14447892	35869720	2	1	6	3
PD26851a	21	35871379	37121241	2	1	5	2
PD26851a	21	37122288	38727637	2	1	6	3
PD26851a	21	38729577	48119634	2	1	5	2
PD26851a	22	16051249	16464274	2	1	4	1
PD26851a	22	16471042	16885868	2	1	8	3
PD26851a	22	16886873	18649861	2	1	6	3
PD26851a	22	18650966	18687488	2	1	5	2
PD26851a	22	18702370	18716105	2	1	3	0
PD26851a	22	18717693	18720137	2	1	13	0
PD26851a	22	18721244	18726975	2	1	9	0
PD26851a	22	18728118	18729719	2	1	5	0
PD26851a	22	18730824	18806197	2	1	4	2
PD26851a	22	18807774	19619745	2	1	6	2
PD26851a	22	19620982	20309393	2	1	5	2
PD26851a	22	20311136	22281902	2	1	6	3
PD26851a	22	22283280	24855074	2	1	5	2
PD26851a	22	24856329	27012473	2	1	6	3
PD26851a	22	27013566	27917756	2	1	7	2
PD26851a	22	27918866	28342386	2	1	7	3
PD26851a	22	28344121	31757735	2	1	6	3
PD26851a	22	31759033	33565203	2	1	7	3
PD26851a	22	33566303	39278844	2	1	5	2
PD26851a	22	39280677	42262447	2	1	6	3
PD26851a	22	42264269	47455695	2	1	4	2
PD26851a	22	47456735	50765523	2	1	5	2
PD26851a	22	50767351	50874352	2	1	7	3
PD26851a	22	50875745	51240820	2	1	5	2
PD26851a	X	2699555	58469652	1	0	3	0
PD26851a	X	58470656	61702357	1	0	5	0
PD26851a	X	61703482	61709981	1	0	6	0
PD26851a	X	61711142	61712852	1	0	2	0
PD26851a	X	61714489	61718086	1	0	4	0
PD26851a	X	61720596	61908818	1	0	5	0
PD26851a	X	61909959	67139870	1	0	3	0
PD26851a	X	67141292	67383900	1	0	0	0
PD26851a	X	67384972	149404844	1	0	3	0
PD26851a	X	149406191	150536789	1	0	0	0
PD26851a	X	150538085	154918242	1	0	3	0
PD26851a	X	154921127	154929412	1	0	4	0
PD26851a	Y	2657176	6647632	1	0	11	0
PD26851a	Y	6660077	7774787	1	0	5	0
PD26851a	Y	7792789	9448625	1	0	9	0
PD26851a	Y	9805161	28769098	1	0	2	0
PD26854a	1	13116	33534898	2	1	4	2
PD26854a	1	33537521	36329205	2	1	5	2
PD26854a	1	36331038	36504893	2	1	4	0
PD26854a	1	36509956	49108745	2	1	2	0
PD26854a	1	49112458	49190982	2	1	4	0
PD26854a	1	49193129	51060054	2	1	2	0
PD26854a	1	51062976	51544960	2	1	0	0
PD26854a	1	51546383	52929339	2	1	2	0
PD26854a	1	52931183	53100880	2	1	4	0
PD26854a	1	53102133	53467653	2	1	2	0
PD26854a	1	53468793	54027568	2	1	4	2
PD26854a	1	54029642	56600616	2	1	2	0
PD26854a	1	56602308	59233990	2	1	4	2
PD26854a	1	59235236	59939073	2	1	9	2
PD26854a	1	59940151	61373339	2	1	4	2
PD26854a	1	61374414	61834285	2	1	9	2
PD26854a	1	61835924	64165025	2	1	6	2
PD26854a	1	64166213	69566567	2	1	2	0
PD26854a	1	69568301	69646463	2	1	6	1
PD26854a	1	69648655	120345229	2	1	2	0
PD26854a	1	120347136	121484236	2	1	2	1
PD26854a	1	142535439	145384592	2	1	3	1
PD26854a	1	145386391	148638328	2	1	2	0
PD26854a	1	148644408	149645675	2	1	5	2
PD26854a	1	149647154	152256794	2	1	3	1
PD26854a	1	152258701	153327732	2	1	5	2
PD26854a	1	153328884	155782366	2	1	3	1
PD26854a	1	155783763	155800913	2	1	2	1
PD26854a	1	155802354	248691180	2	1	2	0
PD26854a	1	248692225	248730123	2	1	1	0
PD26854a	1	248732033	248736207	2	1	2	0
PD26854a	1	248737230	248797787	2	1	0	0
PD26854a	1	248801778	249239902	2	1	2	0
PD26854a	2	10587	76207408	2	1	3	1
PD26854a	2	76208781	76265399	2	1	5	2
PD26854a	2	76267078	76831609	2	1	3	1
PD26854a	2	76832670	77281278	2	1	5	2
PD26854a	2	77282369	77586681	2	1	3	1
PD26854a	2	77587969	78780988	2	1	5	2
PD26854a	2	78782488	96241051	2	1	4	2
PD26854a	2	96243804	101277507	2	1	3	1
PD26854a	2	101280437	101406329	2	1	4	1
PD26854a	2	101408323	103361877	2	1	3	1
PD26854a	2	103362966	104848130	2	1	5	2
PD26854a	2	104850247	108600760	2	1	4	2
PD26854a	2	108601796	108671330	2	1	6	2
PD26854a	2	108672381	115497582	2	1	4	2
PD26854a	2	115500323	119487164	2	1	3	1
PD26854a	2	119488176	122083959	2	1	5	1
PD26854a	2	122085318	124104516	2	1	4	1
PD26854a	2	124106203	127494994	2	1	5	2
PD26854a	2	127496358	127596980	2	1	5	1
PD26854a	2	127599167	128390400	2	1	4	2
PD26854a	2	128392468	128799428	2	1	2	1
PD26854a	2	128801224	128815503	2	1	13	3
PD26854a	2	128816607	131079483	2	1	3	1
PD26854a	2	131080939	132336762	2	1	2	1
PD26854a	2	132338247	185593612	2	1	3	1
PD26854a	2	185594637	185729162	2	1	2	1
PD26854a	2	185730587	190118235	2	1	3	1
PD26854a	2	190120033	192874275	2	1	4	1
PD26854a	2	192876813	214404975	2	1	3	1
PD26854a	2	214406839	214657433	2	1	4	2
PD26854a	2	214659788	243187487	2	1	2	1
PD26854a	3	60197	90331043	2	1	3	1
PD26854a	3	90332391	93605126	2	1	2	1
PD26854a	3	93609459	183265289	2	1	3	1
PD26854a	3	183267163	186652711	2	1	2	1
PD26854a	3	186653791	192372585	2	1	3	1
PD26854a	3	192373660	197908615	2	1	2	1
PD26854a	4	11961	1748977	2	1	3	1
PD26854a	4	1750010	1958171	2	1	4	1
PD26854a	4	1961137	49493257	2	1	3	1
PD26854a	4	49494265	52689975	2	1	2	0
PD26854a	4	52692098	62315929	2	1	3	1
PD26854a	4	62317170	65079656	2	1	4	2
PD26854a	4	65081678	119853638	2	1	3	1
PD26854a	4	119854676	119884747	2	1	1	0
PD26854a	4	119886179	119961310	2	1	3	1
PD26854a	4	119962587	120205461	2	1	1	0
PD26854a	4	120206572	174359939	2	1	3	1
PD26854a	4	174362201	191043877	2	1	2	0
PD26854a	5	11882	29066610	2	1	3	1
PD26854a	5	29067743	46404343	2	1	4	2
PD26854a	5	46405411	180790901	2	1	3	1
PD26854a	6	100116	368247	2	1	3	1
PD26854a	6	369458	32446100	2	1	3	0
PD26854a	6	32447111	32653598	2	1	2	0
PD26854a	6	32654640	34942257	2	1	3	0
PD26854a	6	34943315	35011446	2	1	4	0
PD26854a	6	35012460	57266961	2	1	3	0
PD26854a	6	57268985	57297746	2	1	3	1
PD26854a	6	57299000	58059456	2	1	2	0
PD26854a	6	58060840	61880512	2	1	3	0
PD26854a	6	61881646	61993928	2	1	3	1
PD26854a	6	61994942	62190266	2	1	2	0
PD26854a	6	62191313	62768560	2	1	3	1
PD26854a	6	62770538	95095397	2	1	2	0
PD26854a	6	95096634	95677250	2	1	3	1
PD26854a	6	95679931	96431828	2	1	4	2
PD26854a	6	96432932	96657328	2	1	3	1
PD26854a	6	96658435	107638569	2	1	2	0
PD26854a	6	107642401	108882570	2	1	3	1
PD26854a	6	108883686	141800622	2	1	2	0
PD26854a	6	141802791	143317949	2	1	3	1
PD26854a	6	143319571	155938189	2	1	2	0
PD26854a	6	155940556	157552765	2	1	3	1
PD26854a	6	157554263	162177023	2	1	2	0
PD26854a	6	162178605	166153282	2	1	3	1
PD26854a	6	166154905	169975929	2	1	2	0
PD26854a	6	169976938	170744909	2	1	3	1
PD26854a	6	170746321	171049557	2	1	2	0
PD26854a	7	24220	61969647	2	1	3	1
PD26854a	7	61970763	62943421	2	1	2	0
PD26854a	7	62944467	63144498	2	1	1	0
PD26854a	7	63146919	90811575	2	1	2	0
PD26854a	7	90812938	159127076	2	1	3	1
PD26854a	8	11774	27128821	2	1	1	0
PD26854a	8	27130817	46859933	2	1	2	1
PD26854a	8	46861544	46861544	2	1	1	0
PD26854a	8	46863929	140872156	2	1	3	1
PD26854a	8	140873929	146303788	2	1	2	1
PD26854a	9	10469	12572324	2	1	3	1
PD26854a	9	12573829	17611222	2	1	4	2
PD26854a	9	17612242	28448545	2	1	3	1
PD26854a	9	28450213	28802199	2	1	5	2
PD26854a	9	28803230	29262510	2	1	4	2
PD26854a	9	29263593	38594134	2	1	3	1
PD26854a	9	38595272	47255692	2	1	4	2
PD26854a	9	65471575	65739844	2	1	5	2
PD26854a	9	65745938	65824938	2	1	4	0
PD26854a	9	65874815	65892895	2	1	5	0
PD26854a	9	65894730	69904518	2	1	5	2
PD26854a	9	69907819	69999093	2	1	3	1
PD26854a	9	70000797	71770689	2	1	5	2
PD26854a	9	71771911	71959166	2	1	4	1
PD26854a	9	71960398	114809559	2	1	5	2
PD26854a	9	114811564	141146683	2	1	4	1
PD26854a	10	60969	73850	2	1	3	0
PD26854a	10	74874	81457	2	1	2	0
PD26854a	10	82691	35230083	2	1	1	0
PD26854a	10	35231376	35762814	2	1	2	0
PD26854a	10	35764201	36346582	2	1	1	0
PD26854a	10	36349374	38459273	2	1	2	0
PD26854a	10	38461675	39154721	2	1	1	0
PD26854a	10	42355156	42539149	2	1	3	1
PD26854a	10	42540486	46900724	2	1	2	0
PD26854a	10	46902513	47534780	2	1	3	1
PD26854a	10	47536742	81465798	2	1	2	0
PD26854a	10	81469166	81504383	2	1	0	0
PD26854a	10	81505558	135524334	2	1	2	0
PD26854a	11	87268	196573	2	1	3	1
PD26854a	11	198062	33012086	2	1	2	1
PD26854a	11	33014668	50779877	2	1	3	1
PD26854a	11	50781051	56079526	2	1	2	1
PD26854a	11	56080800	79478422	2	1	3	1
PD26854a	11	79479785	101327516	2	1	4	2
PD26854a	11	101328912	103600716	2	1	5	2
PD26854a	11	103603818	107509978	2	1	4	2
PD26854a	11	107511886	121778965	2	1	3	1
PD26854a	11	121780119	121962499	2	1	5	2
PD26854a	11	121964346	134697058	2	1	3	1
PD26854a	11	134698175	134946318	2	1	4	2
PD26854a	12	68657	31333331	2	1	4	1
PD26854a	12	31334803	31405170	2	1	3	1
PD26854a	12	31406347	37856814	2	1	4	1
PD26854a	12	37857819	38387127	2	1	2	1
PD26854a	12	38388200	133841262	2	1	3	1
PD26854a	13	19020095	62400810	2	1	2	0
PD26854a	13	62401992	63185867	2	1	3	0
PD26854a	13	63187305	63974125	2	1	5	0
PD26854a	13	63975722	64938739	2	1	4	0
PD26854a	13	64940152	88842947	2	1	2	0
PD26854a	13	88844231	90202273	2	1	3	0
PD26854a	13	90203505	115108598	2	1	2	0
PD26854a	14	19000060	19331879	2	1	4	1
PD26854a	14	19335644	19484723	2	1	2	0
PD26854a	14	19487678	23025401	2	1	6	1
PD26854a	14	23026438	24632481	2	1	5	1
PD26854a	14	24634825	55370121	2	1	5	0
PD26854a	14	55371579	55900665	2	1	4	0
PD26854a	14	55902186	73351030	2	1	5	0
PD26854a	14	73352402	78770066	2	1	4	0
PD26854a	14	78771175	89477403	2	1	5	0
PD26854a	14	89478508	103111358	2	1	4	0
PD26854a	14	103112591	103374469	2	1	6	0
PD26854a	14	103376031	106314300	2	1	4	0
PD26854a	14	106315353	107288870	2	1	5	0
PD26854a	15	20000538	20590033	2	1	3	1
PD26854a	15	20591767	21007711	2	1	4	1
PD26854a	15	21009531	21016964	2	1	3	0
PD26854a	15	21027071	21071460	2	1	6	0
PD26854a	15	21080682	21107613	2	1	7	0
PD26854a	15	21111840	21138387	2	1	5	0
PD26854a	15	21140121	21146645	2	1	4	1
PD26854a	15	21149412	21970720	2	1	3	1
PD26854a	15	21972247	22589101	2	1	6	1
PD26854a	15	22592221	29766015	2	1	2	1
PD26854a	15	29767385	29866274	2	1	1	0
PD26854a	15	29867529	102520794	2	1	3	1
PD26854a	16	60291	15720247	2	1	3	1
PD26854a	16	15724080	22851048	2	1	4	2
PD26854a	16	22853874	90292766	2	1	3	1
PD26854a	17	828	17590736	2	1	2	0
PD26854a	17	17591759	22243832	2	1	4	2
PD26854a	17	22244966	33500979	2	1	2	0
PD26854a	17	33502392	39934077	2	1	4	2
PD26854a	17	39935255	43541834	2	1	3	1
PD26854a	17	43543064	81185372	2	1	4	2
PD26854a	18	16444	6207725	2	1	9	2
PD26854a	18	6209502	6837446	2	1	7	2
PD26854a	18	6838464	9296149	2	1	6	2
PD26854a	18	9297328	12394746	2	1	5	2
PD26854a	18	12395757	12575025	2	1	6	2
PD26854a	18	12576133	13619139	2	1	5	2
PD26854a	18	13621699	13938874	2	1	6	3
PD26854a	18	13939948	15208243	2	1	5	2
PD26854a	18	15211219	20147927	2	1	4	1
PD26854a	18	20150752	20438011	2	1	5	2
PD26854a	18	20439099	54106206	2	1	4	1
PD26854a	18	54107614	78017073	2	1	1	0
PD26854a	19	226776	4990964	2	1	2	1
PD26854a	19	4995295	24510283	2	1	3	1
PD26854a	19	24511378	27896614	2	1	2	1
PD26854a	19	27897777	28998368	2	1	3	1
PD26854a	19	29000203	29054517	2	1	4	1
PD26854a	19	29056206	29157637	2	1	19	0
PD26854a	19	29161070	29224425	2	1	4	0
PD26854a	19	29225795	29278822	2	1	14	0
PD26854a	19	29279929	29307041	2	1	5	0
PD26854a	19	29308041	29342728	2	1	14	0
PD26854a	19	29344663	29406861	2	1	5	1
PD26854a	19	29408018	29543791	2	1	4	1
PD26854a	19	29545502	29572492	2	1	11	1
PD26854a	19	29573687	29705783	2	1	4	1
PD26854a	19	29707071	29760883	2	1	15	1
PD26854a	19	29762562	29986347	2	1	4	1
PD26854a	19	29987454	30006733	2	1	12	1
PD26854a	19	30007863	30158543	2	1	5	1
PD26854a	19	30161237	30214581	2	1	11	1
PD26854a	19	30215735	30394608	2	1	20	1
PD26854a	19	30395884	30670438	2	1	7	1
PD26854a	19	30671552	30792857	2	1	15	1
PD26854a	19	30794955	30999503	2	1	7	1
PD26854a	19	31000717	31066886	2	1	14	0
PD26854a	19	31069282	31093228	2	1	6	1
PD26854a	19	31094463	31113570	2	1	8	1
PD26854a	19	31115081	31191893	2	1	5	1
PD26854a	19	31193735	31281073	2	1	3	1
PD26854a	19	31282609	31326983	2	1	9	2
PD26854a	19	31329012	34229819	2	1	3	1
PD26854a	19	34231040	34321258	2	1	5	1
PD26854a	19	34323023	35291644	2	1	3	1
PD26854a	19	35294317	35363538	2	1	4	1
PD26854a	19	35365740	35446239	2	1	13	2
PD26854a	19	35447975	36880484	2	1	3	1
PD26854a	19	36881576	36914171	2	1	12	2
PD26854a	19	36917558	48992550	2	1	3	1
PD26854a	19	48993840	51560195	2	1	4	1
PD26854a	19	51561333	53916112	2	1	5	1
PD26854a	19	53917264	56456606	2	1	4	1
PD26854a	19	56458317	58951096	2	1	5	1
PD26854a	19	58952327	58997079	2	1	3	1
PD26854a	19	58998327	59118779	2	1	1	0
PD26854a	20	61098	5813484	2	1	5	2
PD26854a	20	5815062	23958136	2	1	4	1
PD26854a	20	23960568	24361668	2	1	3	0
PD26854a	20	24362897	26316463	2	1	4	1
PD26854a	20	26317919	36382521	2	1	4	2
PD26854a	20	36384374	43154990	2	1	5	2
PD26854a	20	43156272	47881581	2	1	4	2
PD26854a	20	47882893	50631296	2	1	5	2
PD26854a	20	50632700	55077147	2	1	4	2
PD26854a	20	55078533	59908775	2	1	3	1
PD26854a	20	59909800	62962869	2	1	2	1
PD26854a	21	9411410	9915960	2	1	2	1
PD26854a	21	9917269	9935832	2	1	2	0
PD26854a	21	9936859	9955756	2	1	3	0
PD26854a	21	9957096	9966843	2	1	1	0
PD26854a	21	9967967	9996642	2	1	4	0
PD26854a	21	9997817	10031728	2	1	1	0
PD26854a	21	10085418	14754274	2	1	2	1
PD26854a	21	14755563	48119634	2	1	2	0
PD26854a	22	16051249	16544863	2	1	5	2
PD26854a	22	16546581	16552793	2	1	3	1
PD26854a	22	16554781	16591627	2	1	3	0
PD26854a	22	16592721	16622911	2	1	4	0
PD26854a	22	16624210	16695829	2	1	3	1
PD26854a	22	16847963	16971790	2	1	4	2
PD26854a	22	16986934	17000636	2	1	1	0
PD26854a	22	17003412	17161189	2	1	4	2
PD26854a	22	17169292	17172193	2	1	4	0
PD26854a	22	17175749	17194860	2	1	1	0
PD26854a	22	17195867	17243062	2	1	4	0
PD26854a	22	17246329	17274624	2	1	3	0
PD26854a	22	17276108	51240820	2	1	4	2
PD26854a	X	2699555	50774828	1	0	2	0
PD26854a	X	50777466	56499720	1	0	3	0
PD26854a	X	56500868	56657638	1	0	1	0
PD26854a	X	56658936	58563617	1	0	2	0
PD26854a	X	58564651	61685812	1	0	1	0
PD26854a	X	61686997	61689185	1	0	0	0
PD26854a	X	61690531	61709981	1	0	1	0
PD26854a	X	61711142	61715620	1	0	0	0
PD26854a	X	61717074	154929412	1	0	1	0
PD26854a	Y	2657176	28769098	1	0	3	0
PD26855a	1	13116	1648405	2	1	3	1
PD26855a	1	1649639	1684472	2	1	3	0
PD26855a	1	1686040	17084815	2	1	3	1
PD26855a	1	17086311	17262214	2	1	3	0
PD26855a	1	17263290	142728364	2	1	3	1
PD26855a	1	142729800	142960765	2	1	1	0
PD26855a	1	142965927	144828000	2	1	3	1
PD26855a	1	144830160	147540170	2	1	2	1
PD26855a	1	147545232	148896843	2	1	2	0
PD26855a	1	148899808	231924261	2	1	2	1
PD26855a	1	231926067	231953378	2	1	0	0
PD26855a	1	231954427	235057274	2	1	2	1
PD26855a	1	235058925	235246348	2	1	1	0
PD26855a	1	235247955	249239902	2	1	2	1
PD26855a	2	10587	10185310	2	1	1	0
PD26855a	2	10186419	26365568	2	1	3	1
PD26855a	2	26367503	26596915	2	1	2	1
PD26855a	2	26599838	26619538	2	1	2	0
PD26855a	2	26620888	28879019	2	1	3	1
PD26855a	2	28881407	29060630	2	1	1	0
PD26855a	2	29064536	33369582	2	1	3	1
PD26855a	2	33372505	33663471	2	1	1	0
PD26855a	2	33665675	42859860	2	1	3	1
PD26855a	2	42861167	42903239	2	1	2	1
PD26855a	2	42904567	43114168	2	1	1	0
PD26855a	2	43115502	46824881	2	1	3	1
PD26855a	2	46825970	47179900	2	1	1	0
PD26855a	2	47180998	47192963	2	1	2	0
PD26855a	2	47194789	56718030	2	1	3	1
PD26855a	2	56719064	61652346	2	1	1	0
PD26855a	2	61654256	72280792	2	1	2	0
PD26855a	2	72282144	74034185	2	1	4	2
PD26855a	2	74036318	74609600	2	1	2	0
PD26855a	2	74610864	83250472	2	1	4	2
PD26855a	2	83251535	83501004	2	1	2	0
PD26855a	2	83503077	89223654	2	1	4	2
PD26855a	2	89225795	89851834	2	1	4	1
PD26855a	2	89853709	127053020	2	1	3	1
PD26855a	2	127056534	131167293	2	1	4	2
PD26855a	2	131170479	131242776	2	1	4	1
PD26855a	2	131244577	136486340	2	1	4	2
PD26855a	2	136488978	137253460	2	1	2	0
PD26855a	2	137254485	189874460	2	1	4	2
PD26855a	2	189875695	233175160	2	1	3	1
PD26855a	2	233176366	233233500	2	1	2	0
PD26855a	2	233234681	234590243	2	1	3	1
PD26855a	2	234591339	243050626	2	1	2	1
PD26855a	2	243052120	243187487	2	1	2	0
PD26855a	3	60197	93553673	2	1	3	1
PD26855a	3	93555119	150531928	2	1	2	0
PD26855a	3	150533002	150546793	2	1	0	0
PD26855a	3	150549606	162517279	2	1	2	0
PD26855a	3	162518862	162621292	2	1	0	0
PD26855a	3	162622656	196524095	2	1	2	0
PD26855a	3	196525275	196550439	2	1	0	0
PD26855a	3	196551473	197908615	2	1	2	0
PD26855a	4	11961	15362	2	1	2	0
PD26855a	4	16523	245965	2	1	2	1
PD26855a	4	247825	2506960	2	1	4	2
PD26855a	4	2510481	18068701	2	1	3	1
PD26855a	4	18070518	31837481	2	1	5	2
PD26855a	4	31838639	33752968	2	1	4	2
PD26855a	4	33754057	33995979	2	1	3	1
PD26855a	4	33997138	44146635	2	1	4	2
PD26855a	4	44148757	45004827	2	1	5	2
PD26855a	4	45005999	46455805	2	1	6	2
PD26855a	4	46457365	46605721	2	1	10	2
PD26855a	4	46607243	47022045	2	1	5	2
PD26855a	4	47029833	49084371	2	1	4	2
PD26855a	4	49087916	52684820	2	1	4	1
PD26855a	4	52686352	53882110	2	1	3	1
PD26855a	4	53885831	55813700	2	1	2	1
PD26855a	4	55814774	58040426	2	1	3	1
PD26855a	4	58041433	63112759	2	1	2	1
PD26855a	4	63113986	64865273	2	1	3	1
PD26855a	4	64866669	66997053	2	1	4	1
PD26855a	4	66998112	80212140	2	1	3	1
PD26855a	4	80217155	81120745	2	1	4	1
PD26855a	4	81122806	85607376	2	1	3	1
PD26855a	4	85610237	86842601	2	1	2	1
PD26855a	4	86843833	88910113	2	1	3	1
PD26855a	4	88912261	90138510	2	1	5	2
PD26855a	4	90139557	91902620	2	1	3	1
PD26855a	4	91903868	92154401	2	1	2	1
PD26855a	4	92158224	92670313	2	1	3	1
PD26855a	4	92672743	174344813	2	1	2	1
PD26855a	4	174346120	191043877	2	1	1	0
PD26855a	5	11882	168925	2	1	2	0
PD26855a	5	170489	14508971	2	1	2	1
PD26855a	5	14510373	25245756	2	1	1	0
PD26855a	5	25247220	68855113	2	1	2	1
PD26855a	5	68856116	70623486	2	1	2	0
PD26855a	5	70624974	108133967	2	1	2	1
PD26855a	5	108135470	108200114	2	1	1	0
PD26855a	5	108201844	126222933	2	1	2	1
PD26855a	5	126224390	126904836	2	1	4	2
PD26855a	5	126906409	138701120	2	1	2	1
PD26855a	5	138705588	154399553	2	1	4	1
PD26855a	5	154400575	154645572	2	1	1	0
PD26855a	5	154647436	156642628	2	1	4	1
PD26855a	5	156644535	157423592	2	1	1	0
PD26855a	5	157424692	158773117	2	1	4	1
PD26855a	5	158774179	160585904	2	1	1	0
PD26855a	5	160587174	160914507	2	1	4	1
PD26855a	5	160916855	161839183	2	1	1	0
PD26855a	5	161840201	162535233	2	1	4	1
PD26855a	5	162536955	163199153	2	1	1	0
PD26855a	5	163200513	163287066	2	1	4	1
PD26855a	5	163288330	167389940	2	1	1	0
PD26855a	5	167391366	167435468	2	1	4	2
PD26855a	5	167437327	167609373	2	1	1	0
PD26855a	5	167610378	168252636	2	1	4	1
PD26855a	5	168253683	168297191	2	1	1	0
PD26855a	5	168298658	169631546	2	1	4	1
PD26855a	5	169632559	174141774	2	1	1	0
PD26855a	5	174143370	174187919	2	1	0	0
PD26855a	5	174188921	175607631	2	1	1	0
PD26855a	5	175609381	175857336	2	1	4	0
PD26855a	5	175858557	180790901	2	1	1	0
PD26855a	6	100116	470797	2	1	2	0
PD26855a	6	472484	807683	2	1	3	1
PD26855a	6	808720	854451	2	1	0	0
PD26855a	6	855764	27155473	2	1	3	1
PD26855a	6	27156573	30074791	2	1	4	2
PD26855a	6	30075843	30201955	2	1	4	1
PD26855a	6	30203200	57268985	2	1	2	0
PD26855a	6	57270042	57297746	2	1	2	1
PD26855a	6	57299000	57643112	2	1	2	0
PD26855a	6	57644421	99392503	2	1	1	0
PD26855a	6	99394662	104030819	2	1	3	1
PD26855a	6	104032375	104123099	2	1	2	0
PD26855a	6	104124279	130326712	2	1	3	1
PD26855a	6	130328399	133329496	2	1	4	2
PD26855a	6	133330504	134023399	2	1	6	3
PD26855a	6	134024627	142141744	2	1	8	2
PD26855a	6	142143300	143490990	2	1	9	2
PD26855a	6	143495267	146439363	2	1	5	2
PD26855a	6	146442361	170275054	2	1	3	1
PD26855a	6	170277383	170971106	2	1	5	1
PD26855a	6	171009190	171049557	2	1	1	0
PD26855a	7	24220	23576129	2	1	5	1
PD26855a	7	23577188	61882135	2	1	3	1
PD26855a	7	61884057	62981805	2	1	4	2
PD26855a	7	62983260	63085215	2	1	3	0
PD26855a	7	63089264	70032277	2	1	4	2
PD26855a	7	70033878	72689786	2	1	5	2
PD26855a	7	72693797	89302144	2	1	4	2
PD26855a	7	89303302	147839308	2	1	5	2
PD26855a	7	147841611	148517304	2	1	7	2
PD26855a	7	148519011	149588041	2	1	5	2
PD26855a	7	149589599	149754448	2	1	6	2
PD26855a	7	149755763	150131803	2	1	5	2
PD26855a	7	150132842	150525879	2	1	7	2
PD26855a	7	150527562	150534372	2	1	6	0
PD26855a	7	150535906	153197219	2	1	5	2
PD26855a	7	153199330	153725147	2	1	7	2
PD26855a	7	153727424	156362212	2	1	5	2
PD26855a	7	156364140	156485404	2	1	7	2
PD26855a	7	156487359	156743692	2	1	5	2
PD26855a	7	156744826	157228710	2	1	7	2
PD26855a	7	157230031	158174221	2	1	4	2
PD26855a	7	158175307	159127076	2	1	7	2
PD26855a	8	11774	43787426	2	1	1	0
PD26855a	8	43788671	146303788	2	1	2	0
PD26855a	9	10469	62784	2	1	4	0
PD26855a	9	64840	40033632	2	1	2	0
PD26855a	9	40036525	41270524	2	1	4	1
PD26855a	9	41271827	41474342	2	1	2	0
PD26855a	9	41497718	41631135	2	1	12	0
PD26855a	9	41635420	41796366	2	1	0	0
PD26855a	9	41857532	41920489	2	1	3	0
PD26855a	9	41929947	41971390	2	1	4	0
PD26855a	9	41972562	42022088	2	1	5	1
PD26855a	9	42090556	43910870	2	1	2	0
PD26855a	9	43915697	44333702	2	1	5	2
PD26855a	9	44334775	47255692	2	1	3	0
PD26855a	9	65471575	67288155	2	1	3	1
PD26855a	9	67296407	69007150	2	1	4	1
PD26855a	9	69008974	69789513	2	1	2	0
PD26855a	9	69790800	69847800	2	1	4	2
PD26855a	9	69850302	70103859	2	1	2	0
PD26855a	9	70113420	129880847	2	1	4	1
PD26855a	9	129883360	129950516	2	1	2	0
PD26855a	9	129952049	140737173	2	1	2	1
PD26855a	9	140738231	140888400	2	1	1	0
PD26855a	9	140889531	140991359	2	1	2	1
PD26855a	9	140992371	141146683	2	1	2	0
PD26855a	10	60969	9552849	2	1	1	0
PD26855a	10	9554449	10240501	2	1	5	1
PD26855a	10	10241549	20293316	2	1	4	1
PD26855a	10	20294352	20326007	2	1	6	1
PD26855a	10	20328062	22491316	2	1	4	1
PD26855a	10	22492796	23428402	2	1	5	1
PD26855a	10	23431331	27250361	2	1	4	1
PD26855a	10	27251371	30743673	2	1	5	1
PD26855a	10	30747546	31996242	2	1	3	1
PD26855a	10	31997371	33234898	2	1	4	1
PD26855a	10	33236253	42372233	2	1	3	1
PD26855a	10	42373360	46930830	2	1	2	0
PD26855a	10	46936980	47323873	2	1	1	0
PD26855a	10	47334320	135432360	2	1	2	0
PD26855a	10	135433387	135524334	2	1	0	0
PD26855a	11	87268	692908	2	1	2	0
PD26855a	11	694257	1909006	2	1	3	1
PD26855a	11	1910635	25670062	2	1	4	2
PD26855a	11	25671158	37547241	2	1	3	1
PD26855a	11	37548722	50052790	2	1	2	1
PD26855a	11	50054322	55813497	2	1	3	1
PD26855a	11	55814631	56701705	2	1	2	1
PD26855a	11	56703042	83693666	2	1	3	1
PD26855a	11	83695088	84719798	2	1	2	1
PD26855a	11	84720828	85904012	2	1	3	1
PD26855a	11	85905467	87598975	2	1	2	1
PD26855a	11	87600227	89527038	2	1	3	1
PD26855a	11	89529054	90190354	2	1	4	1
PD26855a	11	90191390	90431583	2	1	4	2
PD26855a	11	90432795	100644491	2	1	2	1
PD26855a	11	100645962	101910246	2	1	3	1
PD26855a	11	101912659	134946318	2	1	2	1
PD26855a	12	68657	1691773	2	1	3	1
PD26855a	12	1693992	1765933	2	1	5	1
PD26855a	12	1766950	16747034	2	1	3	1
PD26855a	12	16748721	67724426	2	1	2	1
PD26855a	12	67726152	74130985	2	1	4	1
PD26855a	12	74132268	119900785	2	1	3	1
PD26855a	12	119901799	120012168	2	1	4	1
PD26855a	12	120013492	130298708	2	1	3	1
PD26855a	12	130299753	130353094	2	1	1	0
PD26855a	12	130354349	133841262	2	1	3	1
PD26855a	13	19020095	19099328	2	1	4	0
PD26855a	13	19102264	71498252	2	1	3	0
PD26855a	13	71499371	115108598	2	1	1	0
PD26855a	14	19000060	20342866	2	1	4	1
PD26855a	14	20345346	21146584	2	1	3	1
PD26855a	14	21147845	21224671	2	1	2	1
PD26855a	14	21226025	22356491	2	1	3	1
PD26855a	14	22357802	23072194	2	1	4	2
PD26855a	14	23073195	34198519	2	1	3	1
PD26855a	14	34199638	35958268	2	1	4	1
PD26855a	14	35963954	107288870	2	1	3	1
PD26855a	15	20000538	20438319	2	1	4	2
PD26855a	15	20439556	22151704	2	1	4	1
PD26855a	15	22153318	101805049	2	1	4	2
PD26855a	15	101806680	102520794	2	1	3	1
PD26855a	16	60291	31994865	2	1	3	1
PD26855a	16	31996437	33797846	2	1	3	0
PD26855a	16	33804077	35280096	2	1	2	1
PD26855a	16	46387351	49163122	2	1	3	1
PD26855a	16	49164414	87878268	2	1	2	1
PD26855a	16	87879392	90292766	2	1	3	1
PD26855a	17	828	9467456	2	1	2	0
PD26855a	17	9468487	9704118	2	1	0	0
PD26855a	17	9706481	16753287	2	1	2	0
PD26855a	17	16755991	17229867	2	1	1	0
PD26855a	17	17231021	17811251	2	1	3	1
PD26855a	17	17813562	18008289	2	1	4	2
PD26855a	17	18010095	20795631	2	1	3	1
PD26855a	17	20796694	21234284	2	1	1	0
PD26855a	17	21235351	26310492	2	1	3	1
PD26855a	17	26312468	39890715	2	1	2	1
PD26855a	17	39891856	40318296	2	1	1	0
PD26855a	17	40319316	44173356	2	1	3	1
PD26855a	17	44174513	44574826	2	1	3	0
PD26855a	17	44576704	46746205	2	1	3	1
PD26855a	17	46747468	62909479	2	1	2	1
PD26855a	17	62913939	64131221	2	1	4	2
PD26855a	17	64132745	81045325	2	1	3	1
PD26855a	17	81046413	81185372	2	1	2	0
PD26855a	18	16444	5920977	2	1	2	0
PD26855a	18	5922014	6384772	2	1	3	0
PD26855a	18	6386609	10925584	2	1	1	0
PD26855a	18	10927139	13096403	2	1	2	0
PD26855a	18	13097788	13843066	2	1	7	0
PD26855a	18	13844098	14278619	2	1	5	0
PD26855a	18	14279760	14300537	2	1	0	0
PD26855a	18	14301564	18511928	2	1	5	0
PD26855a	18	18513030	74606855	2	1	2	1
PD26855a	18	74607924	78017073	2	1	3	1
PD26855a	19	226776	20173194	2	1	4	1
PD26855a	19	20174546	20503097	2	1	3	0
PD26855a	19	20504950	20512802	2	1	0	0
PD26855a	19	20519721	20593827	2	1	4	0
PD26855a	19	20595282	20714708	2	1	0	0
PD26855a	19	20715859	20819845	2	1	3	0
PD26855a	19	20821090	27878682	2	1	4	1
PD26855a	19	27879986	27936928	2	1	3	0
PD26855a	19	27938177	38992612	2	1	2	0
PD26855a	19	38993638	42964705	2	1	3	1
PD26855a	19	42966009	43882838	2	1	5	2
PD26855a	19	43883887	43964028	2	1	5	1
PD26855a	19	43965029	44689764	2	1	5	2
PD26855a	19	44691028	59118779	2	1	2	0
PD26855a	20	61098	26249820	2	1	2	1
PD26855a	20	26251197	44302344	2	1	3	1
PD26855a	20	44303371	47898217	2	1	4	2
PD26855a	20	47899285	58333723	2	1	3	1
PD26855a	20	58336011	62015968	2	1	4	2
PD26855a	20	62016971	62962869	2	1	6	2
PD26855a	21	9411410	11108574	2	1	2	0
PD26855a	21	11109801	18804633	2	1	3	1
PD26855a	21	18805669	26400168	2	1	4	1
PD26855a	21	26402111	27591893	2	1	3	1
PD26855a	21	27593467	27705171	2	1	4	1
PD26855a	21	27706323	48119634	2	1	2	1
PD26855a	22	16051249	16583779	2	1	4	1
PD26855a	22	16585233	16635765	2	1	5	2
PD26855a	22	16636916	16643385	2	1	4	0
PD26855a	22	16644797	16666807	2	1	5	0
PD26855a	22	16673521	16692181	2	1	11	0
PD26855a	22	16693184	41366130	2	1	5	2
PD26855a	22	41369108	41875804	2	1	4	1
PD26855a	22	41877772	51240820	2	1	1	0
PD26855a	X	2699555	55586201	2	1	2	0
PD26855a	X	55587432	56121171	2	1	4	2
PD26855a	X	56122795	58156292	2	1	3	1
PD26855a	X	58158783	85068495	2	1	4	2
PD26855a	X	85069918	85811158	2	1	6	2
PD26855a	X	85812342	86361527	2	1	5	2
PD26855a	X	86363165	91632354	2	1	4	2
PD26855a	X	91633716	92115060	2	1	4	1
PD26855a	X	92116236	103255350	2	1	4	2
PD26855a	X	103256365	103305161	2	1	4	1
PD26855a	X	103324339	117750522	2	1	4	2
PD26855a	X	117757052	120586895	2	1	5	2
PD26855a	X	120587977	139555295	2	1	4	2
PD26855a	X	139556507	144553179	2	1	6	2
PD26855a	X	144555248	145808529	2	1	2	0
PD26855a	X	145809766	146136326	2	1	6	2
PD26855a	X	146137326	146179815	2	1	2	0
PD26855a	X	146183565	146870418	2	1	7	2
PD26855a	X	146871897	148999913	2	1	6	3
PD26855a	X	149001255	151574829	2	1	5	2
PD26855a	X	151576491	154929412	2	1	3	1
PD26857a	1	13116	7906315	2	1	3	1
PD26857a	1	7907321	29545113	2	1	4	2
PD26857a	1	29546469	31257670	2	1	3	1
PD26857a	1	31258724	33767825	2	1	4	2
PD26857a	1	33769249	35404769	2	1	3	1
PD26857a	1	35409095	47867150	2	1	4	2
PD26857a	1	47869316	51009657	2	1	3	1
PD26857a	1	51012279	53564637	2	1	4	2
PD26857a	1	53565846	91318948	2	1	3	1
PD26857a	1	91321687	93852395	2	1	4	2
PD26857a	1	93853447	121484236	2	1	3	1
PD26857a	1	142535439	156716084	2	1	4	1
PD26857a	1	156717903	178516901	2	1	4	2
PD26857a	1	178518008	179445467	2	1	5	2
PD26857a	1	179446515	199795228	2	1	4	2
PD26857a	1	199797615	200976090	2	1	6	3
PD26857a	1	200977098	210669118	2	1	5	2
PD26857a	1	210670351	213467393	2	1	6	3
PD26857a	1	213468908	234908088	2	1	5	2
PD26857a	1	234909298	234955426	2	1	4	1
PD26857a	1	234957051	249239902	2	1	5	2
PD26857a	2	10587	24043573	2	1	3	1
PD26857a	2	24045734	48873978	2	1	4	2
PD26857a	2	48875019	53292307	2	1	3	1
PD26857a	2	53294311	56049242	2	1	4	2
PD26857a	2	56050736	60829642	2	1	3	1
PD26857a	2	60831037	62887010	2	1	4	2
PD26857a	2	62889173	196336876	2	1	3	1
PD26857a	2	196338109	198605514	2	1	4	2
PD26857a	2	198607281	203005829	2	1	3	1
PD26857a	2	203007253	204490884	2	1	5	2
PD26857a	2	204492673	243187487	2	1	3	1
PD26857a	3	60197	56422771	2	1	3	1
PD26857a	3	56424255	58512040	2	1	4	2
PD26857a	3	58513121	65754561	2	1	3	1
PD26857a	3	65756059	66366167	2	1	4	2
PD26857a	3	66367221	85279142	2	1	3	1
PD26857a	3	85280817	85968583	2	1	1	0
PD26857a	3	85969930	90335353	2	1	3	1
PD26857a	3	90338187	93525901	2	1	6	3
PD26857a	3	93527449	137792767	2	1	3	1
PD26857a	3	137794127	138633966	2	1	4	2
PD26857a	3	138635128	141290903	2	1	3	1
PD26857a	3	141292618	142654330	2	1	4	2
PD26857a	3	142655395	195713774	2	1	3	1
PD26857a	3	195715212	197908615	2	1	4	2
PD26857a	4	11961	37566794	2	1	4	2
PD26857a	4	37567909	49064487	2	1	5	2
PD26857a	4	49067067	49557453	2	1	5	1
PD26857a	4	49559817	83110726	2	1	4	2
PD26857a	4	83111954	84560219	2	1	5	2
PD26857a	4	84561728	129465630	2	1	4	2
PD26857a	4	129466657	129963407	2	1	5	2
PD26857a	4	129965026	191043877	2	1	4	2
PD26857a	5	11882	159686	2	1	7	2
PD26857a	5	160985	31555221	2	1	6	2
PD26857a	5	31556557	49427912	2	1	6	3
PD26857a	5	49429206	49490541	2	1	10	5
PD26857a	5	49491852	49507235	2	1	9	0
PD26857a	5	49508608	49568613	2	1	8	4
PD26857a	5	49569614	56401591	2	1	6	3
PD26857a	5	56405308	56650596	2	1	8	4
PD26857a	5	56651597	133306218	2	1	6	3
PD26857a	5	133307337	134334804	2	1	7	3
PD26857a	5	134335846	137343755	2	1	5	2
PD26857a	5	137347403	138082058	2	1	7	3
PD26857a	5	138083337	145506602	2	1	6	3
PD26857a	5	145507654	145762362	2	1	7	3
PD26857a	5	145763505	175679521	2	1	6	3
PD26857a	5	175680827	180790901	2	1	7	3
PD26857a	6	100116	11201135	2	1	2	1
PD26857a	6	11202357	11434683	2	1	0	0
PD26857a	6	11435875	57192417	2	1	6	1
PD26857a	6	57193524	57500721	2	1	7	2
PD26857a	6	57504752	58706864	2	1	6	1
PD26857a	6	58708949	62247520	2	1	8	2
PD26857a	6	62248985	171049557	2	1	6	1
PD26857a	7	24220	2278103	2	1	6	3
PD26857a	7	2279482	4407208	2	1	7	3
PD26857a	7	4408299	6710416	2	1	8	4
PD26857a	7	6711691	23186654	2	1	6	3
PD26857a	7	23187779	23843315	2	1	7	3
PD26857a	7	23844435	39706470	2	1	6	3
PD26857a	7	39707834	40472087	2	1	7	3
PD26857a	7	40473750	55385811	2	1	6	3
PD26857a	7	55386896	57946217	2	1	7	3
PD26857a	7	57947517	61536698	2	1	11	4
PD26857a	7	61538184	62426015	2	1	9	4
PD26857a	7	62427088	77620868	2	1	7	3
PD26857a	7	77622697	91407040	2	1	6	3
PD26857a	7	91408398	91910492	2	1	7	2
PD26857a	7	91911782	128030539	2	1	6	2
PD26857a	7	128031614	130513444	2	1	7	2
PD26857a	7	130515429	139814849	2	1	6	2
PD26857a	7	139816074	140808647	2	1	7	3
PD26857a	7	140810670	159127076	2	1	6	2
PD26857a	8	11774	11823587	2	1	4	2
PD26857a	8	11824725	12621439	2	1	4	1
PD26857a	8	12622494	43788671	2	1	5	2
PD26857a	8	43789860	46895236	2	1	10	4
PD26857a	8	46896714	81128149	2	1	4	2
PD26857a	8	81129532	81508715	2	1	6	3
PD26857a	8	81509734	146303788	2	1	4	2
PD26857a	9	10469	19032294	2	1	3	1
PD26857a	9	19033376	19430728	2	1	5	2
PD26857a	9	19432550	33807856	2	1	3	1
PD26857a	9	33810597	38956894	2	1	4	2
PD26857a	9	38958564	47255692	2	1	4	1
PD26857a	9	65471575	69941614	2	1	4	2
PD26857a	9	69943097	70087185	2	1	9	3
PD26857a	9	70103859	97084115	2	1	3	1
PD26857a	9	97085539	97172225	2	1	10	2
PD26857a	9	97174159	113723512	2	1	3	1
PD26857a	9	113724725	115591036	2	1	4	2
PD26857a	9	115593729	141146683	2	1	3	1
PD26857a	10	60969	106310	2	1	6	1
PD26857a	10	107949	39088903	2	1	3	1
PD26857a	10	39090138	42362276	2	1	8	4
PD26857a	10	42363285	42466697	2	1	5	2
PD26857a	10	42467985	135524334	2	1	3	1
PD26857a	11	87268	9055970	2	1	2	1
PD26857a	11	9057657	9940442	2	1	3	1
PD26857a	11	9941569	32487221	2	1	2	1
PD26857a	11	32489510	34484973	2	1	3	1
PD26857a	11	34486604	45771009	2	1	2	1
PD26857a	11	45773218	48133526	2	1	3	1
PD26857a	11	48135271	48675939	2	1	2	1
PD26857a	11	48676968	48959506	2	1	3	1
PD26857a	11	48961899	50192218	2	1	1	0
PD26857a	11	50193448	50664444	2	1	3	1
PD26857a	11	50666180	51193945	2	1	4	2
PD26857a	11	51195051	55051738	2	1	2	1
PD26857a	11	55053346	57166661	2	1	1	0
PD26857a	11	57168706	57550785	2	1	3	1
PD26857a	11	57552265	77276462	2	1	2	1
PD26857a	11	77278624	78408313	2	1	4	2
PD26857a	11	78409472	81696265	2	1	2	1
PD26857a	11	81697683	87314166	2	1	3	1
PD26857a	11	87315494	93585153	2	1	2	1
PD26857a	11	93586428	97658416	2	1	3	1
PD26857a	11	97660579	98931923	2	1	2	1
PD26857a	11	98932988	99323718	2	1	3	1
PD26857a	11	99324785	103276255	2	1	2	1
PD26857a	11	103277694	107265393	2	1	1	0
PD26857a	11	107266431	108582349	2	1	2	1
PD26857a	11	108583747	116692694	2	1	1	0
PD26857a	11	116694866	118239266	2	1	3	1
PD26857a	11	118240332	119146659	2	1	4	2
PD26857a	11	119147951	123532164	2	1	3	1
PD26857a	11	123533180	125285974	2	1	2	1
PD26857a	11	125287395	130454068	2	1	3	1
PD26857a	11	130455337	134946318	2	1	2	1
PD26857a	12	68657	1880385	2	1	5	2
PD26857a	12	1882472	12090735	2	1	4	2
PD26857a	12	12093517	13113144	2	1	5	2
PD26857a	12	13114867	31375021	2	1	4	2
PD26857a	12	31376208	32930083	2	1	6	3
PD26857a	12	32931186	34430144	2	1	5	2
PD26857a	12	34431486	38449081	2	1	6	3
PD26857a	12	38450354	51858577	2	1	5	2
PD26857a	12	51859843	53216989	2	1	4	2
PD26857a	12	53219856	58328500	2	1	5	2
PD26857a	12	58329935	69024695	2	1	4	2
PD26857a	12	69025815	69236886	2	1	6	3
PD26857a	12	69238507	93251508	2	1	4	2
PD26857a	12	93252527	97167292	2	1	5	2
PD26857a	12	97168950	108832965	2	1	4	2
PD26857a	12	108834002	121302104	2	1	5	2
PD26857a	12	121303539	124267703	2	1	6	3
PD26857a	12	124269573	133263825	2	1	4	2
PD26857a	12	133267828	133841262	2	1	6	3
PD26857a	13	19020095	115108598	2	1	3	1
PD26857a	14	19000060	19095489	2	1	5	2
PD26857a	14	19098586	31108977	2	1	2	0
PD26857a	14	31111212	32180419	2	1	3	0
PD26857a	14	32181528	34877622	2	1	2	0
PD26857a	14	34879025	35901490	2	1	3	0
PD26857a	14	35903481	73374128	2	1	2	0
PD26857a	14	73375240	74915545	2	1	3	0
PD26857a	14	74917456	77935097	2	1	2	0
PD26857a	14	77936343	78319558	2	1	3	0
PD26857a	14	78320695	93586552	2	1	2	0
PD26857a	14	93587703	93689352	2	1	5	1
PD26857a	14	93690913	102291595	2	1	2	0
PD26857a	14	102292868	104459452	2	1	3	0
PD26857a	14	104461494	107288870	2	1	2	0
PD26857a	15	20000538	22768701	2	1	4	1
PD26857a	15	22770275	40764549	2	1	3	1
PD26857a	15	40765943	46012120	2	1	4	2
PD26857a	15	46013372	88900619	2	1	3	1
PD26857a	15	88901912	91401467	2	1	4	2
PD26857a	15	91402803	102520794	2	1	3	1
PD26857a	16	60291	8505922	2	1	3	1
PD26857a	16	8507182	32556870	2	1	4	2
PD26857a	16	32560429	32650012	2	1	3	0
PD26857a	16	32651464	35280096	2	1	3	1
PD26857a	16	46387351	47276503	2	1	4	2
PD26857a	16	47281533	56929444	2	1	3	1
PD26857a	16	56930550	59064896	2	1	4	2
PD26857a	16	59066804	66494058	2	1	3	1
PD26857a	16	66495327	75822596	2	1	4	2
PD26857a	16	75823712	89486872	2	1	3	1
PD26857a	16	89488587	90292766	2	1	4	2
PD26857a	17	828	21499883	2	1	4	2
PD26857a	17	21501635	30943637	2	1	5	2
PD26857a	17	30945038	35608664	2	1	4	2
PD26857a	17	35609746	44212030	2	1	5	2
PD26857a	17	44219905	44781030	2	1	6	2
PD26857a	17	44786336	49651035	2	1	5	2
PD26857a	17	49652448	56484257	2	1	4	2
PD26857a	17	56485358	81185372	2	1	5	2
PD26857a	18	16444	12813201	2	1	5	2
PD26857a	18	12816123	15342018	2	1	4	2
PD26857a	18	15345559	22132395	2	1	5	2
PD26857a	18	22133526	55179225	2	1	4	2
PD26857a	18	55181126	55561941	2	1	6	3
PD26857a	18	55563170	75886019	2	1	4	2
PD26857a	18	75887058	75943524	2	1	4	1
PD26857a	18	75944975	77924998	2	1	4	2
PD26857a	18	77926197	78017073	2	1	6	3
PD26857a	19	226776	24511378	2	1	4	2
PD26857a	19	24512434	27992628	2	1	6	3
PD26857a	19	27994170	43397507	2	1	4	2
PD26857a	19	43399133	43844177	2	1	3	1
PD26857a	19	43845593	59118779	2	1	4	2
PD26857a	20	61098	6124619	2	1	4	2
PD26857a	20	6125831	29624356	2	1	3	1
PD26857a	20	29627325	29849260	2	1	7	3
PD26857a	20	29850379	36094888	2	1	4	2
PD26857a	20	36097077	62129566	2	1	3	1
PD26857a	20	62130696	62962869	2	1	4	2
PD26857a	21	9411410	10704750	2	1	4	1
PD26857a	21	10706076	10860688	2	1	6	1
PD26857a	21	10861945	14546666	2	1	4	1
PD26857a	21	14548136	48119634	2	1	4	2
PD26857a	22	16051249	28845279	2	1	3	1
PD26857a	22	28846580	32524906	2	1	4	2
PD26857a	22	32527503	50091052	2	1	3	1
PD26857a	22	50092148	51240820	2	1	4	2
PD26857a	X	2699555	40077859	2	1	7	2
PD26857a	X	40079031	41602950	2	1	8	2
PD26857a	X	41604961	44131429	2	1	7	2
PD26857a	X	44133794	44820303	2	1	9	3
PD26857a	X	44821758	49048813	2	1	8	2
PD26857a	X	49051368	53020368	2	1	3	1
PD26857a	X	53022887	58499654	2	1	4	2
PD26857a	X	58502992	61898200	2	1	6	2
PD26857a	X	61900846	154929412	2	1	3	1
PD26858a	1	13116	29863405	2	1	3	1
PD26858a	1	29864615	30072549	2	1	1	0
PD26858a	1	30073828	121484236	2	1	3	1
PD26858a	1	142535439	143768948	2	1	1	0
PD26858a	1	143902224	249239902	2	1	3	1
PD26858a	2	10587	975255	2	1	5	2
PD26858a	2	976269	2254567	2	1	5	1
PD26858a	2	2256417	9274225	2	1	4	1
PD26858a	2	9275520	11911761	2	1	3	1
PD26858a	2	11913245	15536872	2	1	5	2
PD26858a	2	15537915	16511246	2	1	3	1
PD26858a	2	16513038	23722341	2	1	5	2
PD26858a	2	23723602	31987443	2	1	3	1
PD26858a	2	31988620	32906594	2	1	2	1
PD26858a	2	32907914	38458076	2	1	3	1
PD26858a	2	38459583	39734727	2	1	2	1
PD26858a	2	39735813	42410719	2	1	3	1
PD26858a	2	42412310	43057753	2	1	2	1
PD26858a	2	43059121	44060103	2	1	3	1
PD26858a	2	44062286	44932572	2	1	2	1
PD26858a	2	44935810	55416741	2	1	3	1
PD26858a	2	55417858	56119105	2	1	2	1
PD26858a	2	56120154	60807555	2	1	3	1
PD26858a	2	60808795	62698379	2	1	2	1
PD26858a	2	62699790	95393631	2	1	3	1
PD26858a	2	95395046	102435110	2	1	4	2
PD26858a	2	102436119	103382005	2	1	5	2
PD26858a	2	103383131	104022068	2	1	4	1
PD26858a	2	104023869	104661177	2	1	5	2
PD26858a	2	104662813	149635430	2	1	3	1
PD26858a	2	149636878	149828854	2	1	1	0
PD26858a	2	149830910	152229907	2	1	4	1
PD26858a	2	152230949	155039366	2	1	3	1
PD26858a	2	155040818	170203104	2	1	4	1
PD26858a	2	170204641	176168159	2	1	3	1
PD26858a	2	176169640	194150672	2	1	4	1
PD26858a	2	194153355	198587865	2	1	3	1
PD26858a	2	198588950	201541621	2	1	4	1
PD26858a	2	201543496	243187487	2	1	3	1
PD26858a	3	60197	15922695	2	1	3	1
PD26858a	3	15923750	19041670	2	1	4	2
PD26858a	3	19043547	23877373	2	1	3	1
PD26858a	3	23878817	23927026	2	1	1	0
PD26858a	3	23930211	30462902	2	1	3	1
PD26858a	3	30464144	31694189	2	1	2	0
PD26858a	3	31695245	66078411	2	1	1	0
PD26858a	3	66079814	66332866	2	1	0	0
PD26858a	3	66333872	90435628	2	1	1	0
PD26858a	3	90436845	93506547	2	1	0	0
PD26858a	3	93508203	93601558	2	1	2	0
PD26858a	3	93605126	95805228	2	1	4	1
PD26858a	3	95806321	135190414	2	1	3	0
PD26858a	3	135192816	137889919	2	1	4	1
PD26858a	3	137893744	138589122	2	1	3	0
PD26858a	3	138590138	139709308	2	1	4	1
PD26858a	3	139710508	141120481	2	1	3	0
PD26858a	3	141121493	142796422	2	1	4	1
PD26858a	3	142797658	143933994	2	1	4	0
PD26858a	3	143934999	144222887	2	1	4	1
PD26858a	3	144223895	146120324	2	1	3	0
PD26858a	3	146121907	146595986	2	1	4	1
PD26858a	3	146597098	162510979	2	1	3	0
PD26858a	3	162512619	162625219	2	1	0	0
PD26858a	3	162626343	181911499	2	1	3	0
PD26858a	3	181913347	189762463	2	1	4	1
PD26858a	3	189763772	191148875	2	1	3	0
PD26858a	3	191150638	192132361	2	1	4	1
PD26858a	3	192133565	197908615	2	1	5	2
PD26858a	4	11961	9089059	2	1	4	1
PD26858a	4	9090106	9133139	2	1	3	1
PD26858a	4	9134519	9237703	2	1	2	0
PD26858a	4	9240075	9241543	2	1	0	0
PD26858a	4	9245597	9250724	2	1	1	0
PD26858a	4	9254646	9401478	2	1	2	0
PD26858a	4	9402649	33444407	2	1	4	1
PD26858a	4	33445861	37004050	2	1	3	0
PD26858a	4	37005419	38974458	2	1	4	1
PD26858a	4	38976533	40874516	2	1	3	1
PD26858a	4	40876385	49157389	2	1	4	1
PD26858a	4	49158588	52752246	2	1	3	1
PD26858a	4	52754247	56258715	2	1	6	2
PD26858a	4	56260662	57926682	2	1	5	1
PD26858a	4	57927690	68677522	2	1	6	2
PD26858a	4	68678613	76317556	2	1	5	2
PD26858a	4	76318706	77038570	2	1	4	1
PD26858a	4	77039794	84677473	2	1	5	2
PD26858a	4	84678557	91987229	2	1	6	2
PD26858a	4	91988476	99231913	2	1	5	2
PD26858a	4	99233743	99573350	2	1	3	1
PD26858a	4	99574380	100092185	2	1	4	2
PD26858a	4	100093340	109438491	2	1	5	2
PD26858a	4	109439739	111408683	2	1	4	2
PD26858a	4	111409705	112903974	2	1	5	2
PD26858a	4	112905223	114085448	2	1	4	2
PD26858a	4	114086631	139790626	2	1	5	2
PD26858a	4	139792301	140703815	2	1	4	2
PD26858a	4	140704956	151972546	2	1	5	2
PD26858a	4	151974908	191043877	2	1	2	0
PD26858a	5	11882	125234	2	1	2	0
PD26858a	5	126868	12234806	2	1	3	1
PD26858a	5	12236575	16579341	2	1	4	2
PD26858a	5	16580567	17745762	2	1	3	1
PD26858a	5	17746787	23944977	2	1	4	2
PD26858a	5	23946014	31492301	2	1	3	1
PD26858a	5	31494044	32529988	2	1	2	1
PD26858a	5	32531046	36919700	2	1	3	1
PD26858a	5	36921095	37710445	2	1	2	1
PD26858a	5	37712219	37763211	2	1	3	1
PD26858a	5	37764352	42781376	2	1	4	2
PD26858a	5	42782492	43524482	2	1	3	1
PD26858a	5	43525574	45797602	2	1	4	2
PD26858a	5	45798723	46328163	2	1	3	1
PD26858a	5	46329412	49486575	2	1	1	0
PD26858a	5	49488033	68356012	2	1	2	0
PD26858a	5	68357846	70725006	2	1	1	0
PD26858a	5	70727944	95092569	2	1	2	0
PD26858a	5	95094812	134777042	2	1	3	1
PD26858a	5	134778347	135509721	2	1	2	0
PD26858a	5	135511567	138705588	2	1	3	1
PD26858a	5	138710030	138901734	2	1	1	0
PD26858a	5	138904733	142257591	2	1	3	1
PD26858a	5	142259083	142790449	2	1	2	0
PD26858a	5	142791677	180790901	2	1	3	1
PD26858a	6	100116	49816092	2	1	2	0
PD26858a	6	49821757	57558359	2	1	3	1
PD26858a	6	57559779	58048581	2	1	4	2
PD26858a	6	58049751	58695850	2	1	3	1
PD26858a	6	58697834	61938577	2	1	2	1
PD26858a	6	61939630	62124517	2	1	4	2
PD26858a	6	62126663	62254386	2	1	2	1
PD26858a	6	62255511	62796053	2	1	4	2
PD26858a	6	62798325	64974017	2	1	2	0
PD26858a	6	64975895	91169295	2	1	1	0
PD26858a	6	91170619	95606348	2	1	3	1
PD26858a	6	95608887	95899632	2	1	2	1
PD26858a	6	95900700	99961977	2	1	3	1
PD26858a	6	99963966	109759999	2	1	2	0
PD26858a	6	109761437	156394361	2	1	3	1
PD26858a	6	156395631	156560465	2	1	5	2
PD26858a	6	156561794	157133535	2	1	7	2
PD26858a	6	157134937	160858188	2	1	3	1
PD26858a	6	160860154	163149497	2	1	4	2
PD26858a	6	163150845	164001259	2	1	5	2
PD26858a	6	164006012	167861984	2	1	4	2
PD26858a	6	167864044	168088775	2	1	2	1
PD26858a	6	168089917	171049557	2	1	4	2
PD26858a	7	24220	6950691	2	1	4	2
PD26858a	7	6951737	9205310	2	1	5	2
PD26858a	7	9206396	23133226	2	1	4	2
PD26858a	7	23134256	23947149	2	1	3	1
PD26858a	7	23948454	39479780	2	1	4	2
PD26858a	7	39480901	40421458	2	1	3	1
PD26858a	7	40422588	43767009	2	1	4	2
PD26858a	7	43768179	45264335	2	1	3	1
PD26858a	7	45265374	55524402	2	1	4	2
PD26858a	7	55525434	57982002	2	1	3	1
PD26858a	7	57983013	62078998	2	1	2	1
PD26858a	7	62080698	77807739	2	1	3	1
PD26858a	7	77809047	87970303	2	1	4	2
PD26858a	7	87971692	94057418	2	1	3	1
PD26858a	7	94059236	97412856	2	1	4	1
PD26858a	7	97414110	102115419	2	1	3	1
PD26858a	7	102116580	117714729	2	1	4	1
PD26858a	7	117716385	117735380	2	1	5	2
PD26858a	7	117737131	123697394	2	1	2	1
PD26858a	7	123698772	125725560	2	1	4	1
PD26858a	7	125726736	127286435	2	1	2	1
PD26858a	7	127287914	130115262	2	1	4	1
PD26858a	7	130116546	130321759	2	1	3	1
PD26858a	7	130323731	130798466	2	1	4	1
PD26858a	7	130800451	138708484	2	1	2	1
PD26858a	7	138710903	159127076	2	1	1	0
PD26858a	8	11774	11791338	2	1	3	1
PD26858a	8	11792342	13362153	2	1	2	1
PD26858a	8	13363178	13579935	2	1	5	1
PD26858a	8	13581107	46850537	2	1	2	1
PD26858a	8	46851571	46859933	2	1	1	0
PD26858a	8	46861544	46886846	2	1	2	0
PD26858a	8	46888020	46992087	2	1	3	0
PD26858a	8	46993580	49527643	2	1	4	1
PD26858a	8	49529028	49616665	2	1	5	1
PD26858a	8	49618067	52445279	2	1	7	1
PD26858a	8	52446641	53948692	2	1	6	1
PD26858a	8	53951054	58190508	2	1	2	1
PD26858a	8	58191640	67539637	2	1	3	1
PD26858a	8	67543995	68283244	2	1	2	1
PD26858a	8	68284505	70607530	2	1	3	1
PD26858a	8	70609129	72000474	2	1	2	1
PD26858a	8	72001931	73919988	2	1	3	1
PD26858a	8	73923117	74944066	2	1	2	1
PD26858a	8	74945511	78455824	2	1	3	1
PD26858a	8	78457003	80822461	2	1	4	1
PD26858a	8	80823656	81799980	2	1	3	1
PD26858a	8	81801539	94560833	2	1	4	1
PD26858a	8	94566584	96271917	2	1	3	1
PD26858a	8	96273030	97121897	2	1	4	1
PD26858a	8	97123419	98468978	2	1	5	1
PD26858a	8	98470579	104100865	2	1	4	1
PD26858a	8	104102183	138600370	2	1	5	1
PD26858a	8	138601454	146303788	2	1	4	1
PD26858a	9	10469	1036924	2	1	0	0
PD26858a	9	1037938	1805427	2	1	1	0
PD26858a	9	1806509	1986520	2	1	3	1
PD26858a	9	1987918	4460023	2	1	2	0
PD26858a	9	4461399	10307794	2	1	1	0
PD26858a	9	10309001	10531527	2	1	2	1
PD26858a	9	10532776	12474748	2	1	1	0
PD26858a	9	12475942	14092020	2	1	2	0
PD26858a	9	14093727	18148876	2	1	2	1
PD26858a	9	18150173	18263296	2	1	1	0
PD26858a	9	18265138	18788544	2	1	2	1
PD26858a	9	18789605	21603774	2	1	1	0
PD26858a	9	21604969	26154373	2	1	0	0
PD26858a	9	26155894	27495920	2	1	2	0
PD26858a	9	27497182	27642644	2	1	0	0
PD26858a	9	27644077	28158881	2	1	3	0
PD26858a	9	28159922	29870795	2	1	1	0
PD26858a	9	29872523	34205946	2	1	2	1
PD26858a	9	34207275	34627165	2	1	4	1
PD26858a	9	34628891	35190891	2	1	2	1
PD26858a	9	35192366	35492983	2	1	3	1
PD26858a	9	35494114	35926468	2	1	1	0
PD26858a	9	35927779	35967479	2	1	0	0
PD26858a	9	35968663	40389989	2	1	1	0
PD26858a	9	40404032	40423163	2	1	0	0
PD26858a	9	40476086	40476086	2	1	1	0
PD26858a	9	40478502	40486199	2	1	3	0
PD26858a	9	40488614	40492099	2	1	2	0
PD26858a	9	40495401	40570338	2	1	3	0
PD26858a	9	40572018	40580208	2	1	2	0
PD26858a	9	40582555	40587892	2	1	3	0
PD26858a	9	40593681	40907337	2	1	3	1
PD26858a	9	40910987	40913561	2	1	4	0
PD26858a	9	40914725	41233498	2	1	0	0
PD26858a	9	41235812	41474342	2	1	1	0
PD26858a	9	41497718	41631135	2	1	0	0
PD26858a	9	41635420	41894055	2	1	1	0
PD26858a	9	41903294	41929947	2	1	4	0
PD26858a	9	41938171	42010116	2	1	1	0
PD26858a	9	42022088	42090556	2	1	5	0
PD26858a	9	42149089	65739844	2	1	1	0
PD26858a	9	65745938	65824938	2	1	0	0
PD26858a	9	65874815	65881271	2	1	2	0
PD26858a	9	65888192	65898692	2	1	0	0
PD26858a	9	65917087	68451274	2	1	2	1
PD26858a	9	68454047	69239240	2	1	1	0
PD26858a	9	69247206	69252507	2	1	0	0
PD26858a	9	69256741	70871642	2	1	1	0
PD26858a	9	70883687	92308919	2	1	3	1
PD26858a	9	92310657	92706659	2	1	1	0
PD26858a	9	92708225	92723540	2	1	2	0
PD26858a	9	92724562	99206585	2	1	3	1
PD26858a	9	99210584	99299620	2	1	2	0
PD26858a	9	99302803	99473335	2	1	4	0
PD26858a	9	99475300	111532820	2	1	5	2
PD26858a	9	111534282	116146589	2	1	4	2
PD26858a	9	116147899	119336964	2	1	5	2
PD26858a	9	119338307	125755544	2	1	4	2
PD26858a	9	125757627	132477719	2	1	2	0
PD26858a	9	132478773	141146683	2	1	3	1
PD26858a	10	60969	11535858	2	1	2	0
PD26858a	10	11537379	14098555	2	1	1	0
PD26858a	10	14099597	20392522	2	1	2	0
PD26858a	10	20393624	25124035	2	1	3	0
PD26858a	10	25125228	26458061	2	1	4	0
PD26858a	10	26459698	36636058	2	1	2	0
PD26858a	10	36637789	42666638	2	1	1	0
PD26858a	10	42668012	46344921	2	1	2	0
PD26858a	10	46352613	46518386	2	1	1	0
PD26858a	10	46527077	46578019	2	1	2	0
PD26858a	10	46584016	46586140	2	1	1	0
PD26858a	10	46588964	46630437	2	1	5	0
PD26858a	10	46654379	46895798	2	1	1	0
PD26858a	10	46900724	46906611	2	1	2	0
PD26858a	10	46907688	46936980	2	1	1	0
PD26858a	10	46943199	47374913	2	1	2	1
PD26858a	10	47376448	48152005	2	1	1	0
PD26858a	10	48180187	51476876	2	1	2	0
PD26858a	10	51480646	51556111	2	1	1	0
PD26858a	10	51557471	78690245	2	1	2	0
PD26858a	10	78691541	79336052	2	1	1	0
PD26858a	10	79337125	128555558	2	1	2	0
PD26858a	10	128556628	128836549	2	1	1	0
PD26858a	10	128837762	135524334	2	1	2	0
PD26858a	11	87268	4320410	2	1	2	1
PD26858a	11	4321681	8737724	2	1	3	1
PD26858a	11	8738843	10247896	2	1	2	1
PD26858a	11	10248962	16549683	2	1	3	1
PD26858a	11	16550949	18813942	2	1	2	1
PD26858a	11	18814983	45997514	2	1	3	1
PD26858a	11	45998596	46807378	2	1	2	0
PD26858a	11	46808600	49998023	2	1	4	2
PD26858a	11	50000117	50076879	2	1	3	0
PD26858a	11	50082253	50086112	2	1	1	0
PD26858a	11	50093698	50135678	2	1	3	0
PD26858a	11	50137461	50319831	2	1	2	0
PD26858a	11	50323357	50580420	2	1	2	1
PD26858a	11	50581827	51105089	2	1	2	0
PD26858a	11	51107184	51111555	2	1	1	0
PD26858a	11	51114948	51129769	2	1	2	0
PD26858a	11	51131458	51159406	2	1	1	0
PD26858a	11	51161473	51173049	2	1	2	0
PD26858a	11	51174069	60707896	2	1	4	2
PD26858a	11	60710089	77852830	2	1	3	1
PD26858a	11	77853896	104446351	2	1	4	2
PD26858a	11	104448554	134946318	2	1	2	0
PD26858a	12	68657	184404	2	1	1	0
PD26858a	12	187027	10715465	2	1	2	0
PD26858a	12	10716615	11994221	2	1	3	0
PD26858a	12	11995697	17554126	2	1	1	0
PD26858a	12	17555289	18822242	2	1	3	0
PD26858a	12	18823946	27179759	2	1	1	0
PD26858a	12	27181110	28132906	2	1	3	0
PD26858a	12	28133963	28140253	2	1	4	0
PD26858a	12	28142456	30796191	2	1	6	0
PD26858a	12	30797244	30990069	2	1	5	0
PD26858a	12	30991327	31495599	2	1	3	0
PD26858a	12	31497235	34744692	2	1	2	0
PD26858a	12	34745937	34849014	2	1	1	0
PD26858a	12	34850584	37864657	2	1	0	0
PD26858a	12	37867775	38021205	2	1	1	0
PD26858a	12	38023090	64760134	2	1	2	0
PD26858a	12	64761877	64820384	2	1	1	0
PD26858a	12	64823161	69006043	2	1	2	0
PD26858a	12	69007578	69834963	2	1	4	2
PD26858a	12	69836383	76154329	2	1	5	2
PD26858a	12	76155602	77341803	2	1	3	1
PD26858a	12	77343280	77999772	2	1	5	2
PD26858a	12	78000924	84715617	2	1	3	1
PD26858a	12	84716764	92440805	2	1	5	2
PD26858a	12	92443257	109287728	2	1	3	1
PD26858a	12	109289219	109507848	2	1	2	1
PD26858a	12	109510099	130764940	2	1	3	1
PD26858a	12	130765940	132643537	2	1	4	2
PD26858a	12	132645537	133841262	2	1	3	1
PD26858a	13	19020095	19072732	2	1	1	0
PD26858a	13	19073920	24705542	2	1	2	0
PD26858a	13	24706733	24857169	2	1	0	0
PD26858a	13	24859190	115108598	2	1	2	0
PD26858a	14	19000060	22275268	2	1	3	1
PD26858a	14	22276339	22559614	2	1	5	2
PD26858a	14	22560712	22849761	2	1	7	2
PD26858a	14	22850761	23139369	2	1	5	1
PD26858a	14	23141008	23944505	2	1	7	3
PD26858a	14	23947374	24673537	2	1	9	4
PD26858a	14	24674567	25902635	2	1	7	3
PD26858a	14	25903897	26009815	2	1	5	1
PD26858a	14	26011210	26514251	2	1	6	2
PD26858a	14	26515437	27735633	2	1	8	4
PD26858a	14	27738049	29079042	2	1	6	2
PD26858a	14	29080047	33693992	2	1	7	3
PD26858a	14	33695922	34276484	2	1	9	4
PD26858a	14	34277563	34787723	2	1	5	1
PD26858a	14	34788844	36495056	2	1	5	2
PD26858a	14	36496227	37624288	2	1	6	2
PD26858a	14	37625587	38519974	2	1	5	1
PD26858a	14	38522318	40069583	2	1	4	0
PD26858a	14	40070825	40241324	2	1	5	1
PD26858a	14	40242642	44028052	2	1	6	2
PD26858a	14	44029567	44873195	2	1	7	3
PD26858a	14	44874449	47483586	2	1	5	1
PD26858a	14	47484591	49882232	2	1	7	3
PD26858a	14	49886969	51089727	2	1	6	3
PD26858a	14	51090881	52479077	2	1	7	3
PD26858a	14	52480242	54964944	2	1	6	2
PD26858a	14	54966183	56194953	2	1	5	1
PD26858a	14	56195994	56925918	2	1	6	1
PD26858a	14	56927089	63786658	2	1	5	1
PD26858a	14	63788142	66088573	2	1	4	1
PD26858a	14	66090009	73374128	2	1	5	1
PD26858a	14	73375240	74965769	2	1	4	1
PD26858a	14	74969167	74976452	2	1	5	2
PD26858a	14	74978336	105230815	2	1	6	2
PD26858a	14	105232775	106359495	2	1	7	2
PD26858a	14	106360616	107288870	2	1	8	2
PD26858a	15	20000538	20275756	2	1	1	0
PD26858a	15	20300930	20302926	2	1	2	0
PD26858a	15	20307620	20327138	2	1	1	0
PD26858a	15	20334162	20354126	2	1	0	0
PD26858a	15	20358726	23854234	2	1	1	0
PD26858a	15	23855303	31831200	2	1	2	0
PD26858a	15	31832462	35780956	2	1	4	2
PD26858a	15	35782333	45380306	2	1	2	0
PD26858a	15	45381401	45413226	2	1	3	0
PD26858a	15	45414247	45595121	2	1	3	1
PD26858a	15	45596219	49921835	2	1	4	2
PD26858a	15	49922941	57633040	2	1	2	0
PD26858a	15	57635111	82581264	2	1	5	2
PD26858a	15	82584430	86551390	2	1	4	2
PD26858a	15	86552419	89126190	2	1	5	2
PD26858a	15	89127460	91873725	2	1	4	2
PD26858a	15	91875062	102520794	2	1	5	2
PD26858a	16	60291	8314685	2	1	2	0
PD26858a	16	8315846	9339938	2	1	3	1
PD26858a	16	9340944	9438107	2	1	2	0
PD26858a	16	9439912	10760384	2	1	3	1
PD26858a	16	10761541	12811941	2	1	4	2
PD26858a	16	12813076	17467350	2	1	3	1
PD26858a	16	17468912	32060678	2	1	2	0
PD26858a	16	32069997	34465818	2	1	2	1
PD26858a	16	34467540	34615730	2	1	4	2
PD26858a	16	34617193	85618254	2	1	3	1
PD26858a	16	85619730	90292766	2	1	1	0
PD26858a	17	828	926740	2	1	1	0
PD26858a	17	927789	933160	2	1	4	1
PD26858a	17	934581	7542495	2	1	3	0
PD26858a	17	7543508	7663466	2	1	0	0
PD26858a	17	7664862	9935429	2	1	2	1
PD26858a	17	9936722	12045905	2	1	1	0
PD26858a	17	12047544	12605064	2	1	2	1
PD26858a	17	12606170	12686526	2	1	1	0
PD26858a	17	12689430	12887379	2	1	3	1
PD26858a	17	12890023	13375271	2	1	1	0
PD26858a	17	13376540	16157421	2	1	2	1
PD26858a	17	16158774	16476007	2	1	1	0
PD26858a	17	16477201	16895475	2	1	2	1
PD26858a	17	16896521	17098853	2	1	1	0
PD26858a	17	17100054	19366231	2	1	3	1
PD26858a	17	19367382	19806050	2	1	1	0
PD26858a	17	19807513	20349823	2	1	2	1
PD26858a	17	20350968	20353593	2	1	2	0
PD26858a	17	20354704	20365720	2	1	1	0
PD26858a	17	20367414	20391193	2	1	3	0
PD26858a	17	20395010	20409099	2	1	2	0
PD26858a	17	20416520	20423774	2	1	1	0
PD26858a	17	20424853	21480997	2	1	2	1
PD26858a	17	21485068	25296737	2	1	1	0
PD26858a	17	25297867	29310578	2	1	3	1
PD26858a	17	29312871	30956024	2	1	4	2
PD26858a	17	30957062	33076115	2	1	5	2
PD26858a	17	33077326	44160592	2	1	4	2
PD26858a	17	44161763	44212030	2	1	4	1
PD26858a	17	44219905	48545248	2	1	4	2
PD26858a	17	48546793	48975595	2	1	3	1
PD26858a	17	48978368	49061618	2	1	2	0
PD26858a	17	49064866	56549671	2	1	4	2
PD26858a	17	56550804	57802966	2	1	3	1
PD26858a	17	57806011	81185372	2	1	4	2
PD26858a	18	16444	15348939	2	1	2	0
PD26858a	18	15350152	18561020	2	1	0	0
PD26858a	18	18564894	78017073	2	1	2	0
PD26858a	19	226776	3996809	2	1	5	1
PD26858a	19	3998510	4312103	2	1	10	4
PD26858a	19	4313409	5891052	2	1	6	2
PD26858a	19	5892267	7466965	2	1	4	0
PD26858a	19	7468489	7987708	2	1	6	0
PD26858a	19	7990071	24511378	2	1	2	0
PD26858a	19	24512434	27814117	2	1	1	0
PD26858a	19	27815571	59118779	2	1	3	1
PD26858a	20	61098	8718044	2	1	2	1
PD26858a	20	8719065	15361440	2	1	3	1
PD26858a	20	15362887	17946086	2	1	5	2
PD26858a	20	17947144	22392567	2	1	4	2
PD26858a	20	22393872	26247340	2	1	5	2
PD26858a	20	26249820	26302701	2	1	2	0
PD26858a	20	26303805	29489066	2	1	1	0
PD26858a	20	29490272	29617622	2	1	3	1
PD26858a	20	29618676	29898126	2	1	1	0
PD26858a	20	29899208	62962869	2	1	3	1
PD26858a	21	9411410	9918317	2	1	2	1
PD26858a	21	9920668	9922883	2	1	14	0
PD26858a	21	9923948	9935832	2	1	3	0
PD26858a	21	9936859	9955756	2	1	4	0
PD26858a	21	9957096	9966843	2	1	5	0
PD26858a	21	9967967	9971001	2	1	6	0
PD26858a	21	9972056	9996642	2	1	2	0
PD26858a	21	9997817	9998965	2	1	1	0
PD26858a	21	10002805	10013806	2	1	3	0
PD26858a	21	10015178	14437640	2	1	1	0
PD26858a	21	14439711	15307680	2	1	3	1
PD26858a	21	15308710	15728574	2	1	2	1
PD26858a	21	15729775	17316672	2	1	1	0
PD26858a	21	17319186	19862135	2	1	2	0
PD26858a	21	19865062	20386608	2	1	3	0
PD26858a	21	20388039	32657527	2	1	1	0
PD26858a	21	32658821	32721654	2	1	2	1
PD26858a	21	32722826	48119634	2	1	3	1
PD26858a	22	16051249	16471042	2	1	3	1
PD26858a	22	16473813	16477171	2	1	10	0
PD26858a	22	16478236	16503851	2	1	5	0
PD26858a	22	16505854	16515630	2	1	4	0
PD26858a	22	16517477	16523730	2	1	13	0
PD26858a	22	16524945	16526383	2	1	5	0
PD26858a	22	16527510	16530228	2	1	6	0
PD26858a	22	16531941	16533604	2	1	3	1
PD26858a	22	16535576	16544863	2	1	6	0
PD26858a	22	16546581	16552793	2	1	7	0
PD26858a	22	16554781	16562954	2	1	3	0
PD26858a	22	16564036	16573733	2	1	5	0
PD26858a	22	16574987	16591627	2	1	4	0
PD26858a	22	16592721	16609433	2	1	5	0
PD26858a	22	16610682	16612141	2	1	1	0
PD26858a	22	16613932	16622911	2	1	5	0
PD26858a	22	16624210	16626155	2	1	3	1
PD26858a	22	16628321	16641128	2	1	4	1
PD26858a	22	16643385	16924779	2	1	2	1
PD26858a	22	16925866	21424919	2	1	5	2
PD26858a	22	21426113	21753794	2	1	6	2
PD26858a	22	21757190	21815928	2	1	4	1
PD26858a	22	21818481	21830540	2	1	3	0
PD26858a	22	21832031	21833756	2	1	10	0
PD26858a	22	21834839	21863172	2	1	5	0
PD26858a	22	21866569	21875847	2	1	7	2
PD26858a	22	21882692	26841177	2	1	6	2
PD26858a	22	26842818	51240820	2	1	5	1
PD26858a	X	2699555	58426981	1	0	2	0
PD26858a	X	58430106	61694651	1	0	1	0
PD26858a	X	61695939	61700035	1	0	0	0
PD26858a	X	61701169	61773631	1	0	1	0
PD26858a	X	61775742	154929412	1	0	2	0
PD26858a	Y	2657176	23154209	1	0	1	0
PD26858a	Y	23242935	28769098	1	0	0	0
PD26859a	1	13116	2713327	2	1	2	0
PD26859a	1	2716624	3323025	2	1	1	0
PD26859a	1	3324209	8015560	2	1	2	0
PD26859a	1	8017651	14458092	2	1	5	2
PD26859a	1	14459141	15836023	2	1	4	2
PD26859a	1	15837700	16836391	2	1	5	2
PD26859a	1	16837500	17274128	2	1	4	1
PD26859a	1	17275895	26562899	2	1	4	2
PD26859a	1	26564230	29655656	2	1	5	2
PD26859a	1	29656734	31213574	2	1	4	2
PD26859a	1	31214820	33699914	2	1	5	2
PD26859a	1	33702604	45408824	2	1	4	2
PD26859a	1	45411313	46425943	2	1	5	2
PD26859a	1	46427838	51079296	2	1	4	2
PD26859a	1	51081247	53327330	2	1	5	2
PD26859a	1	53328394	120541315	2	1	4	2
[truncated: 21,814 more rows]

## Sheet: GISTIC peaks
Table S2, related to Figure 2
Unique Name	Descriptor	Wide Peak Limits	Peak Limits	Region Limits	q values	Residual q values after removing segments shared with higher peaks	Broad or Focal	Amplitude Threshold	PD26851a	PD26854a	PD26855a	PD26857a	PD26858a	PD26859a	PD26860a	PD26861a	PD26862a	PD26863a	PD26864a	PD26865a	PD26866a	PD26868a	PD26869a	PD26870a	PD26871a	PD26872a	PD26873a	PD26874a	PD26875a	PD26876a	PD26877a	PD26882a	PD26884a	PD26886a	PD26889a	PD26890a	PD26891a	PD26893a	PD26894a	PD26895a	PD26897a	PD26901a	PD26902a	PD26905a	PD26907a	PD26911a	PD26912a	PD26913a	PD26917a
Amplification Peak 1	1p32.1	chr1:59231832-59941238(probes 30349:30797)	chr1:59342666-59463323(probes 30409:30484)	chr1:57066761-69191851(probes 28852:36658)	0.0039858	0.0039858		0: t<0.25; 1: 0.25<t< 0.9; 2: t>0.9	2	2	0	0	0	1	0	1	2	1	2	1	1	0	2	2	2	2	0	0	0	2	0	2	1	2	0	2	2	2	2	0	0	2	1	2	0	2	0	2	2
Amplification Peak 2	1q21.3	chr1:151829339-152598861(probes 66485:66645)	chr1:152256795-152309379(probes 66501:66520)	chr1:142792407-156198365(probes 65419:68467)	0.0039858	0.0039858		0: t<0.25; 1: 0.25<t< 0.9; 2: t>0.9	2	2	0	0	0	2	0	1	2	0	1	2	1	0	2	2	0	2	0	1	2	2	1	2	0	2	0	2	2	2	2	0	0	1	0	0	0	2	0	2	1
Amplification Peak 3	3q11.1	chr3:93505464-93529865(probes 293971:293982)	chr3:93506548-93527448(probes 293972:293981)	chr3:90255318-93539607(probes 293970:293985)	0.073339	0.073339		0: t<0.25; 1: 0.25<t< 0.9; 2: t>0.9	1	0	0	2	0	1	2	2	2	0	0	0	0	2	2	0	1	2	0	2	0	0	1	0	2	2	0	0	0	0	0	0	2	0	0	2	2	0	0	0	0
Amplification Peak 4	4q12	chr4:49049011-55981682(probes 380557:382511)	chr4:52969733-53015653(probes 380693:380725)	chr4:49051126-53454247(probes 380558:381017)	0.034642	0.034642		0: t<0.25; 1: 0.25<t< 0.9; 2: t>0.9	2	0	0	0	2	1	0	1	2	2	1	0	0	0	2	2	2	2	0	0	2	0	1	0	0	2	0	1	0	2	2	0	0	0	0	2	2	1	2	1	2
Amplification Peak 5	5p13.2	chr5:33609490-39493850(probes 470502:473487)	chr5:36203111-36572503(probes 471839:471963)	chr5:32868650-49711286(probes 470265:476944)	0.0039858	0.0039858		0: t<0.25; 1: 0.25<t< 0.9; 2: t>0.9	2	1	0	2	0	1	0	2	2	0	1	2	0	2	0	2	2	1	2	2	0	2	2	2	1	1	1	1	2	0	2	0	1	1	0	2	2	2	0	0	0
Amplification Peak 6	6p12.1	chr6:55120302-56763850(probes 581372:582397)	chr6:55957075-55975461(probes 581886:581898)	chr6:55957075-56580921(probes 581886:582293)	0.069854	0.069854		0: t<0.25; 1: 0.25<t< 0.9; 2: t>0.9	1	0	0	2	0	1	0	1	2	0	2	0	0	2	2	0	2	1	0	0	0	2	1	2	1	2	0	2	2	0	2	0	0	0	1	1	0	2	0	0	0
Amplification Peak 7	7p22.2	chr7:860847-8770412(probes 642369:645126)	chr7:2919609-3768317(probes 643178:643196)	chr7:1-16527530(probes 641965:648036)	0.0039858	0.0039858		0: t<0.25; 1: 0.25<t< 0.9; 2: t>0.9	1	0	2	2	1	1	2	1	0	2	1	1	1	2	2	2	0	2	2	1	2	2	1	2	0	1	0	2	2	0	0	0	2	0	0	2	2	2	1	1	2
Amplification Peak 8	9q22.2	chr9:92325085-92706658(probes 822611:822704)	chr9:92680525-92702323(probes 822685:822701)	chr9:80998765-104171994(probes 815323:829229)	0.0028769	0.0028769		0: t<0.25; 1: 0.25<t< 0.9; 2: t>0.9	2	2	1	0	0	2	2	2	2	1	2	0	0	2	2	2	0	2	2	1	2	2	1	0	1	2	0	0	2	2	2	0	2	0	2	0	2	0	2	0	1
Amplification Peak 9	12p13.33	chr12:1-343631(probes 990350:990361)	chr12:1-342612(probes 990350:990360)	chr12:1-346234(probes 990350:990363)	0.021171	0.021171		0: t<0.25; 1: 0.25<t< 0.9; 2: t>0.9	2	1	0	1	0	0	2	2	2	2	0	2	2	2	0	0	2	1	0	0	2	2	0	2	2	2	0	1	2	0	0	0	2	1	0	0	1	0	0	0	0
Amplification Peak 10	12q24.33	chr12:133797650-133827147(probes 1060809:1060829)	chr12:133799784-133826141(probes 1060810:1060828)	chr12:133794104-133830728(probes 1060806:1060831)	0.13018	0.13018		0: t<0.25; 1: 0.25<t< 0.9; 2: t>0.9	0	0	0	2	0	0	2	0	2	0	0	0	2	0	0	0	2	0	0	0	0	2	0	2	1	0	2	0	0	0	0	0	0	2	0	0	2	2	0	2	0
Amplification Peak 11	13q34	chr13:113805075-114740053(probes 1112967:1113324)	chr13:114131290-114639710(probes 1113158:1113323)	chr13:112504621-115169878(probes 1112413:1113346)	0.016085	0.016085		0: t<0.25; 1: 0.25<t< 0.9; 2: t>0.9	2	0	0	0	0	2	0	2	0	0	2	0	0	0	0	2	0	2	2	1	0	2	0	0	1	0	0	1	0	2	2	0	0	0	0	0	0	0	0	0	0
Amplification Peak 12	14q11.2	chr14:24167915-24211391(probes 1114934:1114955)	chr14:24168991-24210167(probes 1114935:1114954)	chr14:24168991-24213682(probes 1114935:1114957)	0.091415	0.091415		0: t<0.25; 1: 0.25<t< 0.9; 2: t>0.9	1	2	0	0	2	0	0	1	2	2	1	2	0	2	2	2	0	1	2	0	0	2	0	0	2	0	0	0	1	0	2	0	0	0	2	0	2	1	0	1	0
Amplification Peak 13	17p12	chr17:14075609-15796139(probes 1242794:1242834)	chr17:14077323-15795139(probes 1242795:1242833)	chr17:9153862-20684297(probes 1239531:1244617)	0.0039858	0.0039858		0: t<0.25; 1: 0.25<t< 0.9; 2: t>0.9	0	0	0	0	0	0	2	1	0	0	2	0	0	0	1	2	0	2	0	2	0	2	2	0	0	2	0	1	2	0	2	0	2	2	2	1	1	1	0	0	0
Amplification Peak 14	17q25.1	chr17:71806237-73615886(probes 1268248:1268817)	chr17:71810277-72919855(probes 1268251:1268370)	chr17:71810277-72930570(probes 1268251:1268373)	0.1669	0.1669		0: t<0.25; 1: 0.25<t< 0.9; 2: t>0.9	1	1	0	1	1	2	0	1	2	0	2	2	0	0	0	0	0	1	0	2	0	2	0	0	1	1	0	0	0	0	2	0	0	1	2	1	0	1	0	2	2
Amplification Peak 15	18q11.2	chr18:14954304-21562263(probes 1281077:1282720)	chr18:19408530-19502341(probes 1281404:1281443)	chr18:19408530-19508305(probes 1281404:1281446)	0.18213	0.18213		0: t<0.25; 1: 0.25<t< 0.9; 2: t>0.9	2	1	0	1	0	0	0	2	0	0	2	2	0	0	0	2	0	1	0	2	2	2	0	2	1	2	0	2	1	0	2	0	0	0	0	0	2	2	2	0	2
Amplification Peak 16	21q11.2	chr21:10642011-17296378(probes 1375432:1376366)	chr21:16067045-16153054(probes 1375691:1375756)	chr21:15807094-16557625(probes 1375538:1376023)	0.097411	0.097411		0: t<0.25; 1: 0.25<t< 0.9; 2: t>0.9	2	0	0	0	0	2	0	1	2	2	0	2	0	0	0	2	0	0	0	0	0	2	0	0	0	0	0	2	0	0	0	2	0	0	2	0	0	0	1	2	2
Deletion Peak 1	1q21.1	chr1:120525555-143902223(probes 65375:65418)	chr1:142608315-142782840(probes 65410:65411)	chr1:120525555-149815322(probes 65375:65421)	2.52e-07	0.00015057		0: t>-0.25; 1: -0.25>t> -1.3; 2: t< -1.3	0	0	1	0	1	0	0	0	0	0	0	0	1	0	0	0	1	1	0	0	1	0	1	1	0	0	1	1	1	0	0	0	0	1	1	1	0	0	0	1	0
Deletion Peak 2	1q42.2	chr1:231610523-232534775(probes 111128:111657)	chr1:231698855-231957058(probes 111169:111253)	chr1:208314808-244804017(probes 97634:118409)	9.15e-06	0.00093105		0: t>-0.25; 1: -0.25>t> -1.3; 2: t< -1.3	0	1	1	0	0	1	1	0	0	1	1	0	0	0	1	0	0	1	0	1	1	0	1	0	1	1	0	1	0	0	1	0	1	1	0	1	0	1	1	0	0
Deletion Peak 3	2p25.3	chr2:1-3502397(probes 119899:121242)	chr2:11608-1549620(probes 119901:119905)	chr2:1-2147420(probes 119899:120276)	0.12997	0.13017		0: t>-0.25; 1: -0.25>t> -1.3; 2: t< -1.3	0	0	1	1	0	0	0	1	1	0	0	0	0	1	0	0	0	0	0	0	0	0	1	0	0	1	1	1	0	1	0	0	1	1	1	1	1	0	0	1	0
Deletion Peak 4	2q37.3	chr2:239847487-242091581(probes 244423:245747)	chr2:240978297-240986947(probes 245207:245210)	chr2:201952897-243199373(probes 221397:246183)	2.09e-09	0.046844		0: t>-0.25; 1: -0.25>t> -1.3; 2: t< -1.3	1	1	1	1	0	1	1	1	0	1	0	0	0	0	1	1	0	1	1	1	1	1	1	0	0	1	0	1	1	1	0	0	1	1	1	1	1	1	1	0	0
Deletion Peak 5	2q37.3	chr2:242665848-243199373(probes 246165:246183)	chr2:242667061-243164461(probes 246166:246171)	chr2:201952897-243199373(probes 221397:246183)	1.18e-11	1.24e-07		0: t>-0.25; 1: -0.25>t> -1.3; 2: t< -1.3	1	1	1	1	0	1	0	1	0	1	1	0	0	0	1	0	0	1	0	1	1	1	1	0	0	1	0	1	1	1	0	0	1	1	1	1	1	1	1	0	0
Deletion Peak 6	3p14.1	chr3:66023593-66431942(probes 280893:281114)	chr3:66169324-66431942(probes 280997:281114)	chr3:66344158-66348220(probes 281056:281057)	0.0020462	0.0021731		0: t>-0.25; 1: -0.25>t> -1.3; 2: t< -1.3	0	0	0	0	1	0	0	0	0	0	1	0	0	0	0	0	1	0	0	0	0	0	1	0	0	1	0	0	0	0	0	0	0	1	1	0	0	1	0	0	0
Deletion Peak 7	4q34.3	chr4:177102838-183060693(probes 449012:452582)	chr4:181982521-182082345(probes 451795:451866)	chr4:170567547-191154276(probes 445048:455260)	9.12e-05	9.12e-05		0: t>-0.25; 1: -0.25>t> -1.3; 2: t< -1.3	0	1	1	0	1	0	1	1	0	0	0	1	0	0	0	0	0	1	0	0	1	1	1	1	0	1	0	0	1	1	0	0	1	1	1	0	1	1	1	0	0
Deletion Peak 8	5q35.3	chr5:179779608-180229895(probes 549881:549962)	chr5:179863656-180229895(probes 549940:549962)	chr5:179982460-179985933(probes 549952:549953)	0.18037	0.18058		0: t>-0.25; 1: -0.25>t> -1.3; 2: t< -1.3	0	0	1	0	0	1	1	1	0	0	0	0	0	0	0	0	0	0	0	0	0	0	0	0	0	0	0	1	0	1	0	0	0	0	1	1	1	1	1	0	0
Deletion Peak 9	6q14.1	chr6:70506496-91226743(probes 585702:596996)	chr6:80814081-81058319(probes 591623:591697)	chr6:70484739-91252257(probes 585687:597011)	0.0024676	0.0023877		0: t>-0.25; 1: -0.25>t> -1.3; 2: t< -1.3	0	1	1	0	1	0	1	0	0	1	0	0	0	0	0	0	0	0	0	1	1	0	0	0	0	0	0	1	0	1	0	0	1	0	0	0	1	1	1	0	1
Deletion Peak 10	7q36.3	chr7:157061475-159138663(probes 716467:716964)	chr7:157365107-159138663(probes 716675:716964)	chr7:138708485-159138663(probes 707909:716964)	4.1e-05	4.14e-05		0: t>-0.25; 1: -0.25>t> -1.3; 2: t< -1.3	1	0	0	0	1	1	1	0	0	0	0	1	0	0	0	0	1	1	0	1	0	1	1	0	1	1	0	0	1	0	0	0	1	0	1	0	1	1	0	0	0
Deletion Peak 11	8p23.3	chr8:1-1712048(probes 716965:717428)	chr8:1-867232(probes 716965:716965)	chr8:1-8865443(probes 716965:718459)	7.5e-09	7.5e-09		0: t>-0.25; 1: -0.25>t> -1.3; 2: t< -1.3	1	1	1	0	0	0	0	1	1	1	0	0	0	1	1	0	0	1	0	0	1	1	1	1	1	0	0	1	1	0	0	0	1	0	1	1	1	1	1	0	0
Deletion Peak 12	8q24.3	chr8:142516427-144733781(probes 790129:790796)	chr8:143134906-144102492(probes 790486:790545)	chr8:143135983-144020270(probes 790487:790488)	0.24687	0.2545		0: t>-0.25; 1: -0.25>t> -1.3; 2: t< -1.3	1	1	1	0	0	0	1	1	0	0	0	1	0	1	1	0	0	1	0	1	0	0	1	0	0	1	0	0	0	0	0	0	0	1	1	0	0	0	1	0	0
Deletion Peak 13	9p21.3	chr9:21865107-22825361(probes 801445:801780)	chr9:21964347-22010945(probes 801504:801529)	chr9:19283325-26161045(probes 800182:803360)	3.34e-09	9.95e-09		0: t>-0.25; 1: -0.25>t> -1.3; 2: t< -1.3	0	0	1	1	1	0	1	0	1	1	0	1	0	1	0	0	1	1	0	0	1	0	1	0	0	1	0	0	0	0	0	0	1	1	1	0	1	1	1	1	1
Deletion Peak 14	9p11.2	chr9:38450985-46696877(probes 809211:809268)	chr9:38762624-46696877(probes 809267:809268)	chr9:38764116-46724827(probes 809268:809269)	0.00015605	0.014811		0: t>-0.25; 1: -0.25>t> -1.3; 2: t< -1.3	1	0	0	0	1	0	0	0	0	1	0	1	0	0	0	0	0	0	1	0	0	0	0	0	0	1	1	1	0	1	0	0	1	1	1	1	0	1	0	1	1
Deletion Peak 15	9q21.11	chr9:66392232-70179239(probes 809354:809360)	chr9:66553314-70113419(probes 809357:809358)	chr9:38764116-70922204(probes 809268:809372)	0.00098632	0.00761		0: t>-0.25; 1: -0.25>t> -1.3; 2: t< -1.3	1	0	0	1	1	0	0	0	0	1	0	1	0	0	0	0	0	0	0	0	0	0	0	1	0	1	0	1	0	0	0	0	0	1	1	1	0	0	0	0	1
Deletion Peak 16	10p15.3	chr10:1-856917(probes 849574:849950)	chr10:223790-738629(probes 849619:849868)	chr10:1-15444599(probes 849574:857896)	0.00017068	0.0011304		0: t>-0.25; 1: -0.25>t> -1.3; 2: t< -1.3	0	1	1	1	1	0	1	0	0	1	0	1	0	1	1	0	1	0	1	1	1	1	0	0	0	1	0	1	1	1	0	0	1	1	1	0	1	1	0	1	0
Deletion Peak 17	10q11.21	chr10:38502334-43084725(probes 870987:871087)	chr10:38636473-43069840(probes 871075:871076)	chr10:36636059-43072064(probes 870038:871078)	6.63e-07	1.42e-05		0: t>-0.25; 1: -0.25>t> -1.3; 2: t< -1.3	0	1	1	1	1	1	1	1	0	0	0	0	0	0	0	0	0	0	0	1	1	0	0	0	1	1	1	1	1	1	0	0	1	0	1	1	0	1	0	0	0
Deletion Peak 18	10q26.3	chr10:134262769-135534747(probes 919720:919888)	chr10:134554483-135534747(probes 919869:919888)	chr10:130388927-135534747(probes 918700:919888)	0.010611	0.020568		0: t>-0.25; 1: -0.25>t> -1.3; 2: t< -1.3	1	1	1	1	1	1	0	1	0	1	1	1	0	1	1	0	1	0	0	1	1	0	0	0	1	0	1	1	0	0	0	0	1	0	1	0	1	0	1	0	0
Deletion Peak 19	11p15.5	chr11:727217-2150443(probes 920228:920510)	chr11:745885-1788898(probes 920236:920333)	chr11:746993-2659024(probes 920237:920861)	0.016832	0.016897		0: t>-0.25; 1: -0.25>t> -1.3; 2: t< -1.3	1	1	0	1	1	1	1	1	0	0	0	0	0	1	0	0	0	0	0	1	0	1	1	0	0	0	0	1	1	1	1	0	1	1	0	0	0	0	0	0	0
Deletion Peak 20	11q25	chr11:134119821-134789667(probes 990306:990311)	chr11:134122251-134789667(probes 990307:990311)	chr11:118201981-135006516(probes 981067:990349)	3.69e-07	3.69e-07		0: t>-0.25; 1: -0.25>t> -1.3; 2: t< -1.3	1	0	1	1	1	0	1	1	0	1	1	0	0	1	1	0	1	0	0	1	1	0	1	0	1	1	1	1	1	0	0	0	1	1	1	0	0	0	0	0	0
Deletion Peak 21	12p13.33	chr12:93880-343631(probes 990360:990361)	chr12:93880-343631(probes 990360:990361)	chr12:1-346234(probes 990350:990363)	0.052116	0.053199		0: t>-0.25; 1: -0.25>t> -1.3; 2: t< -1.3	0	0	0	0	1	1	0	1	0	0	1	0	0	0	0	0	0	0	0	1	0	0	1	0	1	0	1	0	0	0	0	0	0	0	0	1	0	1	0	0	1
Deletion Peak 22	12q24.31	chr12:117013677-133851895(probes 1052504:1060840)	chr12:122513323-122630908(probes 1056131:1056177)	chr12:122513323-122617988(probes 1056131:1056168)	0.1017	0.10109		0: t>-0.25; 1: -0.25>t> -1.3; 2: t< -1.3	0	0	0	0	0	0	1	0	0	1	1	0	0	0	1	0	0	1	0	0	0	0	0	0	1	1	0	1	0	0	0	0	0	1	1	1	1	0	0	0	0
Deletion Peak 23	13q14.2	chr13:48835163-49063920(probes 1077064:1077184)	chr13:48874725-49062234(probes 1077086:1077183)	chr13:36480564-69008145(probes 1069645:1086239)	2.57e-12	2.57e-12		0: t>-0.25; 1: -0.25>t> -1.3; 2: t< -1.3	0	1	0	1	1	1	1	1	1	1	0	1	0	0	1	0	1	1	0	1	1	1	1	0	1	1	1	1	1	1	1	0	1	1	1	1	1	1	1	1	1
Deletion Peak 24	14q32.33	chr14:104646327-105145371(probes 1158249:1158424)	chr14:105044234-105072892(probes 1158357:1158376)	chr14:104996948-105079170(probes 1158333:1158380)	0.23297	0.23864		0: t>-0.25; 1: -0.25>t> -1.3; 2: t< -1.3	0	0	0	1	0	0	1	1	0	0	0	0	0	0	0	0	0	0	0	0	0	1	1	0	1	0	0	0	0	1	0	0	1	0	1	1	0	0	1	0	0
Deletion Peak 25	16p13.3	chr16:139087-285298(probes 1198246:1198273)	chr16:140936-281298(probes 1198247:1198270)	chr16:1-1519456(probes 1198212:1198873)	0.026447	0.037534		0: t>-0.25; 1: -0.25>t> -1.3; 2: t< -1.3	1	0	0	1	1	0	0	0	1	1	0	0	0	0	0	0	0	0	0	0	1	0	0	0	0	1	0	1	1	1	0	0	0	1	0	0	0	0	1	0	1
Deletion Peak 26	16q11.2	chr16:31519049-53635250(probes 1210883:1214824)	chr16:31523802-46876575(probes 1210886:1210887)	chr16:31525775-46879728(probes 1210887:1210888)	0.0096454	0.032024		0: t>-0.25; 1: -0.25>t> -1.3; 2: t< -1.3	0	0	0	0	0	1	1	0	0	0	1	1	0	0	1	0	0	1	0	1	1	0	0	0	1	1	1	1	0	0	0	0	1	0	1	1	0	1	1	0	1
Deletion Peak 27	16q24.2	chr16:86614218-89575607(probes 1233259:1234915)	chr16:88491396-88508543(probes 1234359:1234368)	chr16:85481542-90354753(probes 1232425:1235128)	0.0024014	0.0071985		0: t>-0.25; 1: -0.25>t> -1.3; 2: t< -1.3	1	0	0	1	1	0	1	0	0	0	1	1	0	1	1	0	0	1	0	1	1	0	1	0	1	1	0	1	1	1	0	0	1	0	0	0	1	0	1	0	0
Deletion Peak 28	17p13.1	chr17:7560280-7613707(probes 1238557:1238587)	chr17:7570190-7608461(probes 1238563:1238586)	chr17:6366890-8046771(probes 1238081:1238844)	4.61e-15	4.61e-15		0: t>-0.25; 1: -0.25>t> -1.3; 2: t< -1.3	0	1	1	0	1	0	1	0	0	0	1	1	0	0	1	0	0	1	0	1	1	0	0	0	1	1	1	1	1	1	1	0	1	1	1	1	1	1	1	0	0
Deletion Peak 29	17q11.2	chr17:27619551-29422860(probes 1245881:1246717)	chr17:27945340-29098457(probes 1246060:1246522)	chr17:21198119-30544238(probes 1244890:1247268)	0.00079327	0.00079327		0: t>-0.25; 1: -0.25>t> -1.3; 2: t< -1.3	0	1	1	0	0	1	0	0	1	0	0	1	0	0	1	0	0	0	0	0	0	1	0	0	0	0	1	0	1	1	1	0	1	1	0	0	1	0	0	0	0
Deletion Peak 30	18p11.31	chr18:5891638-6512417(probes 1276127:1276533)	chr18:5953306-6416464(probes 1276169:1276468)	chr18:6169083-6176995(probes 1276319:1276320)	0.10175	0.1028		0: t>-0.25; 1: -0.25>t> -1.3; 2: t< -1.3	0	0	0	0	1	0	1	1	0	0	0	1	0	0	0	0	0	1	0	0	0	0	0	0	0	0	0	0	1	1	0	0	0	1	0	0	1	0	1	0	1
Deletion Peak 31	19p13.3	chr19:1173894-2165022(probes 1316261:1316775)	chr19:1204003-1518200(probes 1316280:1316359)	chr19:1-2507027(probes 1315739:1317018)	0.0054839	0.0052265		0: t>-0.25; 1: -0.25>t> -1.3; 2: t< -1.3	1	1	0	0	0	1	1	0	0	1	0	1	0	0	1	0	0	0	0	0	1	0	1	0	0	1	0	0	0	0	1	0	0	0	0	0	0	0	1	0	1
Deletion Peak 32	19q13.43	chr19:58907364-59128983(probes 1342301:1342321)	chr19:58918622-59099763(probes 1342310:1342313)	chr19:58921297-59099763(probes 1342312:1342313)	0.027617	0.027665		0: t>-0.25; 1: -0.25>t> -1.3; 2: t< -1.3	0	0	1	0	0	1	0	1	0	0	0	0	0	0	0	0	0	0	0	0	1	0	1	0	1	0	1	1	0	1	0	0	1	1	0	1	1	1	0	0	0
Deletion Peak 33	20p13	chr20:1-586870(probes 1342322:1342453)	chr20:1-313138(probes 1342322:1342371)	chr20:1-2362027(probes 1342322:1343516)	0.0027977	0.0028051		0: t>-0.25; 1: -0.25>t> -1.3; 2: t< -1.3	0	0	1	0	1	1	1	0	1	0	1	0	0	0	1	0	0	0	0	1	1	1	0	0	1	0	0	0	0	1	0	0	1	1	1	1	1	1	1	0	1
Deletion Peak 34	21p11.2	chr21:9825685-15662130(probes 1375233:1375432)	chr21:9891892-9972055(probes 1375270:1375301)	chr21:1-10408479(probes 1375102:1375348)	3.14e-08	4.02e-06		0: t>-0.25; 1: -0.25>t> -1.3; 2: t< -1.3	0	1	1	0	0	0	1	0	0	1	0	1	1	1	0	0	1	1	0	1	1	1	0	1	0	0	1	1	1	1	0	0	0	1	0	1	1	1	0	1	0
Deletion Peak 35	21q11.2	chr21:9967968-15744388(probes 1375301:1375494)	chr21:10642011-15675602(probes 1375432:1375442)	chr21:10562800-15666736(probes 1375406:1375435)	0.0047878	0.10673		0: t>-0.25; 1: -0.25>t> -1.3; 2: t< -1.3	0	1	0	0	1	0	1	0	0	0	1	0	0	0	1	0	0	0	0	0	0	0	1	0	1	1	0	0	0	0	0	0	1	1	0	0	0	1	0	0	0
Amplification Peak 1 - CN values	1p32.1	chr1:59231832-59941238(probes 30349:30797)	chr1:59342666-59463323(probes 30409:30484)	chr1:57066761-69191851(probes 28852:36658)	0.0039858	0.0039858		Actual Copy Change Given	2	3.6569	0	-0.5	0	0.66667	0	0.66667	2	0.5	3.6569	0.66667	0.66667	0	1.3333	2	3.6569	1.3333	0	0	0	2	0	0.99946	0.66667	1.5	0	1.2	2	1	1	0	0	1.3333	0.66667	2	0	2	-0.66667	3.6569	1.5
Amplification Peak 2 - CN values	1q21.3	chr1:151829339-152598861(probes 66485:66645)	chr1:152256795-152309379(probes 66501:66520)	chr1:142792407-156198365(probes 65419:68467)	0.0039858	0.0039858		Actual Copy Change Given	2.6667	1.3333	-0.66679	0	0	1.3333	0.00014265	0.66667	2	-0.50011	0.66667	3.6569	0.66667	0	1.3333	0.99874	0	1.9967	0	0.66667	1.3323	2	0.66667	2.995	-0.66667	1.5	0	1.1999	2	1.9997	2	0	0	0.66592	0	0	0	1.9965	0	1.333	0.49723
Amplification Peak 3 - CN values	3q11.1	chr3:93505464-93529865(probes 293971:293982)	chr3:93506548-93527448(probes 293972:293981)	chr3:90255318-93539607(probes 293970:293985)	0.073339	0.073339		Actual Copy Change Given	0.66667	-0.66667	0	1	-0.66667	0.66667	1	1.3333	1	-0.5	-0.66667	0	0	3	2	0	0.5	1.3333	0	1.3333	-1	-1	0.66667	-1.0002	2.6667	1	-0.5	-0.4	0	0	0	0	2.5	-1.2929	-0.66667	1.3333	2	0	0	-1.2929	0
Amplification Peak 4 - CN values	4q12	chr4:49049011-55981682(probes 380557:382511)	chr4:52969733-53015653(probes 380693:380725)	chr4:49051126-53454247(probes 380558:381017)	0.034642	0.034642		Actual Copy Change Given	2	-0.00033569	0	0	2	0.66667	3.69e-05	0.66667	2	1.5	0.66667	0	0	-1.34e-05	3.3333	1.9999	1.5	3.3333	0.00025434	0	1.6667	0	0.66667	-0.00036139	0	1.5	0	0.4	0	1	3	0	-1	-0.66667	-0.00010339	1.3333	2.5	0.66667	1.3333	0.66623	2
Amplification Peak 5 - CN values	5p13.2	chr5:33609490-39493850(probes 470502:473487)	chr5:36203111-36572503(probes 471839:471963)	chr5:32868650-49711286(probes 470265:476944)	0.0039858	0.0039858		Actual Copy Change Given	1.3334	0.66667	-0.66667	1	0	0.66667	6.64e-05	1.3335	2	0	0.66667	3.6569	0	1	0	3.6569	1	0.66667	3	3.6569	-0.66667	2	2	0.99946	0.66683	0.5	0.50011	0.8	2	0	3	0.0011936	0.5	0.66675	0	1.3333	2	3.6569	0	-0.66679	0
Amplification Peak 6 - CN values	6p12.1	chr6:55120302-56763850(probes 581372:582397)	chr6:55957075-55975461(probes 581886:581898)	chr6:55957075-56580921(probes 581886:582293)	0.069854	0.069854		Actual Copy Change Given	0.66667	0	-0.66667	1	0	0.66667	-1	0.66667	1	0	2	0	0	1	2	0	1.5	0.66667	0	0	-1	2	0.66667	1.9993	0.66667	3.6569	-0.5	3.2	3.6569	0	1	0	-1	-0.66667	0.66643	0.66667	-0.5	1.3333	-0.66667	0.00016653	0
Amplification Peak 7 - CN values	7p22.2	chr7:860847-8770412(probes 642369:645126)	chr7:2919609-3768317(probes 643178:643196)	chr7:1-16527530(probes 641965:648036)	0.0039858	0.0039858		Actual Copy Change Given	0.66667	0	1.3333	1.5	0.66667	0.66667	3	0.66667	0	1.5	0.66667	0.66667	0.66667	1	1.3333	2	0	2.6667	1	0.66667	2.3333	3	0.66667	1.9944	0	0.5	0	1.2	1.3333	0	0	0	3.5	0	0	1.3333	3.5	2	0.66667	0.66643	3.6569
Amplification Peak 8 - CN values	9q22.2	chr9:92325085-92706658(probes 822611:822704)	chr9:92680525-92702323(probes 822685:822701)	chr9:80998765-104171994(probes 815323:829229)	0.0028769	0.0028769		Actual Copy Change Given	2	1.3333	0.66667	-0.5	-1.2929	1.3333	2	2.6667	3.6569	0.5	1.3333	-0.66667	0	1	1.3333	1	0	2	2	0.66667	1	2	0.66677	-0.00036139	0.66667	1	-0.5	-0.4	1.3333	1	2	0	3	0	1.3333	-1.2929	1	-9.47e-05	1.3333	-0.66679	0.5
Amplification Peak 9 - CN values	12p13.33	chr12:1-343631(probes 990350:990361)	chr12:1-342612(probes 990350:990360)	chr12:1-346234(probes 990350:990363)	0.021171	0.021171		Actual Copy Change Given	1.3333	0.66667	0	0.5	-1.2929	-0.66667	2	1.3333	1	1	0	1.3333	2	1	0	0	1	0.66667	0	-0.66667	1	3	-0.66667	1.9993	3.3333	1	0	0.4	2	0	-1	0	2	0.66667	-1.2929	-1.2929	0.5	0	0	-0.00017898	-1
Amplification Peak 10 - CN values	12q24.33	chr12:133797650-133827147(probes 1060809:1060829)	chr12:133799784-133826141(probes 1060810:1060828)	chr12:133794104-133830728(probes 1060806:1060831)	0.13018	0.13018		Actual Copy Change Given	0	0	0	1	0	0	2	0	1	-0.5	-0.66667	0	2.6667	0	-0.66667	0	1	-0.66667	-1	0	0	2	-0.66667	1.9993	0.66667	-0.5	1.8322	-0.8	0	0	0	0	-0.5	2	0	0	1	2	-0.66667	2.6662	0
Amplification Peak 11 - CN values	13q34	chr13:113805075-114740053(probes 1112967:1113324)	chr13:114131290-114639710(probes 1113158:1113323)	chr13:112504621-115169878(probes 1112413:1113346)	0.016085	0.016085		Actual Copy Change Given	1.3333	-0.66667	-1.2929	-0.5	-0.66677	2	-1	2	0	-0.5	2	0	0	0	0	2	-0.5	1.3333	3.6569	0.66667	-1	3	-0.66667	-0.00036139	0.66667	-1	0	0.4	-0.66667	1	3	0	-1	-1.2929	-0.66667	-1.2929	-1	-0.66667	-1.2929	-0.66679	-0.5
Amplification Peak 12 - CN values	14q11.2	chr14:24167915-24211391(probes 1114934:1114955)	chr14:24168991-24210167(probes 1114935:1114954)	chr14:24168991-24213682(probes 1114935:1114957)	0.091415	0.091415		Actual Copy Change Given	0.66667	1.3333	0	-1	3.6569	0	-1	0.66667	1	1	0.66667	3.6569	0	1	1.3333	2	0	0.66667	2	0	0	1	0	-0.00036139	3.6569	-0.5	0	-0.4	0.66667	0	1	0	-0.5	-0.66667	2	0	1.5	0.66667	0	0.66643	0
Amplification Peak 13 - CN values	17p12	chr17:14075609-15796139(probes 1242794:1242834)	chr17:14077323-15795139(probes 1242795:1242833)	chr17:9153862-20684297(probes 1239531:1244617)	0.0039858	0.0039858		Actual Copy Change Given	0	-0.66667	-0.66667	0	-0.66667	-0.66667	1	0.66667	0	0	3.3333	-0.66667	0	0	0.66667	3.6569	-0.5	1.3333	0	1.3333	0	3.6569	2.6667	-0.00036139	-0.66667	2	-1	0.4	1.3333	0	2	0	3	2	3.3333	0.66667	0.5	0.66667	-0.66667	-0.00017898	0
Amplification Peak 14 - CN values	17q25.1	chr17:71806237-73615886(probes 1268248:1268817)	chr17:71810277-72919855(probes 1268251:1268370)	chr17:71810277-72930570(probes 1268251:1268373)	0.1669	0.1669		Actual Copy Change Given	0.66667	0.66667	0	0.5	0.66667	2	0	0.66667	2	-0.5	3.6569	3.6569	0	0	0	0	0	0.66667	0	3.3326	-1	3	0	-0.00036139	0.66667	0.5	0	0	0	-0.00035019	1	0	0	0.66667	1.3333	0.66667	0	0.66667	-0.66667	1.333	1
Amplification Peak 15 - CN values	18q11.2	chr18:14954304-21562263(probes 1281077:1282720)	chr18:19408530-19502341(probes 1281404:1281443)	chr18:19408530-19508305(probes 1281404:1281446)	0.18213	0.18213		Actual Copy Change Given	1.3333	0.66667	-0.66667	0.5	-0.66733	-0.66667	0	1.3333	0	-0.5	2.6667	1.3333	3.25e-05	0	-0.66667	1	-0.5	0.66667	0.00017289	1.3333	1	1.9985	0	0.99865	0.66667	1	2.62e-05	1.2	0.66667	0	1	0	-0.99997	0	0	-0.66667	1.5	3.6569	2.6667	-0.0013725	1
Amplification Peak 16 - CN values	21q11.2	chr21:10642011-17296378(probes 1375432:1376366)	chr21:16067045-16153054(probes 1375691:1375756)	chr21:15807094-16557625(probes 1375538:1376023)	0.097411	0.097411		Actual Copy Change Given	2	-0.66667	0	0	-1.2929	3.6569	-1	0.66667	1	1	-0.66667	3.6569	0.00061939	0	-0.66667	2	0	0	0	0	0	2.0007	-0.66667	0.0002549	-1.2929	-0.5	0	1.2	0	0	0	1	-1	-0.66625	1.3333	0	-1	-1.2929	0.66667	3.6569	2
Deletion Peak 1 - CN values	1q21.1	chr1:120525555-143902223(probes 65375:65418)	chr1:142608315-142782840(probes 65410:65411)	chr1:120525555-149815322(probes 65375:65421)	2.52e-07	0.00015057		Actual Copy Change Given	0	0	-0.66679	0	-1.2929	0.66667	0.13008	0	0.45681	0.5	0	-0.014533	-0.66667	0	0	0.99874	-0.5	-0.66667	1	0.46544	-0.66667	-0.20882	-1.2929	-1.2929	0	-0.10192	-0.60158	-0.8	-0.63171	0.27951	-0.23682	0	1	-1.2929	-0.76766	-1.2929	0	1.9965	0	-0.5109	0.5
Deletion Peak 2 - CN values	1q42.2	chr1:231610523-232534775(probes 111128:111657)	chr1:231698855-231957058(probes 111169:111253)	chr1:208314808-244804017(probes 97634:118409)	9.15e-06	0.00093105		Actual Copy Change Given	0	-0.66667	-0.66679	0.5	0	-0.66667	-1	0.66667	0	-0.5	-1.2929	0	0	0	-1.2929	1	0.50008	-0.66667	0	-0.66667	-1	0	-0.66667	-0.00029289	-0.66664	-0.5	0	-0.8	0	0	-1	0	-1	-0.66667	0	-1.2929	4.05e-05	-0.66667	-0.66667	-0.00017898	0.5
Deletion Peak 3 - CN values	2p25.3	chr2:1-3502397(probes 119899:121242)	chr2:11608-1549620(probes 119901:119905)	chr2:1-2147420(probes 119899:120276)	0.12997	0.13017		Actual Copy Change Given	0	0	-1.2929	-0.5	1.3333	-7.07e-05	-0.00086733	-0.66675	-0.99981	0	2.6456	0	5.83e-05	-1	2	0	5.01e-05	0	0	1.3333	8.49e-05	0	-0.66667	0.99946	0	-0.5	-0.49997	-0.4	0.00012122	-1	0	1	-0.5	-0.66667	-0.66667	-0.62749	-1	0.66667	0	-0.66494	1
Deletion Peak 4 - CN values	2q37.3	chr2:239847487-242091581(probes 244423:245747)	chr2:240978297-240986947(probes 245207:245210)	chr2:201952897-243199373(probes 221397:246183)	2.09e-09	0.046844		Actual Copy Change Given	-0.66667	-0.66667	-0.66667	-0.5	0	-0.66667	-1	-1.2929	0	-1	0	0	0	0	-1.2929	-1	1.5	-1.2929	-1	-0.66667	-1	-1	-1.2929	-0.00036139	0	-0.5	0	-0.8	-1.2929	-1	0	1	-0.5	-1.2929	-0.66667	-0.66667	-0.5	-1.2929	-1.2929	1.333	0
Deletion Peak 5 - CN values	2q37.3	chr2:242665848-243199373(probes 246165:246183)	chr2:242667061-243164461(probes 246166:246171)	chr2:201952897-243199373(probes 221397:246183)	1.18e-11	1.24e-07		Actual Copy Change Given	-0.66667	-0.66667	-0.66667	-0.5	0	-0.66667	0	-1.2929	0	-1	-1.2929	0	0	0	-1.2929	1	2	-1.2929	0	-0.66667	-1	-1	-0.66667	1.9993	0	-0.5	0	-0.8	-1.2929	-1	0	1	-0.5	-1.2929	-0.66667	-1.2929	-1	-1.2929	-1.2929	1.333	0
Deletion Peak 6 - CN values	3p14.1	chr3:66023593-66431942(probes 280893:281114)	chr3:66169324-66431942(probes 280997:281114)	chr3:66344158-66348220(probes 281056:281057)	0.0020462	0.0021731		Actual Copy Change Given	0	0	0	0	-1.2929	0	0	2	1	3.6569	-0.66667	0	0.66667	0	0	3	-0.5	2	0	0	0	0	-0.66667	-0.00036139	0	-0.5	0	0.4	2	0	0	0	1	-0.66667	-0.66667	0	1	-0.66667	0.66667	-0.00017898	2
Deletion Peak 7 - CN values	4q34.3	chr4:177102838-183060693(probes 449012:452582)	chr4:181982521-182082345(probes 451795:451866)	chr4:170567547-191154276(probes 445048:455260)	9.12e-05	9.12e-05		Actual Copy Change Given	0	-0.66667	-1.2929	0	-0.66667	0	-1	-1.2929	1	1.5	0.66667	-1.2929	0	-1.34e-05	3.6569	0	0.00020012	-0.66667	0	0	-0.66667	-1	-0.66667	-1.0002	0	-0.5	0	0	-0.66646	-1	0	0	-1	-0.66667	-0.66667	0	-0.50003	-1.2929	-0.66667	0.66623	0
Deletion Peak 8 - CN values	5q35.3	chr5:179779608-180229895(probes 549881:549962)	chr5:179863656-180229895(probes 549940:549962)	chr5:179982460-179985933(probes 549952:549953)	0.18037	0.18058		Actual Copy Change Given	0	0	-1.2929	1.5	0	-1.2929	-1	-0.66667	1	0	0	0.66667	0	1	0	0	0	0.66667	0	0	-0.0015419	0	1.3333	0.99946	0	0	0	-0.8	0.66667	-1	0	1	0	0	-0.66667	-0.66667	-1	-0.66667	-1.2929	0.6664	0
Deletion Peak 9 - CN values	6q14.1	chr6:70506496-91226743(probes 585702:596996)	chr6:80814081-81058319(probes 591623:591697)	chr6:70484739-91252257(probes 585687:597011)	0.0024676	0.0023877		Actual Copy Change Given	0	-0.66667	-1.2929	1	-1.2929	0	-1	0.66667	0	-0.5	0	0	0	1	0	0	0.5	0.66667	0	-1.2929	-1	1	0.66667	-0.00036139	0.66667	0.5	0	-0.4	0	-1	0	0	-1	0	0.66643	1.3333	-1.2929	-0.66667	-1.2929	0.00016653	-1
Deletion Peak 10 - CN values	7q36.3	chr7:157061475-159138663(probes 716467:716964)	chr7:157365107-159138663(probes 716675:716964)	chr7:138708485-159138663(probes 707909:716964)	4.1e-05	4.14e-05		Actual Copy Change Given	-1.2929	0	0.66667	1	-1.2929	-0.66667	-1	0	0	1	0	-1.2929	0.66667	1	0	0	-0.5	-1.2929	0	-0.66667	0	-1	-0.66667	1.9993	-0.66667	-1	0	0	-0.66667	0	0	1	-0.5	0	-0.66667	0.66667	-1.2929	-1.2929	0	1.333	0
Deletion Peak 11 - CN values	8p23.3	chr8:1-1712048(probes 716965:717428)	chr8:1-867232(probes 716965:716965)	chr8:1-8865443(probes 716965:718459)	7.5e-09	7.5e-09		Actual Copy Change Given	-0.66667	-1.2929	-1.2929	0	0	0	2	-1.2929	-1.2929	-1	0.66667	0	1.3333	-1	-0.66667	0	0	-0.66667	0	0	-1	-1	-1.2929	-1.0002	-1.2929	1	0	-1.2929	-0.66667	0	0	1	-0.5	2	-1.2929	-0.66667	-0.5	-0.66667	-1.2929	-0.00017898	0
Deletion Peak 12 - CN values	8q24.3	chr8:142516427-144733781(probes 790129:790796)	chr8:143134906-144102492(probes 790486:790545)	chr8:143135983-144020270(probes 790487:790488)	0.24687	0.2545		Actual Copy Change Given	-0.66667	-0.66667	-0.66667	0	0.66667	0.66667	-1	-0.66667	3	0	0	-0.66667	1.3333	-1	-1.2929	2	0	-1.2929	0	-0.66667	0	3.6569	-0.66376	1.9993	0	-0.5	0	0.8	0	0	0	0	1	-0.66667	-0.66667	0	0	0.66667	-0.66667	1.9996	2
Deletion Peak 13 - CN values	9p21.3	chr9:21865107-22825361(probes 801445:801780)	chr9:21964347-22010945(probes 801504:801529)	chr9:19283325-26161045(probes 800182:803360)	3.34e-09	9.95e-09		Actual Copy Change Given	0.66667	0	-0.66667	-0.5	-1.2929	0	-1	6.29e-05	-1	-1.2929	0.66667	-0.66667	0.66667	-1.2929	0.66667	0	-0.5	-0.66667	0	0	-1	1	-1.2929	2.9991	0	-1.2929	0	0	0.66667	0	0	0.00096793	-1.2929	-0.66667	-0.66685	0	-1.2929	-1.2929	-1.2929	-1.2929	-1
Deletion Peak 14 - CN values	9p11.2	chr9:38450985-46696877(probes 809211:809268)	chr9:38762624-46696877(probes 809267:809268)	chr9:38764116-46724827(probes 809268:809269)	0.00015605	0.014811		Actual Copy Change Given	-1.0972	0.66667	-0.0088915	0	-1.2929	0.66667	1	0.66667	1	-0.5	0.66667	-0.66667	0	0	0.66667	1	0.011017	-0.00059993	-1	0	0.33333	1	0	1.9993	0	-0.9713	-0.5	-0.4	0	-1	1	-0.010509	-1.0018	-0.66667	-0.66685	-1.2929	1	-1.2929	-0.12811	-1.2929	-1.2929
Deletion Peak 15 - CN values	9q21.11	chr9:66392232-70179239(probes 809354:809360)	chr9:66553314-70113419(probes 809357:809358)	chr9:38764116-70922204(probes 809268:809372)	0.00098632	0.00761		Actual Copy Change Given	-0.66667	1.3333	-0.0088915	-0.5	-1.2929	0.66667	1	0	1	-0.5	0.66667	-0.66667	0	3.5427	0.66667	1	0	-0.16207	0.00024477	0	0.66767	1	0.66677	-1.0002	0.66678	-1.234	0	-0.4	1.3333	0	1.0031	0	1.0001	-0.66667	-0.66685	-0.66667	0.00021803	-9.47e-05	-0.01378	-0.066622	-1.0812
Deletion Peak 16 - CN values	10p15.3	chr10:1-856917(probes 849574:849950)	chr10:223790-738629(probes 849619:849868)	chr10:1-15444599(probes 849574:857896)	0.00017068	0.0011304		Actual Copy Change Given	0	-1.2929	-1.2929	-0.5	-0.66667	0	-1	0	2.0005	-1	0.66667	-0.66667	0	-1	-1.2929	0	-0.5	0.66667	-1.2929	-0.66667	-1	-1	0	-0.00036139	0.66667	-1	0	-0.4	-1.2929	-1	0.99953	1	-1	-0.66667	-0.66667	0.66667	-1	-1.2929	0	-0.66679	0
Deletion Peak 17 - CN values	10q11.21	chr10:38502334-43084725(probes 870987:871087)	chr10:38636473-43069840(probes 871075:871076)	chr10:36636059-43072064(probes 870038:871078)	6.63e-07	1.42e-05		Actual Copy Change Given	0	-0.66667	-0.66667	-0.5	-0.66667	-0.66667	-1.2929	-0.66667	1	0	0.66667	1.3333	0	0	0	0	0	0	0	-0.66667	-1	1	0	-0.00036139	-0.66667	-0.5	-0.5	-0.4	-0.66667	-1	0	0	-1	0	-0.66667	-0.66667	0	-1.2929	0	-0.00017898	0.5
Deletion Peak 18 - CN values	10q26.3	chr10:134262769-135534747(probes 919720:919888)	chr10:134554483-135534747(probes 919869:919888)	chr10:130388927-135534747(probes 918700:919888)	0.010611	0.020568		Actual Copy Change Given	-0.66667	-0.66667	-0.66667	-0.5	-0.66667	-0.66667	0	-0.66667	2	-1	-0.66667	-0.66667	0	-1	-1.2929	0	-0.5	0	0	-0.66667	-1	0	0	0.99946	-1.2929	1	-0.5	-1.2	0	0	0	0	-1.2929	0	-0.66667	0	-0.5	0	-1.2929	-0.00017898	0
Deletion Peak 19 - CN values	11p15.5	chr11:727217-2150443(probes 920228:920510)	chr11:745885-1788898(probes 920236:920333)	chr11:746993-2659024(probes 920237:920861)	0.016832	0.016897		Actual Copy Change Given	-0.66667	-0.66667	0	-1	-0.66667	-0.66667	-1.2929	-0.66667	0	0	0	0	0	-1	0	0	1	0.66667	0	-1.2929	0	-1	-1.2929	-0.00036139	0	0	0	-0.4	-0.66667	-1	-1.2929	0	-0.5	-0.66667	0	0.66667	0.5	0.66667	0	-0.00017898	1
Deletion Peak 20 - CN values	11q25	chr11:134119821-134789667(probes 990306:990311)	chr11:134122251-134789667(probes 990307:990311)	chr11:118201981-135006516(probes 981067:990349)	3.69e-07	3.69e-07		Actual Copy Change Given	-0.66667	0	-0.66667	-1	-0.66667	0	-1	-0.66667	0	-0.5	-1.2929	0	0	-1	-1.2929	0	-0.49981	0.66667	0	-0.66667	-0.66667	0.00021444	-0.66667	0.99946	-0.66576	-0.5	-0.49998	-1.2	-0.66652	0	0	1	-0.99997	-1.2929	-1.2929	0	0.5	0	0	-0.00017898	0.5
Deletion Peak 21 - CN values	12p13.33	chr12:93880-343631(probes 990360:990361)	chr12:93880-343631(probes 990360:990361)	chr12:1-346234(probes 990350:990363)	0.052116	0.053199		Actual Copy Change Given	0.66667	0.66667	0	0.5	-0.66667	-0.66667	2	-0.66667	0	0	-0.66667	1.3333	0	1	0	0	0	0.66667	2	-0.66667	0	2	-0.66667	2.9991	-0.66667	1	-0.5	0	0	0	0	0	2	0.66667	0	-1.2929	0.5	-0.66667	0	0.66643	-1
Deletion Peak 22 - CN values	12q24.31	chr12:117013677-133851895(probes 1052504:1060840)	chr12:122513323-122630908(probes 1056131:1056177)	chr12:122513323-122617988(probes 1056131:1056168)	0.1017	0.10109		Actual Copy Change Given	0.66667	0	0	1	0	0.66667	-1	0.66667	0	-0.5	-0.66667	0	0	1	-0.66667	0	0	-0.66667	0	0	0	0	0	0.99946	-0.66667	-0.5	0	-0.8	0	0	0	0	0	-0.66667	-0.66667	-1.2929	-0.5	0	0	0.66643	0
Deletion Peak 23 - CN values	13q14.2	chr13:48835163-49063920(probes 1077064:1077184)	chr13:48874725-49062234(probes 1077086:1077183)	chr13:36480564-69008145(probes 1069645:1086239)	2.57e-12	2.57e-12		Actual Copy Change Given	0	-0.66667	0.00012839	-0.5	-0.66677	-0.66667	-1	-0.66667	-1	-0.5	0	-0.66667	0	0	-0.66667	0	-0.5	-1.2929	0	-1.2929	-1	-1	-0.66667	-0.002467	-1.2929	-1	-1	-1.2	-0.66667	-1.2929	-1.2929	0	-1	-1.2929	-1.2929	-1.2929	-1	-1.2929	-1.2929	-0.66689	-1
Deletion Peak 24 - CN values	14q32.33	chr14:104646327-105145371(probes 1158249:1158424)	chr14:105044234-105072892(probes 1158357:1158376)	chr14:104996948-105079170(probes 1158333:1158380)	0.23297	0.23864		Actual Copy Change Given	0	0.66667	0	-1	1.9998	0	-1	-0.66667	2	0.5	0	0	0	0	0.66667	0	0	0	2	0	0	-1	-1.2929	-0.00036139	-1.2929	1	0	2.4	0.66667	-1	9.57e-05	1	-0.5	0	-0.66667	-0.66667	0.5	0.66667	-1.2929	1.333	1.5
Deletion Peak 25 - CN values	16p13.3	chr16:139087-285298(probes 1198246:1198273)	chr16:140936-281298(probes 1198247:1198270)	chr16:1-1519456(probes 1198212:1198873)	0.026447	0.037534		Actual Copy Change Given	-0.66667	0	0	-0.5	-0.66667	1.3333	0	0	-1	-1	0	0	0	0	0	1	0.5	0.66667	0	0	-1	0	0.66667	0.0001086	0.66667	-1	0.5	-1.2	-0.66667	-1	0	1	0	-0.66667	0	0	0	0	-1.2929	-0.00017898	-0.5
Deletion Peak 26 - CN values	16q11.2	chr16:31519049-53635250(probes 1210883:1214824)	chr16:31523802-46876575(probes 1210886:1210887)	chr16:31525775-46879728(probes 1210887:1210888)	0.0096454	0.032024		Actual Copy Change Given	0	0	0	0	0	-0.66667	-1	0.66667	0	0	-0.66667	-0.66667	-6.69e-05	0	-0.66667	1	0	-0.66667	0	-1.2929	-1	1	0	-0.00036139	-1.2929	-0.5	-0.5	-0.8	0.66667	0	0	0	-1	0	-0.66667	-1.2929	0.5	-1.2929	-0.66667	-0.00017898	-1
Deletion Peak 27 - CN values	16q24.2	chr16:86614218-89575607(probes 1233259:1234915)	chr16:88491396-88508543(probes 1234359:1234368)	chr16:85481542-90354753(probes 1232425:1235128)	0.0024014	0.0071985		Actual Copy Change Given	-0.66667	0	0	-0.5	-1.2929	0.66667	-1	0.66667	0	0.5	-0.66667	-0.66667	-6.69e-05	-1	-0.66667	1	-0.00032426	-0.66667	0	-0.66667	-1	0	-0.66667	-0.00036139	-1.2929	-0.5	0	-0.4	-1.2929	-1	0	0	-1	0	0	0	-1.2929	0	-1.2929	-0.00017898	0
Deletion Peak 28 - CN values	17p13.1	chr17:7560280-7613707(probes 1238557:1238587)	chr17:7570190-7608461(probes 1238563:1238586)	chr17:6366890-8046771(probes 1238081:1238844)	4.61e-15	4.61e-15		Actual Copy Change Given	0	-0.66667	-0.66667	0	-1.2929	0	-1	0.66667	0	0	-1.2929	-1.2929	0	0	-1.2929	0	0	-0.66667	0	-1.2929	-1.2929	0	0	-0.00036139	-0.66667	-0.5	-1.2929	-1.2929	-1.2929	-1.2929	-1.2929	0	-1	-1.2929	-1.2929	-0.66667	-1.2929	-1.2929	-0.66667	-0.00017898	0
Deletion Peak 29 - CN values	17q11.2	chr17:27619551-29422860(probes 1245881:1246717)	chr17:27945340-29098457(probes 1246060:1246522)	chr17:21198119-30544238(probes 1244890:1247268)	0.00079327	0.00079327		Actual Copy Change Given	0	-0.66667	-0.66667	0.5	0	-0.66667	0	0	-1	0	0	-0.66667	0	0	-1.2929	0	0	0	0	3.3359	0	-1	0	-0.00036139	1.3333	0.5	-1	0	-0.66667	-1	-1	0	-1	-0.66667	1.3333	0.66667	-1	0.66667	0	-0.00017898	0
Deletion Peak 30 - CN values	18p11.31	chr18:5891638-6512417(probes 1276127:1276533)	chr18:5953306-6416464(probes 1276169:1276468)	chr18:6169083-6176995(probes 1276319:1276320)	0.10175	0.1028		Actual Copy Change Given	0	3.6569	0	0.5	-0.66667	0.66667	-1	-0.66667	0	0	1.3333	-0.66667	3.25e-05	0	-0.00040828	0	0	-0.66667	0.00017289	0	0	1	0.66635	0.99946	0	1	2.62e-05	0.4	-1.2929	-1	1	0	0	-0.66667	0	0	-1	3.3333	-0.66667	-0.00017898	-0.5
Deletion Peak 31 - CN values	19p13.3	chr19:1173894-2165022(probes 1316261:1316775)	chr19:1204003-1518200(probes 1316280:1316359)	chr19:1-2507027(probes 1315739:1317018)	0.0054839	0.0052265		Actual Copy Change Given	-1.2929	-0.66667	0.66667	0	1.3333	-1.2929	-1	0.66667	0	-0.5	0.66667	-0.66667	0.66667	0	-1.2929	1	0	0.66667	0	0	-1	1	-0.66667	0.99946	0	-0.5	0.5	0	1.3333	0	-1	0	0	0	0	1.3333	0	0	-1.2929	-0.00017898	-0.5
Deletion Peak 32 - CN values	19q13.43	chr19:58907364-59128983(probes 1342301:1342321)	chr19:58918622-59099763(probes 1342310:1342313)	chr19:58921297-59099763(probes 1342312:1342313)	0.027617	0.027665		Actual Copy Change Given	3.6569	1.3333	-0.66667	0	0	-0.66667	0	-0.66667	1	3.6569	0	0	0	0	0	1	0	0	1	0	-0.66667	1	-0.66667	0.99946	-0.66667	1	-0.5	-0.8	0	-1	1	1	-1	-1.2929	0	-0.66667	-0.5	-0.66667	0	-0.00017898	0
Deletion Peak 33 - CN values	20p13	chr20:1-586870(probes 1342322:1342453)	chr20:1-313138(probes 1342322:1342371)	chr20:1-2362027(probes 1342322:1343516)	0.0027977	0.0028051		Actual Copy Change Given	0.66667	1.3333	-0.66667	0	-0.66667	-0.66667	-1	1.3333	-1.2929	0	-1.2929	0.66667	0	0	-0.66667	0	0	0.6667	0	-1.2929	-1	-1	0.00012613	-0.00036139	-1.2929	1	0	0	0.66667	-1	1	0	-1	-1.2929	-1.2929	-1.2929	-0.5	-0.66667	-0.66667	0.66639	-1
Deletion Peak 34 - CN values	21p11.2	chr21:9825685-15662130(probes 1375233:1375432)	chr21:9891892-9972055(probes 1375270:1375301)	chr21:1-10408479(probes 1375102:1375348)	3.14e-08	4.02e-06		Actual Copy Change Given	0.66667	-0.61328	-0.66667	0	0.96928	0.66667	-1.2929	0	1	-0.5	0.02768	-1.2929	-0.66667	-1	0	3.6569	-0.5	-1.2929	1	-1.2929	-1.2929	-1	0	-1.0002	0	0	-0.5055	-0.4	-1.2929	-1.0401	0	0	3.6569	-1.2929	0	-1.2929	-0.58068	-1.2929	0	-1.2929	0
Deletion Peak 35 - CN values	21q11.2	chr21:9967968-15744388(probes 1375301:1375494)	chr21:10642011-15675602(probes 1375432:1375442)	chr21:10562800-15666736(probes 1375406:1375435)	0.0047878	0.10673		Actual Copy Change Given	2	-0.66667	0	0	-0.66667	3.6569	-1	0.66667	1	1	-0.66667	3.6569	0.00061939	0	-0.66667	2	0	0	0	0	0	2.0007	-0.66667	0.0002549	-1.2929	-0.5	0	1.2	0	0	0	0	-1	-0.66625	0.66667	0.66667	0	-1.2929	0.66667	3.6569	2
[truncated: 12 more columns]
