# Supplementary material for: Undifferentiated Sarcomas Develop through Distinct Evolutionary Pathways
Source: Cancer Cell. 2019 Mar 18;35(3):441–456.e8. doi: 10.1016/j.ccell.2019.02.002 (PMC6428691; doi:10.1016/j.ccell.2019.02.002)
Supplement: Table S4. Rearrangement Signature Exposures, Related to Figure 4 [file mmc5.xlsx]

## Sheet: Rearrangement signatures
Table S4, related to Figure 4
	USARC.RS1	USARC.RS2	USARC.RS3	USARC.RS4	USARC.RS5
deletion:1-10kb:clustered	0.00683488	0.0063035	0.00640768	0.00923038	0.00169195
deletion:10-100kb:clustered	0.00427006	0.0056419	0.0124124	0.00786793	0.00051259
deletion:100kb-1Mb:clustered	0.00768768	0.00111058	0.0151137	0.0227625	0.00252784
deletion:1Mb-10Mb:clustered	0.0201771	1.07496e-19	0.000153728	0.0880745	2.01951e-07
deletion:>10Mb:clustered	0.00245875	1.02207e-05	3.67477e-05	0.0774777	7.34129e-20
inversion:1-10kb:clustered	0.00139428	2.58225e-05	0.00707641	0.0119619	0.000795873
inversion:10-100kb:clustered	0.00295732	1.07496e-19	0.00442214	0.0140062	0.000652298
inversion:100kb-1Mb:clustered	0.00460424	2.67893e-05	0.00618823	0.045519	0.00084417
inversion:1Mb-10Mb:clustered	1.15431e-06	1.07496e-19	0.00468278	0.196601	1.21482e-05
inversion:>10Mb:clustered	4.21756e-08	0.000997335	7.61487e-05	0.16172	1.16299e-08
tandem-duplication:1-10kb:clustered	0.00224687	0.0102287	0.00139161	0.0021692	2.6428e-05
tandem-duplication:10-100kb:clustered	0.00694261	0.0300885	0.00441359	0.00510737	0.00162397
tandem-duplication:100kb-1Mb:clustered	0.00371016	0.000589615	0.0116342	0.015516	0.00494124
tandem-duplication:1Mb-10Mb:clustered	0.022	1.07496e-19	0.00116607	0.0807521	1.63819e-05
tandem-duplication:>10Mb:clustered	0.00787854	1.07496e-19	0.000290549	0.08843	8.00183e-05
translocation:NA:clustered	0.729285	1.07496e-19	3.88584e-08	0.00370385	1.5462e-06
deletion:1-10kb:unclustered	0.00247037	0.0952114	0.0164866	0.0106313	0.0186815
deletion:10-100kb:unclustered	0.00839211	0.0900356	0.0472983	0.0175153	0.014935
deletion:100kb-1Mb:unclustered	0.0163978	0.0478225	0.0778652	0.00800572	0.0105268
deletion:1Mb-10Mb:unclustered	0.014321	1.57783e-06	0.0919716	0.0130373	0.0237818
deletion:>10Mb:unclustered	0.00268308	0.0154781	0.057032	0.00976552	0.0208047
inversion:1-10kb:unclustered	7.83395e-20	0.0630017	0.0762264	0.0117319	0.0136488
inversion:10-100kb:unclustered	0.00252423	0.0362039	0.0343926	0.00428105	0.00874216
inversion:100kb-1Mb:unclustered	0.00173432	0.0202389	0.0524404	0.0168945	0.0128154
inversion:1Mb-10Mb:unclustered	3.98487e-12	0.00438355	0.179442	0.0289585	0.0148786
inversion:>10Mb:unclustered	0.000848031	0.0301456	0.138632	0.0262048	0.00860325
tandem-duplication:1-10kb:unclustered	0.000294741	0.0591313	0.00651814	0.00200488	0.000484149
tandem-duplication:10-100kb:unclustered	0.00680832	0.350372	1.93367e-10	3.08658e-05	0.00176134
tandem-duplication:100kb-1Mb:unclustered	0.000232989	0.0911168	0.0305856	0.00629671	0.0258558
tandem-duplication:1Mb-10Mb:unclustered	0.0033379	0.0186925	0.0594767	0.00690768	0.0296112
tandem-duplication:>10Mb:unclustered	0.0158934	0.00942232	0.0549903	0.00683116	0.0226358
translocation:NA:unclustered	0.101614	0.013719	0.00117611	3.2179e-06	0.758507
