# Supplementary material for: Undifferentiated Sarcomas Develop through Distinct Evolutionary Pathways
Source: Cancer Cell. 2019 Mar 18;35(3):441–456.e8. doi: 10.1016/j.ccell.2019.02.002 (PMC6428691; doi:10.1016/j.ccell.2019.02.002)
Supplement: Table S5. Copy Number Signature Exposures, Related to Figure 5 [file mmc6.xlsx]

## Sheet: Copy number signatures
Table S5, related to Figure 5
	CNS1	CNS2	CNS3	CNS4	CNS5	CNS6	CNS7
amp:het:(-0.01,0.01]	0.0052745	0.00159359	0.000939789	0.00322894	0.00362543	0.00676302	0.000496048
amp:het:(0.01,0.1]	0.0486378	8.76474e-20	7.75963e-20	8.37214e-20	0.124661	0.0588701	1.49944e-07
amp:het:(0.1,1]	0.122946	0.0369639	7.75963e-20	8.37214e-20	0.282187	1.00671e-10	0.0313675
amp:het:(1,10]	0.15318	0.00195671	7.75963e-20	8.37214e-20	0.0899501	2.7488e-15	0.149335
amp:het:(10,Inf]	0.0706274	8.76474e-20	7.75963e-20	8.37214e-20	5.97867e-16	0.0046218	0.0281698
amp:LOH:(-0.01,0.01]	0.0196197	0.0268655	7.75963e-20	0.00886081	7.855e-05	0.0107064	0.0241147
amp:LOH:(0.01,0.1]	0.049481	0.0127346	0.00278887	0.015244	0.0118992	0.0237456	0.00579042
amp:LOH:(0.1,1]	0.0514884	0.0329657	2.96067e-13	8.37214e-20	0.00742142	8.4225e-20	0.00116442
amp:LOH:(1,10]	0.0588436	0.0221759	7.75963e-20	8.37214e-20	0.000243263	8.4225e-20	5.67111e-20
amp:LOH:(10,Inf]	0.0155046	8.76474e-20	7.75963e-20	8.37214e-20	6.33981e-20	8.4225e-20	5.67111e-20
del:homdel:(-0.01,0.01]	0.00843509	0.00427985	0.00271609	0.00884777	6.33981e-20	0.0110458	0.000592651
del:homdel:(0.01,0.1]	0.020768	0.0078262	0.0134203	0.0518898	6.33981e-20	0.00629992	5.67111e-20
del:homdel:(0.1,1]	0.0114179	0.00351266	0.0183147	0.0513656	0.000956569	1.05733e-10	1.1886e-19
del:homdel:(1,10]	0.00597754	0.0016756	0.0084036	0.00412193	6.33981e-20	0.00364384	5.67111e-20
del:LOH:(0.01,0.1]	0.0106958	0.00999677	0.0249519	0.0669399	6.33981e-20	0.0593953	5.67111e-20
del:LOH:(0.1,1]	0.00469041	0.0028738	0.0786925	0.103368	3.79118e-08	0.0822802	5.67111e-20
del:LOH:(1,10]	0.00179162	0.000872748	0.128226	0.0356591	2.58046e-14	0.0217232	0.00518432
del:LOH:(10,Inf]	6.53733e-20	8.76474e-20	0.107345	4.65409e-14	6.33981e-20	8.21311e-15	5.67111e-20
dup:het:(0.01,0.1]	0.0139529	0.0141029	0.033148	0.000108758	0.0245582	0.117873	0.00628008
dup:het:(0.1,1]	3.0802e-19	0.178443	0.0853742	3.76809e-05	0.135305	0.0908929	0.0974158
dup:het:(1,10]	6.53733e-20	0.10834	0.0528514	8.37214e-20	0.109958	0.116931	0.319314
dup:het:(10,Inf]	0.0120783	8.76474e-20	0.0083614	0.0182547	0.0538394	0.0141791	0.239126
dup:LOH:(-0.01,0.01]	0.014476	0.0113617	0.00633988	0.0158526	0.000602125	0.0254143	0.00676166
dup:LOH:(0.01,0.1]	0.0282449	0.0264717	0.00391376	0.0513197	0.00276032	0.0383764	0.00553055
dup:LOH:(0.1,1]	0.0522809	0.1845	0.00482439	0.0256502	0.00125632	0.0129323	7.26527e-10
dup:LOH:(1,10]	0.0777204	0.186476	7.75963e-20	8.37214e-20	6.33981e-20	1.73101e-14	5.67111e-20
dup:LOH:(10,Inf]	0.0877637	0.0232199	7.75963e-20	0.00709079	6.33981e-20	8.4225e-20	5.67111e-20
neut:het:(0.01,0.1]	0.00128777	8.76474e-20	0.00557421	8.37214e-20	0.00283891	0.059195	0.000514068
neut:het:(0.1,1]	6.53733e-20	0.00487653	0.0539408	0.00744404	0.00745527	0.0913163	0.0131601
neut:het:(1,10]	6.53733e-20	4.78878e-14	0.133447	0.000529696	0.00280312	0.0294884	0.0326241
neut:LOH:(-0.01,0.01]	0.00617793	0.00526083	0.00252241	0.00854562	0.00137272	0.0199282	0.0023244
neut:LOH:(0.01,0.1]	0.0134279	0.0126535	0.0206933	0.0390454	0.00367461	0.0400024	3.68815e-05
neut:LOH:(0.1,1]	0.0242527	0.00240027	0.0301393	0.105369	0.0579447	0.0106999	3.57389e-08
neut:LOH:(1,10]	1.30965e-09	0.0309865	0.00290729	0.151323	0.0637639	0.0309248	0.00432977
neut:LOH:(10,Inf]	6.53733e-20	0.0341933	7.75963e-20	0.195765	0.00810783	1.40132e-11	0.0223587
del:LOH:(-0.01,0.01]	0.00759743	0.00809102	0.00492919	0.0231831	6.33981e-20	0.00753511	3.41898e-18
dup:het:(-0.01,0.01]	0.000670615	0.000791133	0.00329236	8.37214e-20	0.002737	0.0018108	0.00376039
neut:het:(10,Inf]	6.53733e-20	8.76474e-20	0.160828	8.37214e-20	6.33981e-20	8.4225e-20	5.67111e-20
neut:het:(-0.01,0.01]	9.42349e-05	0.00153866	0.00111422	2.16886e-07	6.33981e-20	0.00340472	5.67111e-20
del:homdel:(10,Inf]	0.000594924	8.76474e-20	7.75963e-20	0.000954456	6.33981e-20	8.4225e-20	0.00024768
